# Supplementary material for: Dynamics of the CD9 interactome during bacterial infection of epithelial cells by proximity labelling proteomics
Source: FEBS J. 2025 Oct 17;293(8):2225–47. doi: 10.1111/febs.70291 (PMC13080232; doi:10.1111/febs.70291)
Supplement: Supplementary file 1 — Data S1. Proteins identified by proximity labelling mass spectrometry for untreated and infected cells. Excel file containing biotinylated proteins identified by mass spectrometry in A549 cells expressing a CD9:TurboID fusion protein. Significantly enriched proteins, deemed the CD9 interactome, are identified in comparison to A549 cells expressing a cytosolic TurboID at 30, 60 and 240 minutes. Data file also contains enriched proteins after infection with either Neisseria meningitidis or Staphylococcus aureus after 30, 60 and 240 min. Data S2. Cell compartment and cellular pathway analysis of identified proteins. Data files contain analysis of significantly enriched proteins identified by mass spectrometry at 30, 60 and 240 min. Data files supplied by SubcellulaRVis demonstrates the cellular compartment analysis of the enriched proteins. Data files supplied by WebGestalt provide the KEGG pathway analysis of the significantly enriched proteins. [file FEBS-293-2225-s001.xlsx]

## Sheet: contaminants
Protein IDs	Majority protein IDs	Peptide counts (all)	Peptide counts (razor+unique)	Peptide counts (unique)	Fasta headers	Number of proteins	Peptides	Razor + unique peptides	Unique peptides	Peptides Cyto_UI+Biotin240-R1	Peptides Cyto_UI+Biotin240-R2	Peptides Cyto_UI+Biotin240-R3	Peptides Cyto_UI+Biotin30-R1	Peptides Cyto_UI+Biotin30-R2	Peptides Cyto_UI+Biotin30-R3	Peptides Cyto_UI+Biotin60-R1	Peptides Cyto_UI+Biotin60-R2	Peptides Cyto_UI+Biotin60-R3	Peptides Cyto_UI-Biotin-R1	Peptides Cyto_UI-Biotin-R2	Peptides Cyto_UI-Biotin-R3	Peptides NM+Biotin240-R1	Peptides NM+Biotin240-R2	Peptides NM+Biotin240-R3	Peptides NM+Biotin240-R4	Peptides NM+Biotin30-R1	Peptides NM+Biotin30-R2	Peptides NM+Biotin30-R3	Peptides NM+Biotin30-R4	Peptides NM+Biotin60-R1	Peptides NM+Biotin60-R2	Peptides NM+Biotin60-R3	Peptides NM+Biotin60-R4	Peptides SA+Biotin240-R1	Peptides SA+Biotin240-R2	Peptides SA+Biotin240-R3	Peptides SA+Biotin240-R4	Peptides SA+Biotin30-R1	Peptides SA+Biotin30-R2	Peptides SA+Biotin30-R3	Peptides SA+Biotin30-R4	Peptides SA+Biotin60-R1	Peptides SA+Biotin60-R2	Peptides SA+Biotin60-R3	Peptides SA+Biotin60-R4	Peptides UI+Biotin240-R1	Peptides UI+Biotin240-R2	Peptides UI+Biotin240-R3	Peptides UI+Biotin240-R4
CON__A2A4G1	CON__A2A4G1	13	1	1		1	13	1	1	6	5	8	7	6	6	7	6	7	6	6	7	11	10	8	8	10	9	9	9	11	10	9	8	9	10	9	8	9	10	9	8	10	9	10	8	12	9	9	10
CON__A2A5Y0	CON__A2A5Y0	15	1	0		1	15	1	0	2	2	2	3	2	1	2	2	1	1	2	10	14	13	14	12	13	9	12	12	15	13	10	12	10	8	11	1	12	9	12	11	12	9	13	7	8	10	14	10
CON__A2I7N1	CON__A2I7N1	5	2	1		1	5	2	1	1	2	2	1	2	1	1	2	1	4	4	2	1	1	1	1	1	2	1	1	1	1	1	2	1	1	2	0	2	1	2	2	1	1	1	1	1	1	1	0
CON__A3EZ79	CON__A3EZ79	3	1	1		1	3	1	1	0	0	0	0	0	0	0	0	1	0	0	0	0	0	0	0	0	1	1	0	1	1	0	1	2	2	1	1	2	1	1	1	2	1	2	1	1	0	0	0
sp|Q6E0U4|DMKN_HUMAN;CON__A3EZ82	sp|Q6E0U4|DMKN_HUMAN;CON__A3EZ82	4;4	4;4	2;2	sp|Q6E0U4|DMKN_HUMAN Dermokine OS=Homo sapiens OX=9606 GN=DMKN PE=1 SV=3;	2	4	4	2	0	0	0	0	0	0	0	0	1	0	0	0	0	0	1	0	0	1	2	1	1	0	0	1	1	2	1	1	2	2	1	1	2	1	1	2	0	0	1	1
CON__antiFLAG_M2_MS_HeavyChain	CON__antiFLAG_M2_MS_HeavyChain	1	1	1		1	1	1	1	0	0	0	0	0	0	0	0	0	0	0	1	0	0	0	0	0	0	0	0	0	0	0	0	0	0	0	0	0	0	0	0	0	0	0	0	0	0	0	0
CON__ENSEMBL:ENSBTAP00000007350;CON__P01030	CON__ENSEMBL:ENSBTAP00000007350;CON__P01030	9;6	9;6	9;6	;	2	9	9	9	0	0	0	0	0	0	0	0	0	0	0	0	0	0	0	0	0	3	0	0	1	2	1	0	4	0	0	0	1	0	0	0	0	1	3	0	4	0	0	0
CON__ENSEMBL:ENSBTAP00000016046;sp|P23142|FBLN1_HUMAN	CON__ENSEMBL:ENSBTAP00000016046	7;2	7;2	7;2		2	7	7	7	0	1	0	0	0	0	0	0	0	0	0	0	0	0	0	0	0	1	0	0	0	0	0	0	3	0	0	0	0	0	0	0	1	2	1	0	1	2	0	0
CON__ENSEMBL:ENSBTAP00000018229;sp|P02774|VTDB_HUMAN	CON__ENSEMBL:ENSBTAP00000018229	21;7	21;7	2;0		2	21	21	2	11	12	9	12	11	12	10	12	13	16	16	15	12	15	16	15	14	15	17	14	11	10	16	15	11	14	14	13	9	14	16	13	10	11	12	14	9	14	14	12
CON__ENSEMBL:ENSBTAP00000018574	CON__ENSEMBL:ENSBTAP00000018574	5	5	5		1	5	5	5	0	0	0	0	0	0	0	0	0	0	0	1	0	1	0	0	1	2	1	1	0	1	1	0	4	0	0	0	1	1	1	1	1	2	2	1	3	1	1	1
CON__ENSEMBL:ENSBTAP00000024146;sp|P01023|A2MG_HUMAN;sp|P20742|PZP_HUMAN	CON__ENSEMBL:ENSBTAP00000024146	45;4;2	45;4;2	45;4;2		3	45	45	45	4	4	2	2	6	4	4	6	1	3	0	16	15	0	17	2	5	28	25	1	12	24	23	1	36	0	0	4	25	0	1	0	20	30	33	19	31	25	1	3
CON__ENSEMBL:ENSBTAP00000025008;sp|Q9H4B7|TBB1_HUMAN	CON__ENSEMBL:ENSBTAP00000025008;sp|Q9H4B7|TBB1_HUMAN	8;6	2;0	2;0	;sp|Q9H4B7|TBB1_HUMAN Tubulin beta-1 chain OS=Homo sapiens OX=9606 GN=TUBB1 PE=1 SV=1	2	8	2	2	4	4	3	4	4	4	2	4	3	3	4	4	6	4	4	4	5	7	5	6	5	5	6	5	8	4	4	5	6	5	6	6	6	8	6	6	5	5	5	5
CON__ENSEMBL:ENSBTAP00000031900	CON__ENSEMBL:ENSBTAP00000031900	65	65	55		1	65	65	55	50	51	43	51	52	53	51	54	52	58	54	55	51	55	50	49	53	54	54	51	47	48	57	52	52	53	52	52	52	50	57	53	53	54	53	56	47	50	55	49
CON__ENSEMBL:ENSBTAP00000032840	CON__ENSEMBL:ENSBTAP00000032840	8	8	6		1	8	8	6	0	0	0	0	0	0	0	0	0	0	0	0	1	0	0	0	0	2	0	0	0	1	1	0	5	0	0	0	2	0	0	0	2	2	1	1	1	2	0	0
CON__ENSEMBL:ENSBTAP00000037665	CON__ENSEMBL:ENSBTAP00000037665	3	3	3		1	3	3	3	0	0	0	0	0	1	0	0	0	0	0	0	0	0	0	0	0	0	0	0	0	0	0	0	1	0	0	0	0	0	0	0	0	0	0	0	1	2	0	0
CON__ENSEMBL:ENSBTAP00000038253	CON__ENSEMBL:ENSBTAP00000038253	29	11	11		1	29	11	11	12	13	13	9	10	10	15	9	14	7	11	23	18	17	15	16	18	16	17	16	17	17	15	14	18	18	16	14	16	16	16	15	19	17	17	14	19	15	14	16
sp|O43790|KRT86_HUMAN;CON__O43790	sp|O43790|KRT86_HUMAN;CON__O43790	42;42	22;22	4;4	sp|O43790|KRT86_HUMAN Keratin, type II cuticular Hb6 OS=Homo sapiens OX=9606 GN=KRT86 PE=1 SV=1;	2	42	22	4	9	8	8	10	8	11	10	9	7	6	7	30	40	34	39	35	39	31	33	28	41	40	31	36	35	26	34	19	36	33	35	35	37	34	37	26	30	31	41	32
CON__O76011;sp|O76011|KRT34_HUMAN	CON__O76011;sp|O76011|KRT34_HUMAN	29;28	16;15	3;2	;sp|O76011|KRT34_HUMAN Keratin, type I cuticular Ha4 OS=Homo sapiens OX=9606 GN=KRT34 PE=1 SV=2	2	29	16	3	2	3	2	3	2	1	2	1	1	1	2	20	26	19	24	20	27	16	20	19	29	25	19	21	18	14	21	2	21	16	22	20	21	19	23	12	17	20	25	21
sp|O76013|KRT36_HUMAN;CON__O76013;sp|O76015|KRT38_HUMAN;CON__O76015	sp|O76013|KRT36_HUMAN;CON__O76013	27;27;4;4	24;24;2;2	17;17;0;0	sp|O76013|KRT36_HUMAN Keratin, type I cuticular Ha6 OS=Homo sapiens OX=9606 GN=KRT36 PE=1 SV=1;	4	27	24	17	3	2	3	1	2	1	3	3	2	1	1	15	14	23	22	10	16	3	17	7	24	23	4	8	16	20	11	2	16	9	23	7	24	16	16	3	9	4	24	5
CON__O95678;sp|O95678|K2C75_HUMAN;CON__REFSEQ:XP_932229	CON__O95678;sp|O95678|K2C75_HUMAN	29;29;1	4;4;0	4;4;0	;sp|O95678|K2C75_HUMAN Keratin, type II cytoskeletal 75 OS=Homo sapiens OX=9606 GN=KRT75 PE=1 SV=2	3	29	4	4	14	12	13	9	9	9	15	11	12	9	8	12	22	20	15	20	19	19	18	18	22	23	19	16	19	23	19	21	20	21	20	21	25	23	20	21	24	18	17	20
CON__P00711	CON__P00711	4	4	4		1	4	4	4	1	2	0	0	1	0	1	1	0	2	2	2	3	3	3	2	1	4	3	1	2	3	2	1	1	4	2	0	3	3	4	3	2	2	3	2	1	0	3	1
CON__P00735;sp|P00734|THRB_HUMAN	CON__P00735	6;2	6;2	6;2		2	6	6	6	0	0	0	0	0	1	0	0	0	0	0	0	0	0	0	0	0	4	0	0	0	3	0	0	5	0	0	0	3	0	0	0	4	4	2	0	6	3	0	0
CON__P00761	CON__P00761	4	4	4		1	4	4	4	3	3	3	3	3	3	2	3	2	4	3	2	3	4	3	4	3	4	3	4	3	2	4	3	2	2	3	4	3	4	3	4	4	4	3	4	2	3	4	4
CON__P00978	CON__P00978	7	7	7		1	7	7	7	1	1	1	0	0	2	1	1	1	2	3	3	1	0	1	0	0	1	2	0	0	1	1	1	1	0	1	0	1	0	2	1	2	2	1	2	2	0	1	1
CON__P01044-1;CON__Q2KJ62;CON__P01045-1	CON__P01044-1;CON__Q2KJ62;CON__P01045-1	6;5;4	6;5;4	6;5;4	;;	3	6	6	6	0	1	0	0	0	0	0	0	0	2	1	0	0	0	0	0	0	2	1	0	0	1	0	0	2	0	0	0	1	0	0	0	0	0	3	0	3	1	0	0
CON__P01966;sp|P02008|HBAZ_HUMAN	CON__P01966	8;1	8;1	5;0		2	8	8	5	1	1	2	2	1	2	0	2	1	3	2	5	7	2	5	5	6	7	6	5	6	7	6	5	7	4	3	6	7	3	5	2	7	7	7	7	7	7	4	6
CON__P02070;sp|P69892|HBG2_HUMAN;sp|P69891|HBG1_HUMAN	CON__P02070	5;1;1	1;0;0	1;0;0		3	5	1	1	1	2	2	1	2	3	2	3	1	3	3	2	4	2	3	2	4	4	3	1	3	4	3	1	4	3	1	2	4	2	3	1	4	4	4	4	4	4	2	3
sp|P02533|K1C14_HUMAN;CON__P02533;sp|Q8N1A0|KT222_HUMAN;CON__Q8N1A0	sp|P02533|K1C14_HUMAN;CON__P02533	60;60;1;1	59;59;1;1	15;15;0;0	sp|P02533|K1C14_HUMAN Keratin, type I cytoskeletal 14 OS=Homo sapiens OX=9606 GN=KRT14 PE=1 SV=4;	4	60	59	15	27	27	36	28	21	28	30	22	25	23	24	32	50	44	42	45	48	43	43	43	53	50	45	41	48	49	43	47	49	46	46	47	56	46	48	42	47	43	43	47
CON__P02535-1	CON__P02535-1	19	4	4		1	19	4	4	11	12	12	10	10	9	11	11	13	9	10	12	17	14	11	13	17	13	15	15	16	16	14	12	17	16	15	12	15	13	14	13	17	16	15	13	15	13	14	14
sp|P02538|K2C6A_HUMAN;CON__P02538	sp|P02538|K2C6A_HUMAN;CON__P02538	72;72	58;58	4;4	sp|P02538|K2C6A_HUMAN Keratin, type II cytoskeletal 6A OS=Homo sapiens OX=9606 GN=KRT6A PE=1 SV=3;	2	72	58	4	34	34	37	26	21	31	43	27	36	26	23	39	57	56	47	52	57	52	56	53	58	56	53	48	54	64	54	63	55	54	54	55	64	57	58	51	63	53	49	53
CON__P02584	CON__P02584	4	1	1		1	4	1	1	1	1	0	1	1	1	0	1	1	0	0	0	0	1	1	0	1	2	1	3	1	1	2	2	3	1	1	2	2	1	1	1	2	1	3	1	2	2	2	2
CON__P02662	CON__P02662	9	9	9		1	9	9	9	7	7	6	6	5	6	8	6	6	7	7	7	6	6	6	6	5	7	6	7	5	6	7	6	5	6	7	7	5	7	7	6	7	5	8	6	5	5	5	6
CON__P02663	CON__P02663	9	9	9		1	9	9	9	3	3	3	4	4	4	4	4	4	5	5	3	4	4	6	6	5	5	5	5	5	3	6	5	5	4	4	4	5	5	6	6	5	5	6	5	4	5	7	7
CON__P02666	CON__P02666	4	4	4		1	4	4	4	1	2	2	2	2	1	3	1	1	3	4	3	1	1	2	1	2	2	3	3	1	2	2	1	2	3	2	3	2	2	4	2	2	1	4	2	2	2	3	2
CON__P02668	CON__P02668	5	5	5		1	5	5	5	5	3	4	3	3	3	4	3	3	3	3	3	2	3	2	2	2	2	2	3	2	2	4	2	2	3	2	2	3	3	5	3	3	3	5	4	2	3	4	3
CON__P02672	CON__P02672	9	9	9		1	9	9	9	0	0	0	0	0	0	0	0	0	0	0	2	4	0	1	0	1	5	3	0	2	6	1	0	8	0	0	1	2	0	0	0	4	7	7	3	4	2	0	0
CON__P02676;sp|P02675|FIBB_HUMAN	CON__P02676	18;3	18;3	18;3		2	18	18	18	0	0	0	0	0	1	0	0	0	0	0	5	3	0	1	1	1	5	4	0	0	7	3	0	11	0	0	0	4	0	0	0	10	10	13	3	10	7	0	0
CON__P02754	CON__P02754	13	13	13		1	13	13	13	7	10	4	7	7	5	7	8	7	7	8	7	5	6	6	6	7	9	6	7	9	7	8	7	6	9	7	6	7	10	9	10	5	6	9	8	9	3	9	6
sp|P02768|ALBU_HUMAN;CON__P02768-1	sp|P02768|ALBU_HUMAN;CON__P02768-1	48;48	41;41	41;41	sp|P02768|ALBU_HUMAN Albumin OS=Homo sapiens OX=9606 GN=ALB PE=1 SV=2;	2	48	41	41	9	8	11	11	6	7	15	7	11	10	11	13	30	33	25	24	36	29	25	30	36	40	27	21	39	31	25	24	36	31	32	28	32	35	34	25	36	22	26	31
CON__P02769	CON__P02769	101	101	94		1	101	101	94	68	69	69	70	70	70	67	67	73	82	77	76	76	80	83	82	77	83	88	84	74	78	84	80	77	79	82	83	82	81	84	83	82	84	82	85	75	80	81	76
CON__P04259	CON__P04259	70	8	2		1	70	8	2	30	33	37	25	18	30	42	24	33	22	20	39	59	57	48	51	57	53	57	52	60	56	54	48	55	63	54	61	55	53	55	56	63	58	58	50	62	54	49	55
sp|P05787|K2C8_HUMAN;CON__P05787;CON__H-INV:HIT000292931;CON__H-INV:HIT000016045	sp|P05787|K2C8_HUMAN;CON__P05787	37;37;16;5	24;24;12;1	18;18;7;1	sp|P05787|K2C8_HUMAN Keratin, type II cytoskeletal 8 OS=Homo sapiens OX=9606 GN=KRT8 PE=1 SV=7;	4	37	24	18	33	30	32	27	27	26	24	23	30	13	8	26	27	23	26	23	24	23	22	27	25	22	28	17	23	25	22	25	25	18	24	24	24	23	28	26	29	25	23	24
CON__P06868	CON__P06868	12	12	12		1	12	12	12	0	0	0	0	0	0	0	0	0	0	0	1	1	0	0	0	0	7	2	1	0	3	1	0	7	0	0	0	2	0	0	0	3	5	6	2	2	4	0	0
sp|Q8NHM4|TRY6_HUMAN;sp|P07478|TRY2_HUMAN;sp|P07477|TRY1_HUMAN;CON__P07477	sp|Q8NHM4|TRY6_HUMAN;sp|P07478|TRY2_HUMAN;sp|P07477|TRY1_HUMAN;CON__P07477	1;1;1;1	1;1;1;1	1;1;1;1	sp|Q8NHM4|TRY6_HUMAN Putative trypsin-6 OS=Homo sapiens OX=9606 GN=PRSS3P2 PE=5 SV=2;sp|P07478|TRY2_HUMAN Trypsin-2 OS=Homo sapiens OX=9606 GN=PRSS2 PE=1 SV=1;sp|P07477|TRY1_HUMAN Trypsin-1 OS=Homo sapiens OX=9606 GN=PRSS1 PE=1 SV=1;	4	1	1	1	1	0	1	1	1	1	1	1	1	1	1	1	1	1	0	0	1	1	1	1	1	1	1	1	0	1	1	1	1	0	1	1	1	0	1	0	0	0	0	1
CON__P07744	CON__P07744	20	1	1		1	20	1	1	7	6	9	5	5	5	6	5	7	5	5	7	17	13	6	8	15	11	15	14	16	18	15	7	13	10	9	9	13	13	9	9	14	18	15	10	18	10	12	12
CON__P08727;sp|P08727|K1C19_HUMAN	CON__P08727;sp|P08727|K1C19_HUMAN	23;22	8;7	7;6	;sp|P08727|K1C19_HUMAN Keratin, type I cytoskeletal 19 OS=Homo sapiens OX=9606 GN=KRT19 PE=1 SV=4	2	23	8	7	14	14	13	13	10	8	12	11	8	6	7	11	17	16	13	14	16	15	15	16	15	16	15	13	14	14	15	13	15	15	14	13	15	16	15	13	17	15	17	16
CON__P08730-1	CON__P08730-1	18	3	3		1	18	3	3	8	6	11	7	8	8	8	9	13	6	6	8	16	14	8	8	13	11	10	13	14	14	13	8	12	13	10	9	11	12	9	9	13	14	15	8	15	14	11	14
sp|P08779|K1C16_HUMAN;CON__P08779	sp|P08779|K1C16_HUMAN;CON__P08779	56;56	35;35	27;27	sp|P08779|K1C16_HUMAN Keratin, type I cytoskeletal 16 OS=Homo sapiens OX=9606 GN=KRT16 PE=1 SV=4;	2	56	35	27	17	23	33	18	15	30	37	16	23	22	20	33	50	50	46	50	51	45	49	44	50	51	47	45	49	51	45	50	50	44	47	48	52	49	47	45	50	46	44	50
CON__P12763;sp|P02765|FETUA_HUMAN	CON__P12763	13;3	13;3	13;3		2	13	13	13	7	8	7	7	8	9	7	9	7	8	8	10	11	9	13	9	11	12	12	9	11	12	13	11	12	11	9	11	12	9	10	7	12	12	12	12	12	12	9	12
sp|P13645|K1C10_HUMAN;CON__P13645	sp|P13645|K1C10_HUMAN;CON__P13645	55;55	50;50	37;37	sp|P13645|K1C10_HUMAN Keratin, type I cytoskeletal 10 OS=Homo sapiens OX=9606 GN=KRT10 PE=1 SV=6;	2	55	50	37	38	37	42	37	33	36	41	35	39	28	36	40	54	48	41	47	51	48	47	43	53	50	47	46	51	48	48	47	50	47	49	47	52	48	47	46	51	42	44	46
CON__P13646-1	CON__P13646-1	34	29	2		1	34	29	2	12	6	21	6	12	12	14	6	26	6	6	16	28	27	7	9	23	18	19	21	22	27	24	6	20	17	14	7	22	13	10	8	25	28	26	7	27	26	20	22
sp|P13647|K2C5_HUMAN;CON__P13647	sp|P13647|K2C5_HUMAN;CON__P13647	64;64	41;41	11;11	sp|P13647|K2C5_HUMAN Keratin, type II cytoskeletal 5 OS=Homo sapiens OX=9606 GN=KRT5 PE=1 SV=3;	2	64	41	11	39	33	40	29	25	35	45	23	40	27	33	43	60	56	52	58	58	53	56	53	61	57	55	52	56	60	56	58	58	57	58	57	62	60	58	57	62	54	53	59
CON__P15497;sp|P02647|APOA1_HUMAN	CON__P15497	14;1	14;1	14;1		2	14	14	14	1	1	1	1	1	2	0	2	1	0	0	3	10	0	3	3	8	9	9	4	7	11	6	1	12	1	0	6	10	0	1	1	10	8	8	8	11	10	1	4
CON__P17690;sp|P02749|APOH_HUMAN	CON__P17690	10;1	10;1	10;1		2	10	10	10	6	8	5	7	7	7	5	9	7	10	10	9	0	0	0	1	0	1	0	1	0	0	1	0	2	0	0	1	1	0	0	1	0	1	1	0	5	1	1	0
CON__P19012	CON__P19012	19	7	1		1	19	7	1	8	5	10	7	9	9	11	7	10	6	6	9	14	12	9	11	14	11	12	11	14	14	12	8	12	12	11	8	13	13	11	9	12	13	13	8	14	12	12	12
sp|P19013|K2C4_HUMAN;CON__P19013	sp|P19013|K2C4_HUMAN;CON__P19013	45;45	42;42	27;27	sp|P19013|K2C4_HUMAN Keratin, type II cytoskeletal 4 OS=Homo sapiens OX=9606 GN=KRT4 PE=1 SV=5;	2	45	42	27	13	4	25	2	7	7	6	4	25	2	4	10	31	22	6	5	27	14	30	25	27	37	33	5	23	8	7	6	20	18	7	6	24	32	31	8	34	18	22	26
sp|P20930|FILA_HUMAN;CON__P20930	sp|P20930|FILA_HUMAN;CON__P20930	26;26	26;26	26;26	sp|P20930|FILA_HUMAN Filaggrin OS=Homo sapiens OX=9606 GN=FLG PE=1 SV=3;	2	26	26	26	1	1	2	1	1	1	2	0	1	0	1	4	12	5	3	5	10	6	10	7	10	11	3	3	9	8	6	8	11	6	6	7	13	8	13	6	17	3	6	8
CON__P28800;sp|P08697|A2AP_HUMAN	CON__P28800	4;1	4;1	4;1		2	4	4	4	0	1	0	0	0	0	0	0	0	0	0	1	0	0	0	0	0	2	0	0	0	2	0	0	2	0	0	0	0	0	0	0	0	2	3	1	0	1	0	0
CON__P34955	CON__P34955	17	17	17		1	17	17	17	7	7	2	6	7	11	8	10	7	8	5	14	15	2	11	7	13	15	14	8	11	15	12	6	14	5	1	8	13	6	5	4	12	14	14	8	15	14	5	9
CON__P35908	CON__P35908	77	72	1		1	77	72	1	53	53	56	46	41	48	57	45	54	32	46	59	74	67	58	64	68	64	66	61	74	72	67	61	68	71	67	57	71	70	63	65	73	69	68	61	74	64	60	67
sp|P35908|K22E_HUMAN;CON__P35908v2	sp|P35908|K22E_HUMAN;CON__P35908v2	77;77	1;1	1;1	sp|P35908|K22E_HUMAN Keratin, type II cytoskeletal 2 epidermal OS=Homo sapiens OX=9606 GN=KRT2 PE=1 SV=2;	2	77	1	1	53	53	56	46	42	48	57	45	54	33	47	59	74	67	58	64	68	64	66	61	74	72	67	61	68	71	67	57	71	70	63	65	73	69	68	61	74	64	60	67
CON__P41361;sp|P01008|ANT3_HUMAN	CON__P41361	4;1	4;1	4;1		2	4	4	4	1	0	0	0	0	0	0	0	0	0	0	1	0	0	0	0	1	2	1	0	0	1	1	0	3	0	0	0	1	0	0	0	1	1	1	1	2	2	1	0
sp|P48668|K2C6C_HUMAN;CON__P48668	sp|P48668|K2C6C_HUMAN;CON__P48668	70;70	4;4	4;4	sp|P48668|K2C6C_HUMAN Keratin, type II cytoskeletal 6C OS=Homo sapiens OX=9606 GN=KRT6C PE=1 SV=3;	2	70	4	4	32	34	37	27	20	30	45	26	33	25	22	38	58	56	50	51	56	54	56	53	59	54	55	48	54	63	57	61	55	53	55	56	64	58	58	51	61	54	49	54
CON__P50446	CON__P50446	41	1	0		1	41	1	0	18	19	19	12	9	14	23	14	18	12	9	21	35	33	26	29	34	31	33	30	36	32	31	25	31	36	32	35	32	31	32	31	36	35	33	27	37	31	28	31
CON__P50448	CON__P50448	2	2	2		1	2	2	2	0	0	0	0	0	0	0	0	0	0	0	0	0	0	0	0	0	0	0	0	0	0	1	0	2	0	0	0	0	0	0	0	0	0	0	0	1	0	0	0
sp|P60369|KR103_HUMAN;sp|P60413|KR10C_HUMAN;CON__P60413;sp|P60368|KR102_HUMAN;sp|P60410|KR108_HUMAN;sp|P60370|KR105_HUMAN;sp|P60331|KR101_HUMAN;sp|P60411|KR109_HUMAN;sp|P60409|KR107_HUMAN;sp|P60372|KR104_HUMAN	sp|P60369|KR103_HUMAN;sp|P60413|KR10C_HUMAN;CON__P60413;sp|P60368|KR102_HUMAN;sp|P60410|KR108_HUMAN;sp|P60370|KR105_HUMAN;sp|P60331|KR101_HUMAN;sp|P60411|KR109_HUMAN;sp|P60409|KR107_HUMAN;sp|P60372|KR104_HUMAN	1;1;1;1;1;1;1;1;1;1	1;1;1;1;1;1;1;1;1;1	1;1;1;1;1;1;1;1;1;1	sp|P60369|KR103_HUMAN Keratin-associated protein 10-3 OS=Homo sapiens OX=9606 GN=KRTAP10-3 PE=2 SV=2;sp|P60413|KR10C_HUMAN Keratin-associated protein 10-12 OS=Homo sapiens OX=9606 GN=KRTAP10-12 PE=2 SV=1;;sp|P60368|KR102_HUMAN Keratin-associated protein 10	10	1	1	1	0	0	0	0	0	0	0	0	0	0	0	0	0	0	0	0	0	0	0	0	0	1	0	0	0	0	0	0	0	0	0	0	0	0	0	0	0	0	0	0
sp|P78386|KRT85_HUMAN;CON__P78386;sp|Q9NSB4|KRT82_HUMAN;CON__Q9NSB4	sp|P78386|KRT85_HUMAN;CON__P78386	48;48;6;6	47;47;6;6	22;22;2;2	sp|P78386|KRT85_HUMAN Keratin, type II cuticular Hb5 OS=Homo sapiens OX=9606 GN=KRT85 PE=1 SV=1;	4	48	47	22	5	4	6	5	6	6	5	5	5	4	3	29	37	27	38	32	39	24	33	23	42	37	28	31	29	20	33	13	37	27	38	32	36	32	37	19	25	29	43	27
CON__Q01546	CON__Q01546	29	1	1		1	29	1	1	11	14	10	8	8	9	11	8	10	7	8	11	18	16	13	14	17	13	16	14	16	21	14	13	19	16	14	15	23	15	15	15	18	23	16	15	18	13	15	14
sp|Q04695|K1C17_HUMAN;CON__Q04695	sp|Q04695|K1C17_HUMAN;CON__Q04695	52;52	30;30	7;7	sp|Q04695|K1C17_HUMAN Keratin, type I cytoskeletal 17 OS=Homo sapiens OX=9606 GN=KRT17 PE=1 SV=2;	2	52	30	7	19	19	23	17	8	20	25	11	15	9	13	22	46	44	41	44	44	41	44	39	45	45	42	40	43	46	41	44	43	45	44	43	48	44	43	41	44	41	44	44
CON__Q05443;sp|P51884|LUM_HUMAN	CON__Q05443;sp|P51884|LUM_HUMAN	2;1	2;1	2;1	;sp|P51884|LUM_HUMAN Lumican OS=Homo sapiens OX=9606 GN=LUM PE=1 SV=2	2	2	2	2	0	0	0	0	0	0	0	0	0	0	0	0	0	0	0	0	0	0	0	0	0	0	0	0	1	0	0	0	0	0	0	0	0	0	0	0	1	1	0	0
CON__Q29443;CON__Q0IIK2	CON__Q29443;CON__Q0IIK2	8;8	6;6	6;6	;	2	8	6	6	0	1	1	1	2	4	1	1	1	0	0	8	0	1	1	0	2	2	0	2	1	2	0	1	2	0	1	0	3	1	3	1	2	0	1	1	2	1	1	3
CON__Q0V8M9;sp|Q06033|ITIH3_HUMAN	CON__Q0V8M9	5;1	5;1	5;1		2	5	5	5	0	0	0	0	0	0	0	0	0	0	0	0	1	1	1	1	1	2	1	1	1	1	1	1	4	1	1	1	2	1	1	1	1	2	1	1	2	0	1	1
sp|Q14525|KT33B_HUMAN;CON__Q14525	sp|Q14525|KT33B_HUMAN;CON__Q14525	33;33	31;31	11;11	sp|Q14525|KT33B_HUMAN Keratin, type I cuticular Ha3-II OS=Homo sapiens OX=9606 GN=KRT33B PE=1 SV=3;	2	33	31	11	2	3	2	5	2	2	2	1	2	2	3	25	30	19	29	25	30	14	26	22	33	28	20	22	21	15	24	4	26	20	26	23	28	23	26	14	22	23	30	22
CON__Q14533	CON__Q14533	40	4	0		1	40	4	0	10	10	10	12	10	13	12	11	9	7	8	27	37	34	37	32	37	29	33	28	39	37	30	35	32	27	33	21	35	31	32	31	36	34	36	26	30	32	39	30
CON__Q14CN4-1;sp|Q14CN4|K2C72_HUMAN;CON__Q6IME9	CON__Q14CN4-1;sp|Q14CN4|K2C72_HUMAN;CON__Q6IME9	13;13;10	2;2;0	1;1;0	;sp|Q14CN4|K2C72_HUMAN Keratin, type II cytoskeletal 72 OS=Homo sapiens OX=9606 GN=KRT72 PE=1 SV=2;	3	13	2	1	6	7	7	3	4	5	6	4	5	3	4	5	9	7	6	8	10	9	11	8	10	10	8	6	10	9	9	9	10	9	9	10	11	11	10	8	9	8	6	8
sp|Q15323|K1H1_HUMAN;CON__Q9UE12;CON__Q15323	sp|Q15323|K1H1_HUMAN;CON__Q9UE12;CON__Q15323	30;30;30	14;14;14	6;6;6	sp|Q15323|K1H1_HUMAN Keratin, type I cuticular Ha1 OS=Homo sapiens OX=9606 GN=KRT31 PE=1 SV=3;;	3	30	14	6	3	3	3	4	3	2	3	2	2	2	3	20	26	23	27	20	26	17	24	23	28	25	20	23	20	18	22	4	23	20	23	22	24	19	24	14	18	21	28	20
CON__Q28085	CON__Q28085	1	1	1		1	1	1	1	0	0	0	0	0	0	0	0	0	0	0	0	0	0	0	0	0	0	0	0	0	0	0	0	1	0	0	0	0	0	0	0	0	0	0	0	0	0	0	0
CON__Q28107	CON__Q28107	2	2	2		1	2	2	2	0	0	0	0	0	0	0	0	0	0	0	0	0	0	0	0	0	1	0	0	0	0	0	0	2	0	0	0	0	0	0	0	0	1	0	0	1	0	0	0
CON__Q28194;sp|P07996|TSP1_HUMAN	CON__Q28194;sp|P07996|TSP1_HUMAN	8;7	8;7	8;7	;sp|P07996|TSP1_HUMAN Thrombospondin-1 OS=Homo sapiens OX=9606 GN=THBS1 PE=1 SV=2	2	8	8	8	0	0	0	0	0	0	0	0	0	1	0	1	0	0	0	0	0	3	0	0	0	3	1	0	4	0	0	0	2	0	0	0	1	2	0	0	3	4	0	0
CON__Q2KJC7	CON__Q2KJC7	5	5	2		1	5	5	2	0	0	0	0	0	0	0	0	0	0	0	0	0	0	0	0	0	1	0	0	1	0	0	0	1	0	0	0	1	0	0	0	0	1	0	0	2	0	0	0
CON__Q2UVX4	CON__Q2UVX4	45	45	41		1	45	45	41	0	1	0	2	1	0	1	0	0	0	0	6	12	1	4	1	7	30	15	1	7	27	15	0	37	0	1	2	21	0	0	0	22	28	31	14	30	27	0	2
sp|Q86Y46|K2C73_HUMAN;CON__Q32MB2	sp|Q86Y46|K2C73_HUMAN;CON__Q32MB2	15;15	3;3	3;3	sp|Q86Y46|K2C73_HUMAN Keratin, type II cytoskeletal 73 OS=Homo sapiens OX=9606 GN=KRT73 PE=1 SV=1;	2	15	3	3	9	7	7	4	7	7	8	6	8	4	8	8	13	11	8	10	14	11	12	13	11	14	12	7	14	10	10	6	14	8	13	9	12	13	15	9	14	10	10	11
CON__Q3KNV1;sp|P08729|K2C7_HUMAN;CON__P08729	CON__Q3KNV1;sp|P08729|K2C7_HUMAN;CON__P08729	39;39;36	30;30;27	24;24;21	;sp|P08729|K2C7_HUMAN Keratin, type II cytoskeletal 7 OS=Homo sapiens OX=9606 GN=KRT7 PE=1 SV=5;	3	39	30	24	27	24	23	23	20	23	18	22	26	17	14	19	23	22	24	21	25	35	31	29	21	31	34	18	35	19	22	25	29	24	28	27	39	34	36	36	33	32	24	25
CON__Q3KUS7	CON__Q3KUS7	10	10	10		1	10	10	10	1	1	1	2	3	2	2	2	2	3	3	3	1	0	0	0	1	5	0	0	1	2	0	1	6	0	0	0	2	1	0	0	1	5	2	2	3	3	0	1
CON__Q3MHN5	CON__Q3MHN5	21	2	2		1	21	2	2	11	12	8	12	11	12	10	12	11	16	16	14	11	14	16	14	14	15	17	14	10	9	16	15	10	13	14	12	10	14	16	13	10	10	12	13	10	15	14	12
CON__Q3SX09	CON__Q3SX09	13	13	8		1	13	13	8	2	4	4	2	3	6	4	5	3	3	3	6	12	2	9	6	9	13	9	5	8	13	10	2	13	5	1	7	11	5	4	1	13	13	12	10	13	13	4	7
CON__Q3SX14	CON__Q3SX14	14	14	4		1	14	14	4	0	0	0	0	0	0	0	0	0	0	0	0	3	0	0	0	4	6	4	2	4	6	3	1	7	2	0	2	8	4	2	2	7	3	3	2	7	5	2	3
sp|Q3SY84|K2C71_HUMAN;CON__Q3SY84	sp|Q3SY84|K2C71_HUMAN;CON__Q3SY84	16;16	10;10	0;0	sp|Q3SY84|K2C71_HUMAN Keratin, type II cytoskeletal 71 OS=Homo sapiens OX=9606 GN=KRT71 PE=1 SV=3;	2	16	10	0	9	6	5	3	6	6	7	4	8	2	11	9	10	10	4	11	13	9	9	12	7	14	7	4	12	5	6	5	12	6	9	7	8	13	10	7	12	9	7	7
CON__Q3SZH5	CON__Q3SZH5	10	10	10		1	10	10	10	0	0	0	0	0	0	0	0	0	0	0	0	5	0	0	0	0	8	2	0	2	9	6	0	10	0	0	0	5	0	0	0	6	9	6	5	9	7	0	0
CON__Q3SZR3	CON__Q3SZR3	12	12	12		1	12	12	12	3	5	4	6	4	5	3	7	6	8	8	7	5	8	9	8	7	7	9	7	7	5	10	9	5	6	9	7	7	10	10	10	11	9	11	9	7	9	9	7
CON__Q3T052;sp|Q14624|ITIH4_HUMAN	CON__Q3T052	12;1	12;1	12;1		2	12	12	12	0	0	0	0	1	1	0	0	0	0	0	0	1	0	1	0	1	7	2	0	0	5	2	0	11	0	0	0	6	1	0	0	4	9	5	2	8	4	0	0
CON__Q3TTY5	CON__Q3TTY5	19	2	2		1	19	2	2	10	9	10	9	9	10	11	9	12	7	8	12	17	15	11	15	14	13	16	12	17	16	14	12	16	17	15	13	16	16	14	15	17	17	15	14	16	15	14	15
CON__Q9Z2K1;CON__Q3ZAW8	CON__Q9Z2K1;CON__Q3ZAW8	19;19	3;3	3;3	;	2	19	3	3	6	8	14	7	6	12	14	8	8	8	7	13	16	16	15	16	16	15	16	14	16	16	16	14	18	16	15	16	17	16	17	17	17	17	15	16	17	15	15	16
CON__Q3ZBD7	CON__Q3ZBD7	4	1	1		1	4	1	1	0	0	0	0	0	0	0	0	1	0	0	2	0	0	2	0	0	2	1	3	1	1	2	1	1	0	1	3	2	2	3	2	1	2	2	2	2	2	2	1
CON__Q3ZBS7	CON__Q3ZBS7	11	11	10		1	11	11	10	0	0	1	0	0	1	0	1	0	0	0	1	6	1	6	5	4	6	5	3	6	7	6	2	10	2	0	4	8	1	2	1	6	7	6	5	10	7	1	5
CON__Q58D62	CON__Q58D62	5	5	5		1	5	5	5	0	1	0	0	1	1	0	1	0	1	0	1	0	0	0	0	0	1	0	0	1	0	0	0	4	0	0	0	0	0	0	0	0	1	1	0	1	2	0	0
sp|Q5D862|FILA2_HUMAN;CON__Q5D862	sp|Q5D862|FILA2_HUMAN;CON__Q5D862	44;44	44;44	44;44	sp|Q5D862|FILA2_HUMAN Filaggrin-2 OS=Homo sapiens OX=9606 GN=FLG2 PE=1 SV=1;	2	44	44	44	9	10	14	10	7	8	14	6	10	3	7	16	33	25	24	27	36	27	30	27	33	33	27	19	33	29	26	28	34	30	33	31	35	33	33	22	38	26	24	31
sp|Q5XKE5|K2C79_HUMAN;CON__Q5XKE5	sp|Q5XKE5|K2C79_HUMAN;CON__Q5XKE5	22;22	7;7	5;5	sp|Q5XKE5|K2C79_HUMAN Keratin, type II cytoskeletal 79 OS=Homo sapiens OX=9606 GN=KRT79 PE=1 SV=2;	2	22	7	5	11	9	10	8	8	8	10	9	9	8	9	10	14	14	11	12	13	14	13	13	15	15	13	10	13	15	13	13	14	15	13	13	16	14	15	14	16	12	11	12
CON__Q5XQN5	CON__Q5XQN5	53	2	1		1	53	2	1	33	28	32	26	21	30	36	19	33	25	28	35	48	44	40	46	46	42	43	43	49	46	44	41	45	48	43	46	46	45	46	45	51	48	46	45	50	42	41	47
CON__Q61782	CON__Q61782	8	1	1		1	8	1	1	4	4	5	5	4	5	5	4	4	4	3	5	8	8	7	8	8	7	8	6	7	7	8	6	7	8	6	7	7	8	8	8	8	8	7	8	7	7	7	7
sp|Q6A163|K1C39_HUMAN;CON__Q6IFU6	sp|Q6A163|K1C39_HUMAN;CON__Q6IFU6	5;5	4;4	3;3	sp|Q6A163|K1C39_HUMAN Keratin, type I cytoskeletal 39 OS=Homo sapiens OX=9606 GN=KRT39 PE=1 SV=2;	2	5	4	3	0	0	0	1	1	0	0	0	0	0	0	1	2	0	1	0	0	0	0	0	5	1	0	0	0	0	0	0	0	1	1	0	0	0	0	0	1	0	1	0
CON__Q6IFX2	CON__Q6IFX2	28	1	1		1	28	1	1	13	13	18	14	9	15	14	11	15	12	12	17	25	23	21	24	23	20	22	19	26	26	23	18	24	24	20	22	22	22	23	24	26	25	24	21	24	22	20	24
sp|Q9NSB2|KRT84_HUMAN;CON__Q6ISB0	sp|Q9NSB2|KRT84_HUMAN;CON__Q6ISB0	45;45	36;36	1;1	sp|Q9NSB2|KRT84_HUMAN Keratin, type II cuticular Hb4 OS=Homo sapiens OX=9606 GN=KRT84 PE=2 SV=2;	2	45	36	1	4	5	5	5	3	5	4	3	4	3	3	24	15	34	36	25	27	7	37	15	39	39	22	12	33	33	17	7	25	17	35	11	38	32	29	8	21	7	38	21
CON__Q6KB66-1;sp|Q6KB66|K2C80_HUMAN;CON__Q0VBK2	CON__Q6KB66-1;sp|Q6KB66|K2C80_HUMAN	32;32;7	32;32;7	32;32;7	;sp|Q6KB66|K2C80_HUMAN Keratin, type II cytoskeletal 80 OS=Homo sapiens OX=9606 GN=KRT80 PE=1 SV=2	3	32	32	32	9	7	10	4	3	2	9	3	6	1	2	6	26	24	17	21	24	20	22	21	28	27	21	19	24	22	20	23	25	22	25	23	25	23	25	17	26	20	19	23
CON__Q6NT21;sp|P78385|KRT83_HUMAN;CON__P78385	CON__Q6NT21;sp|P78385|KRT83_HUMAN;CON__P78385	35;35;33	2;2;1	1;1;0	;sp|P78385|KRT83_HUMAN Keratin, type II cuticular Hb3 OS=Homo sapiens OX=9606 GN=KRT83 PE=1 SV=2;	3	35	2	1	8	9	10	10	8	12	10	9	9	6	6	22	31	27	29	26	30	24	26	23	34	31	24	26	27	22	26	17	29	27	27	26	29	27	28	21	24	26	32	25
sp|Q7Z3Y7|K1C28_HUMAN;CON__Q7Z3Y7	sp|Q7Z3Y7|K1C28_HUMAN;CON__Q7Z3Y7	7;7	1;1	0;0	sp|Q7Z3Y7|K1C28_HUMAN Keratin, type I cytoskeletal 28 OS=Homo sapiens OX=9606 GN=KRT28 PE=1 SV=2;	2	7	1	0	5	4	4	3	3	3	5	3	4	2	5	6	5	5	4	4	5	5	5	5	4	6	4	4	6	4	4	4	5	4	4	5	5	4	6	5	5	4	4	4
sp|Q7Z3Y8|K1C27_HUMAN;CON__Q7Z3Y8	sp|Q7Z3Y8|K1C27_HUMAN;CON__Q7Z3Y8	11;11	9;9	3;3	sp|Q7Z3Y8|K1C27_HUMAN Keratin, type I cytoskeletal 27 OS=Homo sapiens OX=9606 GN=KRT27 PE=1 SV=2;	2	11	9	3	8	5	3	2	3	5	4	3	4	1	11	8	8	8	5	8	9	5	6	8	5	10	3	2	9	2	5	2	7	4	7	6	7	5	5	8	8	6	2	2
sp|Q7Z3Y9|K1C26_HUMAN;CON__Q7Z3Y9	sp|Q7Z3Y9|K1C26_HUMAN;CON__Q7Z3Y9	3;3	1;1	1;1	sp|Q7Z3Y9|K1C26_HUMAN Keratin, type I cytoskeletal 26 OS=Homo sapiens OX=9606 GN=KRT26 PE=1 SV=2;	2	3	1	1	1	1	1	1	1	1	1	1	1	1	2	1	2	2	2	2	2	1	1	2	2	2	1	1	2	1	2	1	2	2	2	2	2	1	1	2	2	1	1	1
sp|Q7Z3Z0|K1C25_HUMAN;CON__Q7Z3Z0	sp|Q7Z3Z0|K1C25_HUMAN;CON__Q7Z3Z0	8;8	1;1	1;1	sp|Q7Z3Z0|K1C25_HUMAN Keratin, type I cytoskeletal 25 OS=Homo sapiens OX=9606 GN=KRT25 PE=1 SV=1;	2	8	1	1	4	4	3	2	3	4	3	3	2	1	7	5	5	6	4	7	6	3	3	6	4	7	2	2	7	3	5	3	4	4	5	4	5	4	3	6	6	5	2	2
CON__Q7Z794;sp|Q7Z794|K2C1B_HUMAN	CON__Q7Z794;sp|Q7Z794|K2C1B_HUMAN	32;31	25;24	22;21	;sp|Q7Z794|K2C1B_HUMAN Keratin, type II cytoskeletal 1b OS=Homo sapiens OX=9606 GN=KRT77 PE=1 SV=3	2	32	25	22	15	9	16	5	6	9	11	4	14	4	8	17	28	23	18	17	25	23	22	20	26	25	23	16	25	27	23	18	28	24	27	23	25	26	28	23	24	21	20	22
sp|Q86YZ3|HORN_HUMAN;CON__Q86YZ3	sp|Q86YZ3|HORN_HUMAN;CON__Q86YZ3	44;44	44;44	44;44	sp|Q86YZ3|HORN_HUMAN Hornerin OS=Homo sapiens OX=9606 GN=HRNR PE=1 SV=2;	2	44	44	44	15	14	18	7	6	9	17	4	13	5	10	18	32	24	20	21	29	22	20	23	30	26	20	18	29	27	21	24	26	26	25	23	32	27	29	19	30	26	24	25
CON__Q8BGZ7	CON__Q8BGZ7	25	2	2		1	25	2	2	14	12	13	10	10	10	15	11	12	9	8	13	21	20	15	17	17	17	16	16	20	17	17	14	19	22	16	19	19	18	17	18	22	21	18	19	23	17	16	17
CON__Q8VED5	CON__Q8VED5	17	2	1		1	17	2	1	9	7	8	6	6	6	9	8	8	6	7	8	13	13	9	11	12	12	12	11	14	12	11	9	11	13	11	12	12	12	12	12	14	14	13	13	14	11	11	12
CON__Q922U2	CON__Q922U2	41	1	0		1	41	1	0	28	24	27	22	20	24	30	19	27	21	22	28	38	34	32	35	36	33	34	32	38	36	34	30	34	39	33	35	35	35	36	35	40	38	35	35	38	33	31	36
CON__Q92764;sp|Q92764|KRT35_HUMAN	CON__Q92764;sp|Q92764|KRT35_HUMAN	8;8	1;1	1;1	;sp|Q92764|KRT35_HUMAN Keratin, type I cuticular Ha5 OS=Homo sapiens OX=9606 GN=KRT35 PE=1 SV=5	2	8	1	1	2	3	3	3	3	2	2	1	3	1	1	5	8	6	7	6	7	6	6	6	7	8	7	6	4	5	5	2	6	5	6	6	5	6	7	5	5	7	8	7
CON__Q95121;sp|P36955|PEDF_HUMAN	CON__Q95121	9;4	9;4	9;4		2	9	9	9	0	0	0	0	0	0	0	0	0	0	0	0	1	0	0	0	0	2	0	0	0	2	0	0	3	0	0	0	1	0	0	0	2	2	2	0	2	2	0	0
CON__Q95M17;sp|Q9BZP6|CHIA_HUMAN	CON__Q95M17	11;1	11;1	11;1		2	11	11	11	3	8	6	7	8	7	6	7	6	11	10	8	1	1	0	0	1	0	0	0	1	1	1	0	0	1	1	0	0	0	1	1	0	0	0	0	0	0	0	0
CON__Q99PS0	CON__Q99PS0	5	1	1		1	5	1	1	0	0	0	0	0	0	2	0	0	0	0	0	4	2	3	3	4	3	4	3	4	4	3	1	4	3	3	4	4	3	4	4	4	4	4	1	3	3	4	4
sp|Q9BYQ5|KRA46_HUMAN;CON__Q9BYQ5;sp|Q9BQ66|KR412_HUMAN;sp|Q9BYR2|KRA45_HUMAN;sp|Q9BYR5|KRA42_HUMAN;sp|Q9BYQ9|KRA48_HUMAN;sp|Q9BYR4|KRA43_HUMAN;CON__Q9BYR4	sp|Q9BYQ5|KRA46_HUMAN;CON__Q9BYQ5;sp|Q9BQ66|KR412_HUMAN	10;10;5;4;2;2;2;2	10;10;5;4;2;2;2;2	2;2;0;0;0;0;0;0	sp|Q9BYQ5|KRA46_HUMAN Keratin-associated protein 4-6 OS=Homo sapiens OX=9606 GN=KRTAP4-6 PE=2 SV=4;;sp|Q9BQ66|KR412_HUMAN Keratin-associated protein 4-12 OS=Homo sapiens OX=9606 GN=KRTAP4-12 PE=1 SV=1	8	10	10	2	0	0	0	0	0	0	0	0	0	0	0	0	8	3	3	2	9	1	0	0	7	6	0	4	1	0	4	0	5	0	5	1	3	2	5	0	0	1	6	0
sp|Q9BYQ7|KRA41_HUMAN;CON__Q9BYQ7	sp|Q9BYQ7|KRA41_HUMAN;CON__Q9BYQ7	1;1	1;1	1;1	sp|Q9BYQ7|KRA41_HUMAN Keratin-associated protein 4-1 OS=Homo sapiens OX=9606 GN=KRTAP4-1 PE=2 SV=3;	2	1	1	1	0	0	0	0	0	0	0	0	0	0	0	0	0	0	0	0	1	0	0	0	1	0	0	0	0	0	0	0	0	0	0	0	0	0	0	0	0	0	0	0
sp|Q9BYQ8|KRA49_HUMAN;CON__Q9BYQ8	sp|Q9BYQ8|KRA49_HUMAN;CON__Q9BYQ8	8;8	3;3	1;1	sp|Q9BYQ8|KRA49_HUMAN Keratin-associated protein 4-9 OS=Homo sapiens OX=9606 GN=KRTAP4-9 PE=2 SV=2;	2	8	3	1	0	0	0	0	0	0	0	0	0	0	0	0	7	2	2	3	7	1	0	1	7	7	0	2	0	0	3	0	3	0	3	1	4	2	3	0	0	0	7	1
sp|Q9BYR8|KRA31_HUMAN;CON__Q9BYR8	sp|Q9BYR8|KRA31_HUMAN;CON__Q9BYR8	1;1	1;1	1;1	sp|Q9BYR8|KRA31_HUMAN Keratin-associated protein 3-1 OS=Homo sapiens OX=9606 GN=KRTAP3-1 PE=1 SV=1;	2	1	1	1	0	0	0	0	0	0	0	0	0	0	0	0	1	0	1	1	1	1	0	1	1	1	0	1	1	0	1	0	1	0	1	0	1	0	1	0	0	0	1	0
sp|Q9BYR9|KRA24_HUMAN;sp|P0C7H8|KRA23_HUMAN;CON__Q9BYR9;sp|Q9BYT5|KRA22_HUMAN;sp|Q9BYU5|KRA21_HUMAN	sp|Q9BYR9|KRA24_HUMAN;sp|P0C7H8|KRA23_HUMAN;CON__Q9BYR9;sp|Q9BYT5|KRA22_HUMAN;sp|Q9BYU5|KRA21_HUMAN	11;11;11;9;9	11;11;11;9;9	11;11;11;9;9	sp|Q9BYR9|KRA24_HUMAN Keratin-associated protein 2-4 OS=Homo sapiens OX=9606 GN=KRTAP2-4 PE=1 SV=1;sp|P0C7H8|KRA23_HUMAN Keratin-associated protein 2-3 OS=Homo sapiens OX=9606 GN=KRTAP2-3 PE=1 SV=2;;sp|Q9BYT5|KRA22_HUMAN Keratin-associated protein 2-2 OS=H	5	11	11	11	0	0	0	0	0	0	0	0	0	0	0	2	8	2	2	0	10	1	1	1	4	6	1	1	2	1	4	0	2	1	3	2	2	2	2	1	1	2	7	2
sp|Q9C075|K1C23_HUMAN;CON__Q9C075	sp|Q9C075|K1C23_HUMAN;CON__Q9C075	26;26	24;24	21;21	sp|Q9C075|K1C23_HUMAN Keratin, type I cytoskeletal 23 OS=Homo sapiens OX=9606 GN=KRT23 PE=1 SV=2;	2	26	24	21	1	1	2	1	2	1	2	0	1	1	1	1	15	11	11	10	16	13	13	11	15	17	11	8	17	13	11	14	17	14	15	15	15	16	15	4	17	10	10	13
CON__Q9N2I2	CON__Q9N2I2	5	5	5		1	5	5	5	0	0	0	0	0	0	0	0	0	0	0	0	0	0	0	0	0	1	0	0	0	1	2	0	2	0	0	0	1	0	0	0	1	1	2	1	4	1	0	0
CON__Q9NSB2	CON__Q9NSB2	45	1	1		1	45	1	1	4	5	5	5	3	5	4	3	4	3	3	25	15	34	37	25	27	7	36	15	39	38	22	12	33	33	17	7	25	17	35	11	37	32	30	8	21	7	39	21
CON__Q9TRI1;sp|P19823|ITIH2_HUMAN	CON__Q9TRI1	10;4	10;4	10;4		2	10	10	10	0	1	0	0	0	2	0	0	0	0	0	4	3	0	0	0	0	5	2	0	1	4	0	0	6	0	0	0	3	0	0	0	2	4	2	2	4	4	0	0
CON__Q9TTE1	CON__Q9TTE1	7	7	4		1	7	7	4	1	3	1	2	1	3	1	2	2	5	4	3	1	1	1	1	2	2	1	1	1	2	1	2	2	1	2	0	2	2	3	3	2	2	2	1	2	1	1	1
CON__REFSEQ:XP_986630	CON__REFSEQ:XP_986630	13	2	2		1	13	2	2	2	2	2	3	2	1	2	2	1	1	2	9	12	12	12	11	12	10	11	11	13	11	10	10	10	8	11	1	11	10	10	9	11	8	11	6	8	8	12	8
CON__Streptavidin	CON__Streptavidin	6	6	6		1	6	6	6	4	4	5	4	4	4	4	4	5	5	4	4	4	6	6	6	6	6	6	6	5	4	6	6	4	5	6	6	6	6	6	6	6	5	6	6	5	5	6	6
sp|P80297|MT1X_HUMAN;sp|P02795|MT2_HUMAN;sp|P13640|MT1G_HUMAN;sp|Q8N339|MT1M_HUMAN;sp|P04732|MT1E_HUMAN;CON__P67983;sp|P80294|MT1H_HUMAN;sp|P04731|MT1A_HUMAN	sp|P80297|MT1X_HUMAN;sp|P02795|MT2_HUMAN;sp|P13640|MT1G_HUMAN;sp|Q8N339|MT1M_HUMAN;sp|P04732|MT1E_HUMAN;CON__P67983	3;3;3;2;2;2;1;1	3;3;3;2;2;2;1;1	3;3;3;2;2;2;1;1	sp|P80297|MT1X_HUMAN Metallothionein-1X OS=Homo sapiens OX=9606 GN=MT1X PE=1 SV=1;sp|P02795|MT2_HUMAN Metallothionein-2 OS=Homo sapiens OX=9606 GN=MT2A PE=1 SV=1;sp|P13640|MT1G_HUMAN Metallothionein-1G OS=Homo sapiens OX=9606 GN=MT1G PE=1 SV=2;sp|Q8N339|MT	8	3	3	3	2	1	0	1	2	1	2	1	1	0	0	1	3	3	3	3	2	3	0	3	2	2	3	3	2	2	3	3	2	2	2	2	3	1	3	2	2	1	3	1
sp|P02976|SPA_STAA8;CON__Protein-A/G	sp|P02976|SPA_STAA8;CON__Protein-A/G	18;17	18;17	18;17	sp|P02976|SPA_STAA8 Immunoglobulin G-binding protein A OS=Staphylococcus aureus (strain NCTC 8325 / PS 47) OX=93061 GN=spa PE=1 SV=3;	2	18	18	18	0	0	0	0	0	1	0	1	0	0	0	0	0	0	0	0	0	0	0	0	0	0	0	0	0	12	0	18	0	0	0	0	0	14	18	13	1	0	0	0
sp|P04264|K2C1_HUMAN;CON__P04264	sp|P04264|K2C1_HUMAN;CON__P04264	79;73	79;73	57;51	sp|P04264|K2C1_HUMAN Keratin, type II cytoskeletal 1 OS=Homo sapiens OX=9606 GN=KRT1 PE=1 SV=6;	2	79	79	57	44	43	50	39	43	44	50	35	46	36	43	53	72	64	60	61	68	62	61	61	71	68	59	58	69	70	62	60	68	65	62	62	72	65	68	61	74	60	60	61
sp|P07951|TPM2_HUMAN;CON__Q3SX28	sp|P07951|TPM2_HUMAN;CON__Q3SX28	12;11	4;4	2;2	sp|P07951|TPM2_HUMAN Tropomyosin beta chain OS=Homo sapiens OX=9606 GN=TPM2 PE=1 SV=1;	2	12	4	2	2	2	2	2	2	1	3	3	2	1	0	2	3	3	3	1	4	3	3	4	3	6	3	5	4	4	4	3	5	7	12	4	7	5	3	5	5	4	3	4
sp|P0DUB6|AMY1A_HUMAN;sp|P0DTE8|AMY1C_HUMAN;sp|P0DTE7|AMY1B_HUMAN;sp|P19961|AMY2B_HUMAN;sp|P04746|AMYP_HUMAN;CON__Q3MHH8	sp|P0DUB6|AMY1A_HUMAN;sp|P0DTE8|AMY1C_HUMAN;sp|P0DTE7|AMY1B_HUMAN;sp|P19961|AMY2B_HUMAN;sp|P04746|AMYP_HUMAN;CON__Q3MHH8	4;4;4;3;3;2	4;4;4;3;3;2	4;4;4;3;3;2	sp|P0DUB6|AMY1A_HUMAN Alpha-amylase 1A OS=Homo sapiens OX=9606 GN=AMY1A PE=1 SV=1;sp|P0DTE8|AMY1C_HUMAN Alpha-amylase 1C OS=Homo sapiens OX=9606 GN=AMY1C PE=1 SV=1;sp|P0DTE7|AMY1B_HUMAN Alpha-amylase 1B OS=Homo sapiens OX=9606 GN=AMY1B PE=1 SV=1;sp|P19961|	6	4	4	4	0	0	0	0	0	0	0	0	0	0	0	0	0	1	0	0	1	1	0	0	1	1	1	0	1	0	0	0	1	0	1	1	3	2	1	0	1	0	1	1
sp|P12035|K2C3_HUMAN;CON__P12035	sp|P12035|K2C3_HUMAN;CON__P12035	34;32	13;13	10;10	sp|P12035|K2C3_HUMAN Keratin, type II cytoskeletal 3 OS=Homo sapiens OX=9606 GN=KRT3 PE=1 SV=3;	2	34	13	10	13	12	13	8	7	11	14	8	13	7	9	14	24	18	13	15	24	15	18	16	20	25	18	12	20	20	15	15	20	17	15	16	20	27	19	15	25	16	19	17
sp|P35527|K1C9_HUMAN;CON__P35527	sp|P35527|K1C9_HUMAN;CON__P35527	66;64	66;64	65;63	sp|P35527|K1C9_HUMAN Keratin, type I cytoskeletal 9 OS=Homo sapiens OX=9606 GN=KRT9 PE=1 SV=3;	2	66	66	65	34	34	36	31	31	34	36	29	35	31	34	38	62	49	45	48	48	45	50	50	54	54	46	44	54	52	49	48	56	47	50	51	53	50	53	45	51	47	48	51
sp|P63313|TYB10_HUMAN;CON__P21752	sp|P63313|TYB10_HUMAN;CON__P21752	2;1	1;0	1;0	sp|P63313|TYB10_HUMAN Thymosin beta-10 OS=Homo sapiens OX=9606 GN=TMSB10 PE=1 SV=2;	2	2	1	1	2	2	2	1	1	0	1	2	0	0	0	0	2	2	2	2	0	1	1	2	2	1	2	2	1	2	1	2	1	0	1	1	1	1	1	1	1	1	0	1
sp|Q8N1N4|K2C78_HUMAN;CON__Q8N1N4-2;CON__Q7RTT2	sp|Q8N1N4|K2C78_HUMAN;CON__Q8N1N4-2;CON__Q7RTT2	39;38;38	35;34;34	34;33;33	sp|Q8N1N4|K2C78_HUMAN Keratin, type II cytoskeletal 78 OS=Homo sapiens OX=9606 GN=KRT78 PE=1 SV=2;;	3	39	35	34	11	9	17	4	6	10	17	6	14	5	9	15	35	30	22	25	34	30	30	28	35	34	27	21	31	32	29	32	34	33	32	29	36	34	34	25	35	26	27	25
[truncated: 451 more columns]

## Sheet: proteinGroups
Protein IDs	Majority protein IDs	Peptide counts (all)	Peptide counts (razor+unique)	Peptide counts (unique)	Fasta headers	Protein name	Gene name	Number of proteins	Peptides	Razor + unique peptides	Unique peptides	Peptides Cyto_UI+Biotin240-R1	Peptides Cyto_UI+Biotin240-R2	Peptides Cyto_UI+Biotin240-R3	Peptides Cyto_UI+Biotin30-R1	Peptides Cyto_UI+Biotin30-R2	Peptides Cyto_UI+Biotin30-R3	Peptides Cyto_UI+Biotin60-R1	Peptides Cyto_UI+Biotin60-R2	Peptides Cyto_UI+Biotin60-R3	Peptides Cyto_UI-Biotin-R1	Peptides Cyto_UI-Biotin-R2	Peptides Cyto_UI-Biotin-R3	Peptides NM+Biotin240-R1	Peptides NM+Biotin240-R2	Peptides NM+Biotin240-R3	Peptides NM+Biotin240-R4	Peptides NM+Biotin30-R1	Peptides NM+Biotin30-R2	Peptides NM+Biotin30-R3	Peptides NM+Biotin30-R4	Peptides NM+Biotin60-R1	Peptides NM+Biotin60-R2	Peptides NM+Biotin60-R3	Peptides NM+Biotin60-R4	Peptides SA+Biotin240-R1	Peptides SA+Biotin240-R2	Peptides SA+Biotin240-R3	Peptides SA+Biotin240-R4	Peptides SA+Biotin30-R1	Peptides SA+Biotin30-R2	Peptides SA+Biotin30-R3	Peptides SA+Biotin30-R4	Peptides SA+Biotin60-R1	Peptides SA+Biotin60-R2	Peptides SA+Biotin60-R3	Peptides SA+Biotin60-R4	Peptides UI+Biotin240-R1	Peptides UI+Biotin240-R2
sp|A0A0U1RRL7|MMPOS_HUMAN	sp|A0A0U1RRL7|MMPOS_HUMAN	1	1	1	sp|A0A0U1RRL7|MMPOS_HUMAN Protein MMP24OS OS=Homo sapiens OX=9606 GN=MMP24OS PE=1 SV=1	Protein MMP24OS	MMP24OS	1	1	1	1	0	0	0	0	0	0	0	0	0	0	0	0	0	0	0	1	0	1	0	1	0	0	0	0	0	0	0	0	0	1	0	0	1	0	0	0	0	1
sp|A0A183|LCE6A_HUMAN	sp|A0A183|LCE6A_HUMAN	2	2	2	sp|A0A183|LCE6A_HUMAN Late cornified envelope protein 6A OS=Homo sapiens OX=9606 GN=LCE6A PE=3 SV=1	Late cornified envelope protein 6A	LCE6A	1	2	2	2	0	0	0	0	0	0	0	0	0	0	0	0	1	0	0	0	1	0	0	0	1	1	0	0	1	1	0	1	2	1	0	0	1	0	1	0	1	0
sp|A0A1B0GTR4|SPRR5_HUMAN	sp|A0A1B0GTR4|SPRR5_HUMAN	2	2	2	sp|A0A1B0GTR4|SPRR5_HUMAN Putative small proline-rich protein 5 OS=Homo sapiens OX=9606 GN=SPRR5 PE=5 SV=1	Putative small proline-rich protein 5	SPRR5	1	2	2	2	1	0	0	0	0	0	1	0	0	0	0	0	1	1	0	1	1	1	1	1	1	1	0	0	1	1	1	1	1	1	1	0	1	1	1	0	1	1
sp|A0A1W2PR19|GSTT4_HUMAN	sp|A0A1W2PR19|GSTT4_HUMAN	1	1	1	sp|A0A1W2PR19|GSTT4_HUMAN Glutathione S-transferase theta-4 OS=Homo sapiens OX=9606 GN=GSTT4 PE=3 SV=1	Glutathione S-transferase theta-4	GSTT4	1	1	1	1	0	0	0	0	0	0	0	0	0	0	0	0	1	0	0	0	0	1	1	0	0	1	0	0	1	1	0	1	1	1	0	0	1	1	0	0	1	0
sp|A0AV96|RBM47_HUMAN	sp|A0AV96|RBM47_HUMAN	8	8	7	sp|A0AV96|RBM47_HUMAN RNA-binding protein 47 OS=Homo sapiens OX=9606 GN=RBM47 PE=1 SV=2	RNA-binding protein 47	RBM47	1	8	8	7	6	7	4	5	7	3	4	2	3	0	0	1	0	0	0	0	0	0	0	0	0	0	0	0	0	0	0	0	0	0	0	1	0	0	0	0	0	0
sp|A0FGR8|ESYT2_HUMAN	sp|A0FGR8|ESYT2_HUMAN	31	31	31	sp|A0FGR8|ESYT2_HUMAN Extended synaptotagmin-2 OS=Homo sapiens OX=9606 GN=ESYT2 PE=1 SV=1	Extended synaptotagmin-2	ESYT2	1	31	31	31	12	16	12	8	8	9	10	8	11	2	0	10	27	29	27	29	18	18	13	20	17	17	15	20	26	29	27	27	13	15	13	16	17	17	14	23	21	28
sp|A0JLT2|MED19_HUMAN	sp|A0JLT2|MED19_HUMAN	1	1	1	sp|A0JLT2|MED19_HUMAN Mediator of RNA polymerase II transcription subunit 19 OS=Homo sapiens OX=9606 GN=MED19 PE=1 SV=2	Mediator of RNA polymerase II transcription subunit 19	MED19	1	1	1	1	0	0	0	0	0	0	0	0	0	0	0	1	0	0	0	0	0	0	0	0	0	0	0	0	0	0	0	0	0	0	0	0	0	0	0	0	0	0
sp|A0JNW5|UH1BL_HUMAN	sp|A0JNW5|UH1BL_HUMAN	4	4	4	sp|A0JNW5|UH1BL_HUMAN UHRF1-binding protein 1-like OS=Homo sapiens OX=9606 GN=UHRF1BP1L PE=1 SV=2	UHRF1-binding protein 1-like	UHRF1BP1L	1	4	4	4	0	0	1	2	1	4	0	1	1	0	0	3	0	0	1	0	0	1	0	0	0	0	0	0	0	0	1	0	1	1	0	0	0	0	0	0	0	0
sp|A0MZ66|SHOT1_HUMAN	sp|A0MZ66|SHOT1_HUMAN	28	28	28	sp|A0MZ66|SHOT1_HUMAN Shootin-1 OS=Homo sapiens OX=9606 GN=SHTN1 PE=1 SV=4	Shootin-1	SHTN1	1	28	28	28	18	18	23	25	24	26	23	23	27	0	0	25	0	1	2	0	6	9	4	5	2	0	3	0	1	0	6	0	5	9	3	5	8	6	5	3	3	1
sp|A0PJE2|DHR12_HUMAN	sp|A0PJE2|DHR12_HUMAN	2	2	2	sp|A0PJE2|DHR12_HUMAN Dehydrogenase/reductase SDR family member 12 OS=Homo sapiens OX=9606 GN=DHRS12 PE=2 SV=2	Dehydrogenase/reductase SDR family member 12	DHRS12	1	2	2	2	0	1	0	0	0	0	0	0	0	0	0	1	0	2	0	0	1	0	1	0	1	1	2	0	1	0	0	1	0	0	1	0	0	1	1	2	0	0
sp|A1A5C7|S22AN_HUMAN	sp|A1A5C7|S22AN_HUMAN	2	2	2	sp|A1A5C7|S22AN_HUMAN Solute carrier family 22 member 23 OS=Homo sapiens OX=9606 GN=SLC22A23 PE=1 SV=2	Solute carrier family 22 member 23	SLC22A23	1	2	2	2	0	0	0	0	0	0	0	0	0	0	0	0	1	1	2	2	0	0	0	1	0	0	1	2	0	1	2	2	0	2	0	1	0	2	0	2	0	2
sp|A1X283|SPD2B_HUMAN	sp|A1X283|SPD2B_HUMAN	15	15	15	sp|A1X283|SPD2B_HUMAN SH3 and PX domain-containing protein 2B OS=Homo sapiens OX=9606 GN=SH3PXD2B PE=1 SV=3	SH3 and PX domain-containing protein 2B	SH3PXD2B	1	15	15	15	9	8	3	7	7	6	6	8	4	3	0	4	5	8	4	6	1	3	1	2	0	1	1	3	4	6	6	6	3	5	1	4	3	4	1	5	3	5
sp|A1XBS5|FA92A_HUMAN	sp|A1XBS5|FA92A_HUMAN	10	10	10	sp|A1XBS5|FA92A_HUMAN Protein FAM92A OS=Homo sapiens OX=9606 GN=FAM92A PE=1 SV=2	Protein FAM92A	FAM92A	1	10	10	10	0	0	0	0	0	0	0	1	0	0	0	0	3	6	6	8	2	3	0	2	0	1	0	2	4	7	4	7	2	6	2	2	0	7	0	3	1	8
sp|A2A2Y4|FRMD3_HUMAN	sp|A2A2Y4|FRMD3_HUMAN	5	5	5	sp|A2A2Y4|FRMD3_HUMAN FERM domain-containing protein 3 OS=Homo sapiens OX=9606 GN=FRMD3 PE=1 SV=1	FERM domain-containing protein 3	FRMD3	1	5	5	5	0	0	0	0	0	0	0	0	0	0	0	0	2	3	3	2	2	1	1	3	0	0	4	2	2	1	4	2	1	1	2	0	2	0	0	1	2	2
sp|A2A3N6|PIPSL_HUMAN	sp|A2A3N6|PIPSL_HUMAN	5	1	0	sp|A2A3N6|PIPSL_HUMAN Putative PIP5K1A and PSMD4-like protein OS=Homo sapiens OX=9606 GN=PIPSL PE=5 SV=1	Putative PIP5K1A and PSMD4-like protein	PIPSL	1	5	1	0	0	1	0	0	0	0	0	0	0	0	0	0	1	2	2	3	1	2	0	2	0	1	1	1	3	3	3	3	2	2	2	2	2	2	0	4	2	4
sp|A3KN83|SBNO1_HUMAN;sp|Q9Y2G9|SBNO2_HUMAN	sp|A3KN83|SBNO1_HUMAN	5;1	5;1	5;1	sp|A3KN83|SBNO1_HUMAN Protein strawberry notch homolog 1 OS=Homo sapiens OX=9606 GN=SBNO1 PE=1 SV=1	Protein strawberry notch homolog 1	SBNO1	2	5	5	5	0	2	0	4	2	3	2	3	4	0	0	3	0	0	0	0	0	0	0	0	0	0	0	0	0	0	0	0	0	0	0	0	0	0	0	0	0	0
sp|H0Y7S4|PRA26_HUMAN;sp|Q5VXH4|PRAM6_HUMAN;sp|Q5TYX0|PRAM5_HUMAN;sp|P0DUQ2|PRAM9_HUMAN;sp|P0DUQ1|PRA15_HUMAN;sp|O60813|PRA11_HUMAN;sp|O60810|PRAM4_HUMAN;sp|A6NGN4|PRA25_HUMAN;sp|A3QJZ7|PRA27_HUMAN	sp|H0Y7S4|PRA26_HUMAN;sp|Q5VXH4|PRAM6_HUMAN;sp|Q5TYX0|PRAM5_HUMAN;sp|P0DUQ2|PRAM9_HUMAN;sp|P0DUQ1|PRA15_HUMAN;sp|O60813|PRA11_HUMAN;sp|O60810|PRAM4_HUMAN;sp|A6NGN4|PRA25_HUMAN;sp|A3QJZ7|PRA27_HUMAN	1;1;1;1;1;1;1;1;1	1;1;1;1;1;1;1;1;1	1;1;1;1;1;1;1;1;1	sp|H0Y7S4|PRA26_HUMAN Putative PRAME family member 26 OS=Homo sapiens OX=9606 GN=PRAMEF26 PE=5 SV=2;sp|Q5VXH4|PRAM6_HUMAN PRAME family member 6 OS=Homo sapiens OX=9606 GN=PRAMEF6 PE=1 SV=1;sp|Q5TYX0|PRAM5_HUMAN PRAME family member 5 OS=Homo sapiens OX=9606	Putative PRAME family member 26	PRAMEF26	9	1	1	1	0	1	0	0	0	0	0	0	0	0	1	0	0	0	0	0	0	0	0	0	0	0	0	0	0	0	0	0	0	0	0	0	0	0	0	0	1	1
sp|A5PLL7|PDES1_HUMAN	sp|A5PLL7|PDES1_HUMAN	2	2	2	sp|A5PLL7|PDES1_HUMAN Plasmanylethanolamine desaturase OS=Homo sapiens OX=9606 GN=PEDS1 PE=1 SV=3	Plasmanylethanolamine desaturase	PEDS1	1	2	2	2	0	0	0	0	0	0	0	0	0	0	0	0	1	0	0	1	0	0	0	0	0	0	0	0	0	0	0	0	0	0	0	0	0	0	0	0	0	0
sp|A5YKK6|CNOT1_HUMAN	sp|A5YKK6|CNOT1_HUMAN	27	27	27	sp|A5YKK6|CNOT1_HUMAN CCR4-NOT transcription complex subunit 1 OS=Homo sapiens OX=9606 GN=CNOT1 PE=1 SV=2	CCR4-NOT transcription complex subunit 1	CNOT1	1	27	27	27	4	6	3	10	7	8	5	9	9	0	0	9	7	13	16	4	6	15	7	12	2	1	17	9	7	3	19	2	3	13	11	10	6	10	15	9	9	12
sp|A6NCS6|CB072_HUMAN	sp|A6NCS6|CB072_HUMAN	3	3	3	sp|A6NCS6|CB072_HUMAN Uncharacterized protein C2orf72 OS=Homo sapiens OX=9606 GN=C2orf72 PE=1 SV=2	Uncharacterized protein C2orf72	C2orf72	1	3	3	3	0	0	0	0	0	0	0	0	0	0	0	0	0	1	3	2	0	0	0	1	0	0	2	1	1	2	2	2	0	1	1	1	0	0	0	1	1	3
sp|A6ND36|FA83G_HUMAN	sp|A6ND36|FA83G_HUMAN	2	2	2	sp|A6ND36|FA83G_HUMAN Protein FAM83G OS=Homo sapiens OX=9606 GN=FAM83G PE=1 SV=2	Protein FAM83G	FAM83G	1	2	2	2	1	2	1	0	0	1	1	0	1	0	0	1	1	1	1	1	1	1	1	1	1	1	1	1	1	1	1	1	1	1	1	0	1	1	1	1	1	1
sp|P30046|DOPD_HUMAN;sp|A6NHG4|DDTL_HUMAN	sp|P30046|DOPD_HUMAN;sp|A6NHG4|DDTL_HUMAN	2;2	2;2	2;2	sp|P30046|DOPD_HUMAN D-dopachrome decarboxylase OS=Homo sapiens OX=9606 GN=DDT PE=1 SV=3;sp|A6NHG4|DDTL_HUMAN D-dopachrome decarboxylase-like protein OS=Homo sapiens OX=9606 GN=DDTL PE=2 SV=1	D-dopachrome decarboxylase	DDT	2	2	2	2	0	0	0	0	0	0	0	0	0	0	0	1	1	1	1	2	0	0	0	1	1	1	0	2	1	1	0	0	1	1	0	0	0	0	0	2	1	1
sp|A6NHL2|TBAL3_HUMAN	sp|A6NHL2|TBAL3_HUMAN	6	1	1	sp|A6NHL2|TBAL3_HUMAN Tubulin alpha chain-like 3 OS=Homo sapiens OX=9606 GN=TUBAL3 PE=1 SV=2	Tubulin alpha chain-like 3	TUBAL3	1	6	1	1	2	3	3	4	2	2	2	4	2	4	3	3	4	3	3	3	4	5	4	5	4	5	4	3	4	3	4	3	4	5	4	4	5	4	4	4	4	4
sp|A6NHN0|OTOL1_HUMAN	sp|A6NHN0|OTOL1_HUMAN	1	1	1	sp|A6NHN0|OTOL1_HUMAN Otolin-1 OS=Homo sapiens OX=9606 GN=OTOL1 PE=3 SV=1	Otolin-1	OTOL1	1	1	1	1	0	0	0	0	0	0	0	0	0	0	0	0	1	1	0	0	0	0	0	0	0	0	0	0	0	1	0	0	0	0	0	0	1	1	0	0	0	0
sp|A6NHQ2|FBLL1_HUMAN	sp|A6NHQ2|FBLL1_HUMAN	3	2	2	sp|A6NHQ2|FBLL1_HUMAN rRNA/tRNA 2-O-methyltransferase fibrillarin-like protein 1 OS=Homo sapiens OX=9606 GN=FBLL1 PE=3 SV=2	rRNA/tRNA 2-O-methyltransferase fibrillarin-like protein 1	FBLL1	1	3	2	2	2	2	2	2	2	1	1	2	1	2	2	2	2	2	2	2	2	2	2	2	2	2	2	2	2	3	3	3	2	2	1	1	2	2	2	3	2	2
sp|A6NHR9|SMHD1_HUMAN	sp|A6NHR9|SMHD1_HUMAN	3	3	3	sp|A6NHR9|SMHD1_HUMAN Structural maintenance of chromosomes flexible hinge domain-containing protein 1 OS=Homo sapiens OX=9606 GN=SMCHD1 PE=1 SV=2	Structural maintenance of chromosomes flexible hinge domain-containing protein 1	SMCHD1	1	3	3	3	0	0	0	0	0	0	0	0	0	0	0	0	0	0	0	0	0	2	0	0	0	0	0	0	2	0	0	0	0	0	0	0	1	0	0	0	0	0
sp|A6NI28|RHG42_HUMAN	sp|A6NI28|RHG42_HUMAN	3	3	3	sp|A6NI28|RHG42_HUMAN Rho GTPase-activating protein 42 OS=Homo sapiens OX=9606 GN=ARHGAP42 PE=1 SV=3	Rho GTPase-activating protein 42	ARHGAP42	1	3	3	3	0	0	0	0	0	0	0	0	0	0	0	0	2	1	1	2	0	1	0	0	1	0	0	1	1	1	1	1	0	1	0	1	0	0	0	1	1	1
sp|A6NKT7|RGPD3_HUMAN;sp|Q7Z3J3|RGPD4_HUMAN	sp|A6NKT7|RGPD3_HUMAN;sp|Q7Z3J3|RGPD4_HUMAN	29;26	2;2	2;2	sp|A6NKT7|RGPD3_HUMAN RanBP2-like and GRIP domain-containing protein 3 OS=Homo sapiens OX=9606 GN=RGPD3 PE=3 SV=2;sp|Q7Z3J3|RGPD4_HUMAN RanBP2-like and GRIP domain-containing protein 4 OS=Homo sapiens OX=9606 GN=RGPD4 PE=2 SV=3	RanBP2-like and GRIP domain-containing protein 3	RGPD3	2	29	2	2	18	21	18	23	24	26	22	27	24	0	0	26	1	0	3	0	0	5	3	0	0	1	3	1	3	0	1	2	0	1	0	0	1	1	6	5	5	2
sp|A7KAX9|RHG32_HUMAN	sp|A7KAX9|RHG32_HUMAN	1	1	1	sp|A7KAX9|RHG32_HUMAN Rho GTPase-activating protein 32 OS=Homo sapiens OX=9606 GN=ARHGAP32 PE=1 SV=1	Rho GTPase-activating protein 32	ARHGAP32	1	1	1	1	0	0	0	0	0	0	0	0	0	0	0	0	0	1	0	0	0	1	0	0	0	0	0	0	0	1	0	1	0	1	0	1	0	1	1	0	0	0
sp|A8CG34|P121C_HUMAN;sp|Q6PJE2|POZP3_HUMAN;sp|A6NF01|P121B_HUMAN	sp|A8CG34|P121C_HUMAN	8;3;1	8;3;1	2;0;1	sp|A8CG34|P121C_HUMAN Nuclear envelope pore membrane protein POM 121C OS=Homo sapiens OX=9606 GN=POM121C PE=1 SV=3	Nuclear envelope pore membrane protein POM 121C	POM121C	3	8	8	2	1	4	3	3	1	5	3	1	5	0	0	2	0	1	0	0	0	0	0	0	0	0	0	0	0	0	0	0	0	0	0	0	0	0	0	0	0	0
sp|A8K2U0|A2ML1_HUMAN	sp|A8K2U0|A2ML1_HUMAN	12	12	12	sp|A8K2U0|A2ML1_HUMAN Alpha-2-macroglobulin-like protein 1 OS=Homo sapiens OX=9606 GN=A2ML1 PE=1 SV=3	Alpha-2-macroglobulin-like protein 1	A2ML1	1	12	12	12	0	0	0	0	0	0	0	0	0	0	0	0	4	3	1	3	6	1	2	1	9	9	1	0	4	1	0	0	4	3	1	1	5	3	4	0	10	0
sp|A8K855|EFCB7_HUMAN	sp|A8K855|EFCB7_HUMAN	1	1	1	sp|A8K855|EFCB7_HUMAN EF-hand calcium-binding domain-containing protein 7 OS=Homo sapiens OX=9606 GN=EFCAB7 PE=1 SV=1	EF-hand calcium-binding domain-containing protein 7	EFCAB7	1	1	1	1	0	0	0	0	0	0	0	0	0	0	1	0	0	0	0	0	0	0	0	0	0	0	0	0	0	0	0	0	0	0	0	0	0	0	0	0	0	0
sp|A8MQ03|CRTP1_HUMAN	sp|A8MQ03|CRTP1_HUMAN	1	1	1	sp|A8MQ03|CRTP1_HUMAN Cysteine-rich tail protein 1 OS=Homo sapiens OX=9606 GN=CYSRT1 PE=1 SV=1	Cysteine-rich tail protein 1	CYSRT1	1	1	1	1	0	0	0	0	0	0	0	0	0	0	0	0	0	0	0	0	1	0	0	0	0	0	0	0	0	0	0	0	1	0	0	0	0	0	0	0	1	0
sp|Q9BYP9|KRA99_HUMAN;sp|Q9BYQ3|KRA93_HUMAN;sp|Q9BYQ0|KRA98_HUMAN;sp|A8MTY7|KRA97_HUMAN;sp|Q9BYQ4|KRA92_HUMAN;sp|Q9BYQ2|KRA94_HUMAN;sp|A8MXZ3|KRA91_HUMAN	sp|Q9BYP9|KRA99_HUMAN;sp|Q9BYQ3|KRA93_HUMAN;sp|Q9BYQ0|KRA98_HUMAN;sp|A8MTY7|KRA97_HUMAN;sp|Q9BYQ4|KRA92_HUMAN;sp|Q9BYQ2|KRA94_HUMAN;sp|A8MXZ3|KRA91_HUMAN	2;2;2;2;2;1;1	2;2;2;2;2;1;1	2;2;2;2;2;1;1	sp|Q9BYP9|KRA99_HUMAN Keratin-associated protein 9-9 OS=Homo sapiens OX=9606 GN=KRTAP9-9 PE=2 SV=1;sp|Q9BYQ3|KRA93_HUMAN Keratin-associated protein 9-3 OS=Homo sapiens OX=9606 GN=KRTAP9-3 PE=1 SV=1;sp|Q9BYQ0|KRA98_HUMAN Keratin-associated protein 9-8 OS=Ho	Keratin-associated protein 9-9	KRTAP9-9	7	2	2	2	0	0	0	0	0	0	0	0	0	0	0	0	1	0	0	0	2	0	0	0	0	2	0	0	0	0	0	0	0	0	0	0	0	0	0	0	0	0
sp|A8MVW0|F1712_HUMAN	sp|A8MVW0|F1712_HUMAN	8	7	7	sp|A8MVW0|F1712_HUMAN Protein FAM171A2 OS=Homo sapiens OX=9606 GN=FAM171A2 PE=1 SV=1	Protein FAM171A2	FAM171A2	1	8	7	7	0	0	0	0	0	0	0	0	0	0	0	0	2	6	5	7	2	4	2	4	1	3	4	3	2	4	3	4	1	5	3	3	1	5	2	4	1	3
sp|B2RTY4|MYO9A_HUMAN	sp|B2RTY4|MYO9A_HUMAN	9	9	9	sp|B2RTY4|MYO9A_HUMAN Unconventional myosin-IXa OS=Homo sapiens OX=9606 GN=MYO9A PE=1 SV=2	Unconventional myosin-IXa	MYO9A	1	9	9	9	0	0	0	1	0	1	0	1	0	0	0	0	2	2	3	1	4	3	0	1	3	0	1	1	3	2	3	2	4	4	0	0	4	2	0	0	1	2
sp|B3EWG6|FM25G_HUMAN;sp|B3EWG5|FM25C_HUMAN;sp|B3EWG3|FM25A_HUMAN	sp|B3EWG6|FM25G_HUMAN;sp|B3EWG5|FM25C_HUMAN;sp|B3EWG3|FM25A_HUMAN	3;3;3	3;3;3	3;3;3	sp|B3EWG6|FM25G_HUMAN Protein FAM25G OS=Homo sapiens OX=9606 GN=FAM25G PE=3 SV=1;sp|B3EWG5|FM25C_HUMAN Protein FAM25C OS=Homo sapiens OX=9606 GN=FAM25C PE=1 SV=1;sp|B3EWG3|FM25A_HUMAN Protein FAM25A OS=Homo sapiens OX=9606 GN=FAM25A PE=3 SV=1	Protein FAM25G	FAM25G	3	3	3	3	0	0	0	0	0	0	0	0	0	0	0	0	0	0	0	0	0	0	0	0	1	1	0	0	0	1	0	0	0	0	0	0	0	0	0	0	1	0
sp|P0CG08|GPHRB_HUMAN;sp|B7ZAQ6|GPHRA_HUMAN	sp|P0CG08|GPHRB_HUMAN;sp|B7ZAQ6|GPHRA_HUMAN	3;3	3;3	3;3	sp|P0CG08|GPHRB_HUMAN Golgi pH regulator B OS=Homo sapiens OX=9606 GN=GPR89B PE=1 SV=1;sp|B7ZAQ6|GPHRA_HUMAN Golgi pH regulator A OS=Homo sapiens OX=9606 GN=GPR89A PE=1 SV=2	Golgi pH regulator B	GPR89B	2	3	3	3	0	0	0	0	0	0	0	0	0	0	0	0	3	3	2	3	1	0	0	0	0	0	0	2	1	2	1	1	1	0	0	0	0	1	0	0	1	1
sp|C9JLW8|MCRI1_HUMAN	sp|C9JLW8|MCRI1_HUMAN	3	3	3	sp|C9JLW8|MCRI1_HUMAN Mapk-regulated corepressor-interacting protein 1 OS=Homo sapiens OX=9606 GN=MCRIP1 PE=1 SV=1	Mapk-regulated corepressor-interacting protein 1	MCRIP1	1	3	3	3	2	3	2	2	2	1	2	3	2	0	0	1	2	2	2	2	0	0	0	0	0	0	0	1	1	2	2	1	1	0	1	1	0	1	0	0	1	2
sp|E9PAV3|NACAM_HUMAN;sp|Q13765|NACA_HUMAN;sp|Q9BZK3|NACP4_HUMAN	sp|E9PAV3|NACAM_HUMAN;sp|Q13765|NACA_HUMAN	4;4;1	4;4;1	4;4;1	sp|E9PAV3|NACAM_HUMAN Nascent polypeptide-associated complex subunit alpha, muscle-specific form OS=Homo sapiens OX=9606 GN=NACA PE=1 SV=1;sp|Q13765|NACA_HUMAN Nascent polypeptide-associated complex subunit alpha OS=Homo sapiens OX=9606 GN=NACA PE=1 SV=1	Nascent polypeptide-associated complex subunit alpha, muscle-specific form	NACA	3	4	4	4	4	3	3	3	3	3	3	3	3	0	0	2	2	0	2	1	2	2	2	3	1	0	0	3	1	0	1	3	0	2	2	1	2	0	1	1	3	0
sp|I3L273|GFY_HUMAN	sp|I3L273|GFY_HUMAN	1	1	1	sp|I3L273|GFY_HUMAN Golgi-associated olfactory signaling regulator OS=Homo sapiens OX=9606 GN=GFY PE=3 SV=1	Golgi-associated olfactory signaling regulator	GFY	1	1	1	1	0	0	0	0	0	0	0	0	0	0	0	0	0	0	0	0	0	0	0	0	1	0	0	0	0	0	0	0	0	0	0	0	0	0	0	0	0	0
sp|O00116|ADAS_HUMAN	sp|O00116|ADAS_HUMAN	3	3	3	sp|O00116|ADAS_HUMAN Alkyldihydroxyacetonephosphate synthase, peroxisomal OS=Homo sapiens OX=9606 GN=AGPS PE=1 SV=1	Alkyldihydroxyacetonephosphate synthase, peroxisomal	AGPS	1	3	3	3	0	0	1	1	1	0	1	0	0	0	0	0	1	1	1	1	1	1	1	3	1	1	1	1	1	1	1	1	1	0	1	1	1	1	1	1	1	1
sp|O00124|UBXN8_HUMAN	sp|O00124|UBXN8_HUMAN	2	2	2	sp|O00124|UBXN8_HUMAN UBX domain-containing protein 8 OS=Homo sapiens OX=9606 GN=UBXN8 PE=1 SV=2	UBX domain-containing protein 8	UBXN8	1	2	2	2	0	0	0	0	1	0	0	0	0	0	0	0	0	0	1	0	0	0	0	0	0	0	0	0	1	2	1	1	0	0	0	0	0	0	0	0	0	1
sp|O00139|KIF2A_HUMAN	sp|O00139|KIF2A_HUMAN	3	3	3	sp|O00139|KIF2A_HUMAN Kinesin-like protein KIF2A OS=Homo sapiens OX=9606 GN=KIF2A PE=1 SV=3	Kinesin-like protein KIF2A	KIF2A	1	3	3	3	1	1	0	1	0	0	1	1	1	1	1	2	0	0	0	0	1	0	0	1	0	1	0	0	2	0	1	1	2	2	0	0	0	2	1	2	1	1
sp|O00148|DX39A_HUMAN	sp|O00148|DX39A_HUMAN	11	3	3	sp|O00148|DX39A_HUMAN ATP-dependent RNA helicase DDX39A OS=Homo sapiens OX=9606 GN=DDX39A PE=1 SV=2	ATP-dependent RNA helicase DDX39A	DDX39A	1	11	3	3	5	7	4	2	4	3	5	6	2	7	3	4	5	8	4	5	4	8	5	9	3	6	5	6	6	8	4	8	5	7	4	7	7	8	6	6	6	7
sp|O00151|PDLI1_HUMAN	sp|O00151|PDLI1_HUMAN	23	23	23	sp|O00151|PDLI1_HUMAN PDZ and LIM domain protein 1 OS=Homo sapiens OX=9606 GN=PDLIM1 PE=1 SV=4	PDZ and LIM domain protein 1	PDLIM1	1	23	23	23	23	22	13	18	19	12	18	19	10	2	2	8	6	4	11	8	5	5	3	6	2	2	3	5	7	7	6	7	4	5	3	5	6	6	2	6	8	6
sp|O00154|BACH_HUMAN	sp|O00154|BACH_HUMAN	4	4	4	sp|O00154|BACH_HUMAN Cytosolic acyl coenzyme A thioester hydrolase OS=Homo sapiens OX=9606 GN=ACOT7 PE=1 SV=3	Cytosolic acyl coenzyme A thioester hydrolase	ACOT7	1	4	4	4	1	1	0	1	1	0	0	2	0	1	1	0	1	1	1	0	1	1	1	3	0	1	0	2	1	1	1	2	2	2	0	1	1	1	1	2	1	1
sp|O00159|MYO1C_HUMAN	sp|O00159|MYO1C_HUMAN	26	26	26	sp|O00159|MYO1C_HUMAN Unconventional myosin-Ic OS=Homo sapiens OX=9606 GN=MYO1C PE=1 SV=4	Unconventional myosin-Ic	MYO1C	1	26	26	26	3	6	1	6	7	0	4	6	1	9	9	1	12	7	15	8	11	16	9	9	6	12	13	7	16	5	8	11	14	9	8	5	16	9	13	11	18	16
sp|O00161|SNP23_HUMAN	sp|O00161|SNP23_HUMAN	20	20	20	sp|O00161|SNP23_HUMAN Synaptosomal-associated protein 23 OS=Homo sapiens OX=9606 GN=SNAP23 PE=1 SV=1	Synaptosomal-associated protein 23	SNAP23	1	20	20	20	3	3	2	1	1	2	1	1	2	0	0	0	16	16	16	17	15	15	13	17	13	14	14	17	17	17	18	14	15	15	16	15	16	16	14	16	15	18
sp|O00170|AIP_HUMAN	sp|O00170|AIP_HUMAN	1	1	1	sp|O00170|AIP_HUMAN AH receptor-interacting protein OS=Homo sapiens OX=9606 GN=AIP PE=1 SV=2	AH receptor-interacting protein	AIP	1	1	1	1	0	1	0	1	1	1	1	1	1	0	0	0	0	0	0	0	0	0	0	0	0	0	0	0	0	0	0	0	0	0	0	0	0	0	0	0	0	1
sp|O00186|STXB3_HUMAN	sp|O00186|STXB3_HUMAN	15	15	15	sp|O00186|STXB3_HUMAN Syntaxin-binding protein 3 OS=Homo sapiens OX=9606 GN=STXBP3 PE=1 SV=2	Syntaxin-binding protein 3	STXBP3	1	15	15	15	1	0	1	0	0	1	0	1	0	0	0	0	12	13	14	14	9	9	6	9	8	8	8	11	11	13	12	12	9	10	7	8	8	12	6	9	11	12
sp|O00192|ARVC_HUMAN	sp|O00192|ARVC_HUMAN	4	4	4	sp|O00192|ARVC_HUMAN Armadillo repeat protein deleted in velo-cardio-facial syndrome OS=Homo sapiens OX=9606 GN=ARVCF PE=1 SV=1	Armadillo repeat protein deleted in velo-cardio-facial syndrome	ARVCF	1	4	4	4	0	0	0	0	0	0	0	0	0	0	0	0	0	1	2	1	0	0	0	0	0	1	0	1	0	1	0	0	0	0	0	0	0	0	0	0	1	1
sp|O00193|SMAP_HUMAN	sp|O00193|SMAP_HUMAN	4	4	4	sp|O00193|SMAP_HUMAN Small acidic protein OS=Homo sapiens OX=9606 GN=SMAP PE=1 SV=1	Small acidic protein	SMAP	1	4	4	4	4	3	2	2	3	2	3	3	2	0	0	1	1	1	0	0	0	2	1	1	0	0	0	1	0	0	0	1	0	1	0	0	0	1	0	0	0	1
sp|O00194|RB27B_HUMAN	sp|O00194|RB27B_HUMAN	15	15	13	sp|O00194|RB27B_HUMAN Ras-related protein Rab-27B OS=Homo sapiens OX=9606 GN=RAB27B PE=1 SV=4	Ras-related protein Rab-27B	RAB27B	1	15	15	13	2	3	0	0	0	0	0	0	0	0	0	0	12	13	13	15	11	9	7	12	6	9	6	12	12	13	11	13	7	9	5	10	8	10	3	9	10	13
sp|O00203|AP3B1_HUMAN;sp|Q13367|AP3B2_HUMAN	sp|O00203|AP3B1_HUMAN	25;3	25;3	25;3	sp|O00203|AP3B1_HUMAN AP-3 complex subunit beta-1 OS=Homo sapiens OX=9606 GN=AP3B1 PE=1 SV=3	AP-3 complex subunit beta-1	AP3B1	2	25	25	25	20	22	19	19	21	21	19	21	21	1	1	15	3	3	4	2	1	5	2	3	1	5	3	4	3	3	1	5	4	3	2	1	3	5	1	2	5	6
sp|O00204|ST2B1_HUMAN	sp|O00204|ST2B1_HUMAN	7	7	7	sp|O00204|ST2B1_HUMAN Sulfotransferase 2B1 OS=Homo sapiens OX=9606 GN=SULT2B1 PE=1 SV=2	Sulfotransferase 2B1	SULT2B1	1	7	7	7	0	0	0	0	0	0	0	0	0	0	0	0	0	0	0	0	1	0	0	0	1	1	1	0	1	0	0	0	0	0	0	0	1	0	0	0	1	0
sp|O00213|APBB1_HUMAN	sp|O00213|APBB1_HUMAN	19	19	18	sp|O00213|APBB1_HUMAN Amyloid beta precursor protein binding family B member 1 OS=Homo sapiens OX=9606 GN=APBB1 PE=1 SV=2	Amyloid beta precursor protein binding family B member 1	APBB1	1	19	19	18	6	7	1	5	5	3	4	5	2	0	0	0	15	17	17	15	13	15	7	13	11	12	13	13	13	16	17	14	12	15	9	10	11	15	7	14	11	15
sp|O00214|LEG8_HUMAN	sp|O00214|LEG8_HUMAN	7	7	7	sp|O00214|LEG8_HUMAN Galectin-8 OS=Homo sapiens OX=9606 GN=LGALS8 PE=1 SV=4	Galectin-8	LGALS8	1	7	7	7	0	0	0	1	0	0	0	1	0	0	0	0	6	6	6	5	3	4	2	3	4	3	1	4	4	3	4	5	4	2	1	1	3	3	1	2	4	7
sp|O00220|TR10A_HUMAN	sp|O00220|TR10A_HUMAN	5	5	5	sp|O00220|TR10A_HUMAN Tumor necrosis factor receptor superfamily member 10A OS=Homo sapiens OX=9606 GN=TNFRSF10A PE=1 SV=3	Tumor necrosis factor receptor superfamily member 10A	TNFRSF10A	1	5	5	5	0	0	0	1	0	0	0	0	0	0	0	0	3	3	4	3	1	1	1	1	0	1	2	2	2	3	5	2	0	2	2	1	1	2	1	2	3	3
sp|O00231|PSD11_HUMAN	sp|O00231|PSD11_HUMAN	7	7	7	sp|O00231|PSD11_HUMAN 26S proteasome non-ATPase regulatory subunit 11 OS=Homo sapiens OX=9606 GN=PSMD11 PE=1 SV=3	26S proteasome non-ATPase regulatory subunit 11	PSMD11	1	7	7	7	0	0	0	0	0	0	0	1	0	0	0	0	1	2	3	2	1	3	0	5	2	4	2	2	4	3	1	3	2	1	1	1	2	2	2	4	4	4
sp|O00232|PSD12_HUMAN	sp|O00232|PSD12_HUMAN	7	7	7	sp|O00232|PSD12_HUMAN 26S proteasome non-ATPase regulatory subunit 12 OS=Homo sapiens OX=9606 GN=PSMD12 PE=1 SV=3	26S proteasome non-ATPase regulatory subunit 12	PSMD12	1	7	7	7	2	2	0	2	3	1	1	3	0	1	1	1	1	0	1	1	1	4	0	3	0	1	1	1	2	0	0	1	1	1	1	0	1	1	2	2	1	1
sp|O00264|PGRC1_HUMAN	sp|O00264|PGRC1_HUMAN	7	7	6	sp|O00264|PGRC1_HUMAN Membrane-associated progesterone receptor component 1 OS=Homo sapiens OX=9606 GN=PGRMC1 PE=1 SV=3	Membrane-associated progesterone receptor component 1	PGRMC1	1	7	7	6	2	2	2	2	3	1	0	2	0	0	0	0	2	2	3	3	2	2	2	4	2	2	3	5	3	2	4	4	2	3	3	3	2	2	2	3	2	4
sp|O00267|SPT5H_HUMAN	sp|O00267|SPT5H_HUMAN	3	3	3	sp|O00267|SPT5H_HUMAN Transcription elongation factor SPT5 OS=Homo sapiens OX=9606 GN=SUPT5H PE=1 SV=1	Transcription elongation factor SPT5	SUPT5H	1	3	3	3	1	2	1	0	1	0	0	1	2	0	0	0	0	0	0	0	0	0	0	0	0	0	0	0	0	0	0	0	0	0	0	0	0	0	0	0	0	0
sp|O00273|DFFA_HUMAN	sp|O00273|DFFA_HUMAN	3	3	3	sp|O00273|DFFA_HUMAN DNA fragmentation factor subunit alpha OS=Homo sapiens OX=9606 GN=DFFA PE=1 SV=1	DNA fragmentation factor subunit alpha	DFFA	1	3	3	3	1	2	2	1	1	1	1	1	1	0	0	0	0	0	0	0	0	0	0	0	0	0	0	0	1	0	0	0	0	0	0	0	0	0	0	0	0	0
sp|O00291|HIP1_HUMAN	sp|O00291|HIP1_HUMAN	2	2	2	sp|O00291|HIP1_HUMAN Huntingtin-interacting protein 1 OS=Homo sapiens OX=9606 GN=HIP1 PE=1 SV=5	Huntingtin-interacting protein 1	HIP1	1	2	2	2	0	0	0	0	0	0	0	0	0	0	0	0	0	0	1	0	0	0	0	0	0	0	0	0	0	0	1	0	0	0	0	0	0	0	0	0	1	0
sp|O00299|CLIC1_HUMAN	sp|O00299|CLIC1_HUMAN	11	11	11	sp|O00299|CLIC1_HUMAN Chloride intracellular channel protein 1 OS=Homo sapiens OX=9606 GN=CLIC1 PE=1 SV=4	Chloride intracellular channel protein 1	CLIC1	1	11	11	11	8	10	4	8	8	3	7	8	3	6	5	4	6	5	6	6	6	6	5	8	6	6	3	8	8	5	7	8	5	7	5	5	6	6	6	9	5	7
sp|O00303|EIF3F_HUMAN	sp|O00303|EIF3F_HUMAN	5	5	5	sp|O00303|EIF3F_HUMAN Eukaryotic translation initiation factor 3 subunit F OS=Homo sapiens OX=9606 GN=EIF3F PE=1 SV=1	Eukaryotic translation initiation factor 3 subunit F	EIF3F	1	5	5	5	5	5	4	5	4	4	4	5	5	3	2	4	3	3	4	2	2	3	2	3	1	3	2	3	3	1	1	1	4	4	1	2	3	5	1	2	3	4
sp|O00391|QSOX1_HUMAN	sp|O00391|QSOX1_HUMAN	4	4	4	sp|O00391|QSOX1_HUMAN Sulfhydryl oxidase 1 OS=Homo sapiens OX=9606 GN=QSOX1 PE=1 SV=3	Sulfhydryl oxidase 1	QSOX1	1	4	4	4	0	0	0	0	0	0	0	0	0	0	0	0	0	0	0	0	1	1	1	0	2	1	1	0	2	0	0	0	1	0	1	0	1	1	1	0	1	0
sp|O00399|DCTN6_HUMAN	sp|O00399|DCTN6_HUMAN	1	1	1	sp|O00399|DCTN6_HUMAN Dynactin subunit 6 OS=Homo sapiens OX=9606 GN=DCTN6 PE=1 SV=1	Dynactin subunit 6	DCTN6	1	1	1	1	1	1	0	0	0	0	0	0	0	0	0	0	0	0	0	0	0	0	0	0	0	0	0	0	0	0	0	0	0	0	0	0	0	0	0	0	0	0
sp|O00400|ACATN_HUMAN	sp|O00400|ACATN_HUMAN	9	9	9	sp|O00400|ACATN_HUMAN Acetyl-coenzyme A transporter 1 OS=Homo sapiens OX=9606 GN=SLC33A1 PE=1 SV=1	Acetyl-coenzyme A transporter 1	SLC33A1	1	9	9	9	0	2	1	0	0	1	0	0	1	0	0	0	7	8	8	9	4	1	0	5	2	3	2	4	7	9	8	8	3	2	2	4	4	5	1	3	4	8
sp|O00401|WASL_HUMAN	sp|O00401|WASL_HUMAN	24	24	24	sp|O00401|WASL_HUMAN Neural Wiskott-Aldrich syndrome protein OS=Homo sapiens OX=9606 GN=WASL PE=1 SV=2	Neural Wiskott-Aldrich syndrome protein	WASL	1	24	24	24	14	14	12	13	16	13	12	11	10	1	0	11	20	18	18	18	14	13	9	13	15	13	14	16	19	18	19	19	15	14	9	17	16	16	8	17	17	19
sp|O00410|IPO5_HUMAN	sp|O00410|IPO5_HUMAN	10	10	10	sp|O00410|IPO5_HUMAN Importin-5 OS=Homo sapiens OX=9606 GN=IPO5 PE=1 SV=4	Importin-5	IPO5	1	10	10	10	1	4	0	3	3	1	3	5	0	3	1	3	2	0	1	0	2	1	0	1	1	1	1	0	0	0	0	1	0	1	1	0	2	4	3	2	3	4
sp|O00423|EMAL1_HUMAN	sp|O00423|EMAL1_HUMAN	2	2	2	sp|O00423|EMAL1_HUMAN Echinoderm microtubule-associated protein-like 1 OS=Homo sapiens OX=9606 GN=EML1 PE=1 SV=3	Echinoderm microtubule-associated protein-like 1	EML1	1	2	2	2	0	1	1	0	0	0	0	0	0	1	0	1	1	1	1	1	0	0	0	1	0	0	1	1	0	0	1	1	1	0	1	1	1	1	1	0	0	0
sp|O00425|IF2B3_HUMAN	sp|O00425|IF2B3_HUMAN	5	4	4	sp|O00425|IF2B3_HUMAN Insulin-like growth factor 2 mRNA-binding protein 3 OS=Homo sapiens OX=9606 GN=IGF2BP3 PE=1 SV=2	Insulin-like growth factor 2 mRNA-binding protein 3	IGF2BP3	1	5	4	4	2	2	2	2	2	1	2	3	1	2	2	1	0	1	0	0	0	1	0	0	0	1	0	0	1	0	0	0	0	1	0	0	1	1	1	0	3	2
sp|O00429|DNM1L_HUMAN	sp|O00429|DNM1L_HUMAN	20	20	20	sp|O00429|DNM1L_HUMAN Dynamin-1-like protein OS=Homo sapiens OX=9606 GN=DNM1L PE=1 SV=2	Dynamin-1-like protein	DNM1L	1	20	20	20	16	17	15	14	18	16	16	19	15	1	0	9	3	4	5	4	3	8	0	6	1	2	2	5	5	3	4	1	5	5	3	3	5	6	3	4	5	7
sp|O00443|P3C2A_HUMAN	sp|O00443|P3C2A_HUMAN	31	31	31	sp|O00443|P3C2A_HUMAN Phosphatidylinositol 4-phosphate 3-kinase C2 domain-containing subunit alpha OS=Homo sapiens OX=9606 GN=PIK3C2A PE=1 SV=2	Phosphatidylinositol 4-phosphate 3-kinase C2 domain-containing subunit alpha	PIK3C2A	1	31	31	31	3	7	4	13	13	13	9	14	10	0	0	7	10	16	13	7	9	10	2	12	5	8	6	11	12	19	21	15	5	16	2	11	7	13	2	13	9	13
sp|O00469|PLOD2_HUMAN	sp|O00469|PLOD2_HUMAN	11	11	11	sp|O00469|PLOD2_HUMAN Procollagen-lysine,2-oxoglutarate 5-dioxygenase 2 OS=Homo sapiens OX=9606 GN=PLOD2 PE=1 SV=2	Procollagen-lysine,2-oxoglutarate 5-dioxygenase 2	PLOD2	1	11	11	11	0	2	0	1	2	0	0	0	0	0	0	0	5	7	4	5	7	7	1	6	6	5	2	4	7	5	3	3	6	6	2	3	6	4	2	2	3	5
sp|O00471|EXOC5_HUMAN	sp|O00471|EXOC5_HUMAN	3	3	3	sp|O00471|EXOC5_HUMAN Exocyst complex component 5 OS=Homo sapiens OX=9606 GN=EXOC5 PE=1 SV=1	Exocyst complex component 5	EXOC5	1	3	3	3	0	1	0	0	0	0	0	1	2	0	0	1	1	2	1	1	2	2	3	2	1	1	1	1	1	0	0	1	2	2	2	1	1	0	1	0	2	2
sp|O00483|NDUA4_HUMAN	sp|O00483|NDUA4_HUMAN	5	5	5	sp|O00483|NDUA4_HUMAN Cytochrome c oxidase subunit NDUFA4 OS=Homo sapiens OX=9606 GN=NDUFA4 PE=1 SV=1	Cytochrome c oxidase subunit NDUFA4	NDUFA4	1	5	5	5	2	3	2	3	3	2	2	1	1	2	1	2	3	5	5	5	3	4	4	4	3	3	3	5	3	3	3	4	3	4	4	4	3	3	3	3	3	3
sp|O00487|PSDE_HUMAN	sp|O00487|PSDE_HUMAN	2	2	2	sp|O00487|PSDE_HUMAN 26S proteasome non-ATPase regulatory subunit 14 OS=Homo sapiens OX=9606 GN=PSMD14 PE=1 SV=1	26S proteasome non-ATPase regulatory subunit 14	PSMD14	1	2	2	2	1	2	0	1	0	0	1	1	0	1	1	1	1	1	1	1	1	1	1	1	1	1	0	1	2	2	1	2	1	1	0	1	1	1	1	2	2	1
sp|O00505|IMA4_HUMAN	sp|O00505|IMA4_HUMAN	13	13	10	sp|O00505|IMA4_HUMAN Importin subunit alpha-4 OS=Homo sapiens OX=9606 GN=KPNA3 PE=1 SV=2	Importin subunit alpha-4	KPNA3	1	13	13	10	11	12	7	12	10	8	10	10	9	2	0	4	2	3	4	4	3	2	1	3	2	3	2	3	3	3	3	4	2	1	0	0	3	2	2	2	3	5
sp|O00522|KRIT1_HUMAN	sp|O00522|KRIT1_HUMAN	17	17	17	sp|O00522|KRIT1_HUMAN Krev interaction trapped protein 1 OS=Homo sapiens OX=9606 GN=KRIT1 PE=1 SV=2	Krev interaction trapped protein 1	KRIT1	1	17	17	17	1	0	1	0	0	0	0	0	0	0	0	2	11	13	11	11	5	8	3	8	6	5	5	10	7	14	10	11	7	10	3	5	7	5	2	7	6	11
sp|O00541|PESC_HUMAN	sp|O00541|PESC_HUMAN	17	17	17	sp|O00541|PESC_HUMAN Pescadillo homolog OS=Homo sapiens OX=9606 GN=PES1 PE=1 SV=1	Pescadillo homolog	PES1	1	17	17	17	3	7	7	2	4	3	3	5	4	0	0	0	1	2	4	0	0	7	2	3	1	3	2	2	4	0	0	1	1	2	0	1	4	4	4	2	2	8
sp|O00559|RCAS1_HUMAN	sp|O00559|RCAS1_HUMAN	1	1	1	sp|O00559|RCAS1_HUMAN Receptor-binding cancer antigen expressed on SiSo cells OS=Homo sapiens OX=9606 GN=EBAG9 PE=1 SV=1	Receptor-binding cancer antigen expressed on SiSo cells	EBAG9	1	1	1	1	0	0	0	0	0	0	0	0	0	0	0	0	1	1	0	0	0	0	0	0	0	0	0	0	0	1	0	1	0	0	0	0	0	0	0	0	0	1
sp|O00560|SDCB1_HUMAN	sp|O00560|SDCB1_HUMAN	8	8	8	sp|O00560|SDCB1_HUMAN Syntenin-1 OS=Homo sapiens OX=9606 GN=SDCBP PE=1 SV=1	Syntenin-1	SDCBP	1	8	8	8	4	5	3	3	5	1	2	3	0	0	0	1	2	2	4	5	1	3	2	3	1	3	2	3	3	5	4	5	0	2	0	3	0	3	2	3	2	4
sp|O00562|PITM1_HUMAN	sp|O00562|PITM1_HUMAN	9	9	9	sp|O00562|PITM1_HUMAN Membrane-associated phosphatidylinositol transfer protein 1 OS=Homo sapiens OX=9606 GN=PITPNM1 PE=1 SV=4	Membrane-associated phosphatidylinositol transfer protein 1	PITPNM1	1	9	9	9	0	0	0	0	0	2	1	1	1	0	0	0	3	7	4	3	4	2	0	3	3	2	1	2	5	6	6	7	1	3	1	1	2	2	0	2	1	3
sp|O00566|MPP10_HUMAN	sp|O00566|MPP10_HUMAN	3	3	3	sp|O00566|MPP10_HUMAN U3 small nucleolar ribonucleoprotein protein MPP10 OS=Homo sapiens OX=9606 GN=MPHOSPH10 PE=1 SV=2	U3 small nucleolar ribonucleoprotein protein MPP10	MPHOSPH10	1	3	3	3	2	2	3	1	2	1	2	2	2	0	0	0	0	0	0	0	0	0	0	0	0	0	0	0	0	0	0	0	0	0	0	0	0	0	0	0	0	0
sp|O00567|NOP56_HUMAN	sp|O00567|NOP56_HUMAN	23	23	23	sp|O00567|NOP56_HUMAN Nucleolar protein 56 OS=Homo sapiens OX=9606 GN=NOP56 PE=1 SV=4	Nucleolar protein 56	NOP56	1	23	23	23	3	3	4	0	2	1	1	2	2	0	0	4	10	10	11	8	6	21	10	10	6	12	11	9	23	1	7	4	13	5	8	8	19	16	10	11	10	18
sp|O00571|DDX3X_HUMAN;sp|Q9NQI0|DDX4_HUMAN	sp|O00571|DDX3X_HUMAN	33;2	33;2	10;0	sp|O00571|DDX3X_HUMAN ATP-dependent RNA helicase DDX3X OS=Homo sapiens OX=9606 GN=DDX3X PE=1 SV=3	ATP-dependent RNA helicase DDX3X	DDX3X	2	33	33	10	25	25	23	26	24	22	23	27	24	16	15	17	26	27	28	28	21	26	23	24	17	23	24	25	25	25	27	27	25	25	22	22	25	26	23	26	28	28
sp|O00592|PODXL_HUMAN	sp|O00592|PODXL_HUMAN	12	12	12	sp|O00592|PODXL_HUMAN Podocalyxin OS=Homo sapiens OX=9606 GN=PODXL PE=1 SV=2	Podocalyxin	PODXL	1	12	12	12	0	0	0	0	0	0	1	0	0	1	0	1	9	11	11	9	8	9	8	8	8	9	9	9	8	10	10	9	8	8	8	9	8	8	9	9	8	8
sp|O00629|IMA3_HUMAN	sp|O00629|IMA3_HUMAN	8	5	5	sp|O00629|IMA3_HUMAN Importin subunit alpha-3 OS=Homo sapiens OX=9606 GN=KPNA4 PE=1 SV=1	Importin subunit alpha-3	KPNA4	1	8	5	5	4	3	4	4	5	4	6	3	5	1	0	3	3	2	3	1	3	5	2	5	2	3	2	2	3	1	3	2	2	1	1	0	4	2	3	4	1	4
sp|O00763|ACACB_HUMAN	sp|O00763|ACACB_HUMAN	93	78	78	sp|O00763|ACACB_HUMAN Acetyl-CoA carboxylase 2 OS=Homo sapiens OX=9606 GN=ACACB PE=1 SV=3	Acetyl-CoA carboxylase 2	ACACB	1	93	78	78	5	10	8	13	16	27	8	10	19	67	64	37	18	29	30	14	68	73	57	78	52	51	49	62	17	17	40	25	64	79	55	70	59	63	41	62	29	23
sp|O00764|PDXK_HUMAN	sp|O00764|PDXK_HUMAN	4	4	4	sp|O00764|PDXK_HUMAN Pyridoxal kinase OS=Homo sapiens OX=9606 GN=PDXK PE=1 SV=1	Pyridoxal kinase	PDXK	1	4	4	4	0	0	0	0	0	0	0	0	0	0	0	1	0	0	0	0	0	0	0	0	0	0	0	0	0	0	0	0	1	0	0	0	1	0	0	0	0	0
sp|O00767|SCD_HUMAN	sp|O00767|SCD_HUMAN	4	4	4	sp|O00767|SCD_HUMAN Stearoyl-CoA desaturase OS=Homo sapiens OX=9606 GN=SCD PE=1 SV=2	Stearoyl-CoA desaturase	SCD	1	4	4	4	2	2	1	1	0	1	2	2	0	0	0	0	2	4	3	4	1	2	1	3	0	2	2	3	2	4	3	4	1	2	3	3	1	3	0	3	2	3
sp|O05204|AHPF_STAA8	sp|O05204|AHPF_STAA8	10	10	10	sp|O05204|AHPF_STAA8 Alkyl hydroperoxide reductase subunit F OS=Staphylococcus aureus (strain NCTC 8325 / PS 47) OX=93061 GN=ahpF PE=3 SV=1	Alkyl hydroperoxide reductase subunit F	ahpF	1	10	10	10	0	0	0	1	0	0	0	0	0	0	0	0	1	1	1	1	0	1	1	1	1	1	1	1	1	1	1	1	0	1	1	1	1	5	10	2	0	1
sp|O06446|SECA1_STAA8	sp|O06446|SECA1_STAA8	10	10	10	sp|O06446|SECA1_STAA8 Protein translocase subunit SecA 1 OS=Staphylococcus aureus (strain NCTC 8325 / PS 47) OX=93061 GN=secA1 PE=1 SV=2	Protein translocase subunit SecA 1	secA1	1	10	10	10	0	0	0	0	0	0	0	0	0	0	0	0	0	0	1	0	0	1	0	0	1	1	0	0	1	0	0	2	0	0	0	0	0	7	9	4	1	0
sp|O07325|FTSA_STAA8	sp|O07325|FTSA_STAA8	8	8	8	sp|O07325|FTSA_STAA8 Cell division protein FtsA OS=Staphylococcus aureus (strain NCTC 8325 / PS 47) OX=93061 GN=ftsA PE=1 SV=2	Cell division protein FtsA	ftsA	1	8	8	8	0	0	0	0	0	0	0	0	0	0	0	0	0	0	0	0	0	0	0	0	0	0	0	0	0	1	0	4	0	1	0	0	0	8	8	5	0	0
sp|O14493|CLD4_HUMAN;sp|O95484|CLD9_HUMAN;sp|P56747|CLD6_HUMAN	sp|O14493|CLD4_HUMAN;sp|O95484|CLD9_HUMAN;sp|P56747|CLD6_HUMAN	2;1;1	2;1;1	1;0;0	sp|O14493|CLD4_HUMAN Claudin-4 OS=Homo sapiens OX=9606 GN=CLDN4 PE=1 SV=1;sp|O95484|CLD9_HUMAN Claudin-9 OS=Homo sapiens OX=9606 GN=CLDN9 PE=1 SV=1;sp|P56747|CLD6_HUMAN Claudin-6 OS=Homo sapiens OX=9606 GN=CLDN6 PE=1 SV=2	Claudin-4	CLDN4	3	2	2	1	0	0	0	0	0	0	0	0	0	0	0	0	1	0	1	0	0	0	0	0	0	0	0	0	1	0	0	0	1	0	0	0	1	0	0	0	0	1
sp|O14494|PLPP1_HUMAN	sp|O14494|PLPP1_HUMAN	1	1	1	sp|O14494|PLPP1_HUMAN Phospholipid phosphatase 1 OS=Homo sapiens OX=9606 GN=PLPP1 PE=1 SV=1	Phospholipid phosphatase 1	PLPP1	1	1	1	1	0	0	0	0	0	0	0	0	0	0	0	0	0	1	1	0	1	0	0	0	0	0	0	0	0	1	1	1	1	1	0	0	0	1	0	1	0	1
sp|O14495|PLPP3_HUMAN	sp|O14495|PLPP3_HUMAN	8	8	8	sp|O14495|PLPP3_HUMAN Phospholipid phosphatase 3 OS=Homo sapiens OX=9606 GN=PLPP3 PE=1 SV=1	Phospholipid phosphatase 3	PLPP3	1	8	8	8	0	0	0	0	0	0	0	0	0	0	0	0	6	7	8	6	6	6	4	4	4	6	5	5	7	8	8	8	5	7	3	5	6	6	4	6	7	8
sp|O14497|ARI1A_HUMAN;sp|Q8NFD5|ARI1B_HUMAN	sp|O14497|ARI1A_HUMAN;sp|Q8NFD5|ARI1B_HUMAN	2;1	2;1	2;1	sp|O14497|ARI1A_HUMAN AT-rich interactive domain-containing protein 1A OS=Homo sapiens OX=9606 GN=ARID1A PE=1 SV=3;sp|Q8NFD5|ARI1B_HUMAN AT-rich interactive domain-containing protein 1B OS=Homo sapiens OX=9606 GN=ARID1B PE=1 SV=2	AT-rich interactive domain-containing protein 1A	ARID1A	2	2	2	2	0	1	1	0	0	1	0	0	0	0	0	0	0	0	0	0	0	0	0	0	0	0	0	0	0	0	0	0	0	0	0	0	0	0	0	0	0	0
sp|O14523|C2C2L_HUMAN	sp|O14523|C2C2L_HUMAN	5	5	5	sp|O14523|C2C2L_HUMAN Phospholipid transfer protein C2CD2L OS=Homo sapiens OX=9606 GN=C2CD2L PE=1 SV=3	Phospholipid transfer protein C2CD2L	C2CD2L	1	5	5	5	0	0	0	0	0	0	0	0	0	0	0	0	2	3	4	2	0	0	0	0	0	0	0	1	2	2	4	3	0	0	0	0	0	0	0	3	0	4
sp|O14529|CUX2_HUMAN	sp|O14529|CUX2_HUMAN	1	1	1	sp|O14529|CUX2_HUMAN Homeobox protein cut-like 2 OS=Homo sapiens OX=9606 GN=CUX2 PE=1 SV=4	Homeobox protein cut-like 2	CUX2	1	1	1	1	0	0	0	0	0	0	0	0	0	0	0	0	1	0	0	0	0	0	0	0	1	1	0	0	1	0	0	1	0	0	0	0	1	1	0	0	1	0
sp|O14530|TXND9_HUMAN	sp|O14530|TXND9_HUMAN	5	5	5	sp|O14530|TXND9_HUMAN Thioredoxin domain-containing protein 9 OS=Homo sapiens OX=9606 GN=TXNDC9 PE=1 SV=2	Thioredoxin domain-containing protein 9	TXNDC9	1	5	5	5	2	3	1	2	1	1	1	1	0	0	0	0	2	3	3	3	1	0	0	2	0	0	1	1	2	2	1	2	2	1	0	0	1	2	0	2	2	2
sp|O14544|SOCS6_HUMAN	sp|O14544|SOCS6_HUMAN	23	23	23	sp|O14544|SOCS6_HUMAN Suppressor of cytokine signaling 6 OS=Homo sapiens OX=9606 GN=SOCS6 PE=1 SV=2	Suppressor of cytokine signaling 6	SOCS6	1	23	23	23	0	0	0	0	1	0	1	0	0	0	0	0	17	17	16	14	12	15	7	13	10	14	11	14	17	19	16	13	12	18	9	14	12	17	11	16	15	14
sp|O14562|UBFD1_HUMAN	sp|O14562|UBFD1_HUMAN	1	1	1	sp|O14562|UBFD1_HUMAN Ubiquitin domain-containing protein UBFD1 OS=Homo sapiens OX=9606 GN=UBFD1 PE=1 SV=2	Ubiquitin domain-containing protein UBFD1	UBFD1	1	1	1	1	1	1	0	0	1	0	0	0	1	0	0	0	0	0	0	0	0	0	0	0	0	0	0	0	0	0	0	0	0	0	0	0	0	0	0	0	0	0
sp|O14578|CTRO_HUMAN	sp|O14578|CTRO_HUMAN	12	12	12	sp|O14578|CTRO_HUMAN Citron Rho-interacting kinase OS=Homo sapiens OX=9606 GN=CIT PE=1 SV=2	Citron Rho-interacting kinase	CIT	1	12	12	12	0	1	0	1	1	0	0	1	0	0	0	1	1	0	0	0	0	10	0	0	0	3	0	0	2	0	0	0	2	0	0	0	0	2	1	0	2	4
sp|O14595|CTDS2_HUMAN	sp|O14595|CTDS2_HUMAN	6	6	6	sp|O14595|CTDS2_HUMAN Carboxy-terminal domain RNA polymerase II polypeptide A small phosphatase 2 OS=Homo sapiens OX=9606 GN=CTDSP2 PE=1 SV=2	Carboxy-terminal domain RNA polymerase II polypeptide A small phosphatase 2	CTDSP2	1	6	6	6	0	0	0	0	0	0	0	0	0	0	0	0	3	4	2	3	3	4	2	6	2	3	4	5	2	4	2	1	2	4	3	4	3	4	2	4	2	4
sp|O14613|BORG1_HUMAN	sp|O14613|BORG1_HUMAN	5	5	5	sp|O14613|BORG1_HUMAN Cdc42 effector protein 2 OS=Homo sapiens OX=9606 GN=CDC42EP2 PE=1 SV=1	Cdc42 effector protein 2	CDC42EP2	1	5	5	5	0	0	0	0	0	0	0	0	0	0	0	0	3	4	4	3	4	2	2	4	2	3	2	3	3	4	4	5	3	5	3	3	3	5	2	5	4	5
sp|O14617|AP3D1_HUMAN	sp|O14617|AP3D1_HUMAN	22	22	22	sp|O14617|AP3D1_HUMAN AP-3 complex subunit delta-1 OS=Homo sapiens OX=9606 GN=AP3D1 PE=1 SV=1	AP-3 complex subunit delta-1	AP3D1	1	22	22	22	13	16	15	16	17	17	14	16	17	0	1	16	8	8	8	6	5	6	2	5	5	6	5	7	8	4	9	8	7	9	4	8	9	8	6	6	9	9
sp|Q5TA81|LCE2C_HUMAN;sp|O14633|LCE2B_HUMAN	sp|Q5TA81|LCE2C_HUMAN;sp|O14633|LCE2B_HUMAN	4;4	4;4	3;3	sp|Q5TA81|LCE2C_HUMAN Late cornified envelope protein 2C OS=Homo sapiens OX=9606 GN=LCE2C PE=1 SV=1;sp|O14633|LCE2B_HUMAN Late cornified envelope protein 2B OS=Homo sapiens OX=9606 GN=LCE2B PE=1 SV=1	Late cornified envelope protein 2C	LCE2C	2	4	4	3	2	0	1	0	0	0	1	0	0	0	0	1	2	2	1	1	2	1	1	2	3	2	1	1	2	2	2	2	2	1	2	2	2	2	3	1	3	1
sp|O14639|ABLM1_HUMAN	sp|O14639|ABLM1_HUMAN	11	11	11	sp|O14639|ABLM1_HUMAN Actin-binding LIM protein 1 OS=Homo sapiens OX=9606 GN=ABLIM1 PE=1 SV=3	Actin-binding LIM protein 1	ABLIM1	1	11	11	11	10	11	3	9	9	4	6	7	4	1	1	2	0	1	3	4	0	0	0	0	1	0	0	0	1	2	0	1	0	0	0	0	0	0	0	1	0	3
sp|O14653|GOSR2_HUMAN	sp|O14653|GOSR2_HUMAN	2	2	2	sp|O14653|GOSR2_HUMAN Golgi SNAP receptor complex member 2 OS=Homo sapiens OX=9606 GN=GOSR2 PE=1 SV=2	Golgi SNAP receptor complex member 2	GOSR2	1	2	2	2	0	0	0	0	0	0	0	0	0	0	0	0	2	1	1	1	0	0	0	0	0	0	0	1	0	2	2	1	0	1	0	2	0	1	1	1	2	2
sp|O14672|ADA10_HUMAN	sp|O14672|ADA10_HUMAN	9	9	9	sp|O14672|ADA10_HUMAN Disintegrin and metalloproteinase domain-containing protein 10 OS=Homo sapiens OX=9606 GN=ADAM10 PE=1 SV=1	Disintegrin and metalloproteinase domain-containing protein 10	ADAM10	1	9	9	9	0	0	1	0	0	0	0	0	0	0	0	0	5	6	6	5	3	5	5	7	2	1	6	6	6	3	6	4	3	3	6	5	3	5	4	6	4	7
sp|O14713|ITBP1_HUMAN	sp|O14713|ITBP1_HUMAN	5	5	5	sp|O14713|ITBP1_HUMAN Integrin beta-1-binding protein 1 OS=Homo sapiens OX=9606 GN=ITGB1BP1 PE=1 SV=1	Integrin beta-1-binding protein 1	ITGB1BP1	1	5	5	5	0	0	0	0	0	0	0	0	0	0	0	0	5	5	4	5	3	1	2	2	2	2	1	4	3	4	1	4	1	1	1	1	1	3	2	2	1	4
sp|O14732|IMPA2_HUMAN	sp|O14732|IMPA2_HUMAN	1	1	1	sp|O14732|IMPA2_HUMAN Inositol monophosphatase 2 OS=Homo sapiens OX=9606 GN=IMPA2 PE=1 SV=1	Inositol monophosphatase 2	IMPA2	1	1	1	1	0	0	0	0	0	0	0	0	0	0	0	0	1	1	0	1	1	0	1	0	1	1	0	0	1	1	1	1	1	1	1	1	1	0	1	0	0	0
sp|O14735|CDIPT_HUMAN	sp|O14735|CDIPT_HUMAN	2	2	2	sp|O14735|CDIPT_HUMAN CDP-diacylglycerol--inositol 3-phosphatidyltransferase OS=Homo sapiens OX=9606 GN=CDIPT PE=1 SV=1	CDP-diacylglycerol--inositol 3-phosphatidyltransferase	CDIPT	1	2	2	2	0	0	0	0	1	1	0	0	0	0	0	0	0	1	0	0	1	0	0	0	0	0	0	0	0	1	0	0	0	0	0	0	0	0	0	0	1	0
sp|O14737|PDCD5_HUMAN	sp|O14737|PDCD5_HUMAN	7	7	7	sp|O14737|PDCD5_HUMAN Programmed cell death protein 5 OS=Homo sapiens OX=9606 GN=PDCD5 PE=1 SV=3	Programmed cell death protein 5	PDCD5	1	7	7	7	6	6	6	6	6	6	5	6	6	0	0	4	5	5	6	6	3	4	1	5	2	3	2	5	4	5	5	6	1	1	2	1	2	4	3	3	4	6
sp|O14744|ANM5_HUMAN	sp|O14744|ANM5_HUMAN	3	3	3	sp|O14744|ANM5_HUMAN Protein arginine N-methyltransferase 5 OS=Homo sapiens OX=9606 GN=PRMT5 PE=1 SV=4	Protein arginine N-methyltransferase 5	PRMT5	1	3	3	3	0	0	0	0	1	0	0	1	0	0	0	0	0	0	1	0	0	0	0	2	0	1	1	0	1	0	0	0	2	0	1	0	1	1	3	1	0	2
sp|O14745|NHRF1_HUMAN	sp|O14745|NHRF1_HUMAN	17	17	17	sp|O14745|NHRF1_HUMAN Na(+)/H(+) exchange regulatory cofactor NHE-RF1 OS=Homo sapiens OX=9606 GN=SLC9A3R1 PE=1 SV=4	Na(+)/H(+) exchange regulatory cofactor NHE-RF1	SLC9A3R1	1	17	17	17	6	7	5	5	5	3	6	7	4	0	0	4	14	16	14	17	6	7	5	10	7	7	5	11	15	15	13	15	6	7	5	7	7	9	5	12	8	14
sp|O14763|TR10B_HUMAN	sp|O14763|TR10B_HUMAN	6	6	6	sp|O14763|TR10B_HUMAN Tumor necrosis factor receptor superfamily member 10B OS=Homo sapiens OX=9606 GN=TNFRSF10B PE=1 SV=2	Tumor necrosis factor receptor superfamily member 10B	TNFRSF10B	1	6	6	6	0	0	0	0	0	0	0	0	0	0	0	0	3	3	5	4	2	2	2	2	1	1	2	4	3	4	4	6	1	1	4	4	1	2	2	2	2	4
sp|O14773|TPP1_HUMAN	sp|O14773|TPP1_HUMAN	4	4	4	sp|O14773|TPP1_HUMAN Tripeptidyl-peptidase 1 OS=Homo sapiens OX=9606 GN=TPP1 PE=1 SV=2	Tripeptidyl-peptidase 1	TPP1	1	4	4	4	0	0	0	0	0	0	0	0	0	0	0	0	3	1	1	2	2	1	1	1	2	3	1	1	3	4	2	1	2	2	1	1	0	1	2	1	4	1
sp|O14776|TCRG1_HUMAN	sp|O14776|TCRG1_HUMAN	4	4	4	sp|O14776|TCRG1_HUMAN Transcription elongation regulator 1 OS=Homo sapiens OX=9606 GN=TCERG1 PE=1 SV=2	Transcription elongation regulator 1	TCERG1	1	4	4	4	0	1	0	1	2	3	2	2	1	0	0	0	0	0	0	0	0	0	0	0	0	0	0	1	0	0	0	0	0	0	0	0	0	0	0	0	0	1
sp|O14786|NRP1_HUMAN	sp|O14786|NRP1_HUMAN	30	30	30	sp|O14786|NRP1_HUMAN Neuropilin-1 OS=Homo sapiens OX=9606 GN=NRP1 PE=1 SV=3	Neuropilin-1	NRP1	1	30	30	30	0	0	0	2	2	1	0	0	0	0	0	0	28	28	29	27	27	26	16	26	24	26	21	24	28	28	26	25	26	27	20	22	26	27	17	25	23	30
sp|O14817|TSN4_HUMAN	sp|O14817|TSN4_HUMAN	3	3	3	sp|O14817|TSN4_HUMAN Tetraspanin-4 OS=Homo sapiens OX=9606 GN=TSPAN4 PE=1 SV=1	Tetraspanin-4	TSPAN4	1	3	3	3	0	0	0	0	0	0	0	0	0	0	0	0	0	2	1	1	0	0	0	1	0	0	0	1	0	0	0	0	0	0	0	0	0	0	0	0	1	2
sp|O14818|PSA7_HUMAN;sp|Q8TAA3|PSMA8_HUMAN	sp|O14818|PSA7_HUMAN;sp|Q8TAA3|PSMA8_HUMAN	9;5	9;5	9;5	sp|O14818|PSA7_HUMAN Proteasome subunit alpha type-7 OS=Homo sapiens OX=9606 GN=PSMA7 PE=1 SV=1;sp|Q8TAA3|PSMA8_HUMAN Proteasome subunit alpha-type 8 OS=Homo sapiens OX=9606 GN=PSMA8 PE=2 SV=3	Proteasome subunit alpha type-7	PSMA7	2	9	9	9	0	0	1	0	0	0	0	0	0	0	0	0	6	3	1	2	6	2	2	3	5	5	3	1	4	2	2	1	4	3	4	3	4	3	8	3	6	1
sp|O14828|SCAM3_HUMAN	sp|O14828|SCAM3_HUMAN	7	7	7	sp|O14828|SCAM3_HUMAN Secretory carrier-associated membrane protein 3 OS=Homo sapiens OX=9606 GN=SCAMP3 PE=1 SV=3	Secretory carrier-associated membrane protein 3	SCAMP3	1	7	7	7	1	2	0	1	1	1	0	1	0	0	0	0	2	3	4	5	1	2	2	3	0	0	1	3	3	4	4	5	1	1	2	4	1	2	0	3	1	3
sp|O14879|IFIT3_HUMAN	sp|O14879|IFIT3_HUMAN	9	9	9	sp|O14879|IFIT3_HUMAN Interferon-induced protein with tetratricopeptide repeats 3 OS=Homo sapiens OX=9606 GN=IFIT3 PE=1 SV=1	Interferon-induced protein with tetratricopeptide repeats 3	IFIT3	1	9	9	9	5	6	2	9	7	4	7	8	4	0	0	0	0	0	0	0	0	0	0	0	0	0	0	0	0	0	0	0	1	0	0	0	1	0	0	0	0	0
sp|O14880|MGST3_HUMAN	sp|O14880|MGST3_HUMAN	2	2	2	sp|O14880|MGST3_HUMAN Microsomal glutathione S-transferase 3 OS=Homo sapiens OX=9606 GN=MGST3 PE=1 SV=1	Microsomal glutathione S-transferase 3	MGST3	1	2	2	2	2	2	2	2	2	2	1	1	2	1	1	2	1	2	1	2	2	2	0	2	1	1	1	2	1	2	1	2	1	2	1	2	2	2	0	2	1	1
sp|O14907|TX1B3_HUMAN	sp|O14907|TX1B3_HUMAN	2	2	2	sp|O14907|TX1B3_HUMAN Tax1-binding protein 3 OS=Homo sapiens OX=9606 GN=TAX1BP3 PE=1 SV=2	Tax1-binding protein 3	TAX1BP3	1	2	2	2	0	1	1	0	0	0	0	0	0	0	0	0	1	1	2	2	0	0	1	0	1	0	1	1	0	1	2	2	0	0	0	0	0	0	0	1	0	0
sp|O14908|GIPC1_HUMAN	sp|O14908|GIPC1_HUMAN	2	2	2	sp|O14908|GIPC1_HUMAN PDZ domain-containing protein GIPC1 OS=Homo sapiens OX=9606 GN=GIPC1 PE=1 SV=2	PDZ domain-containing protein GIPC1	GIPC1	1	2	2	2	0	1	0	0	0	0	0	0	0	0	0	0	1	2	1	2	0	2	2	1	0	2	1	1	1	1	2	1	1	1	1	2	1	1	1	2	1	1
sp|Q5SRD1|TI23B_HUMAN;sp|O14925|TIM23_HUMAN	sp|Q5SRD1|TI23B_HUMAN;sp|O14925|TIM23_HUMAN	1;1	1;1	1;1	sp|Q5SRD1|TI23B_HUMAN Mitochondrial import inner membrane translocase subunit Tim23B OS=Homo sapiens OX=9606 GN=TIMM23B PE=1 SV=3;sp|O14925|TIM23_HUMAN Mitochondrial import inner membrane translocase subunit Tim23 OS=Homo sapiens OX=9606 GN=TIMM23 PE=1 SV=	Mitochondrial import inner membrane translocase subunit Tim23B	TIMM23B	2	1	1	1	0	0	0	0	0	0	0	0	0	0	0	0	0	0	0	1	1	1	0	1	0	1	0	1	0	0	0	1	1	0	0	1	0	0	0	0	1	0
sp|O14929|HAT1_HUMAN	sp|O14929|HAT1_HUMAN	4	4	4	sp|O14929|HAT1_HUMAN Histone acetyltransferase type B catalytic subunit OS=Homo sapiens OX=9606 GN=HAT1 PE=1 SV=1	Histone acetyltransferase type B catalytic subunit	HAT1	1	4	4	4	3	3	2	2	2	3	2	2	1	0	0	1	0	0	0	1	0	0	0	1	0	0	0	0	0	0	1	0	0	0	0	1	0	0	0	0	0	0
sp|O14936|CSKP_HUMAN	sp|O14936|CSKP_HUMAN	27	27	27	sp|O14936|CSKP_HUMAN Peripheral plasma membrane protein CASK OS=Homo sapiens OX=9606 GN=CASK PE=1 SV=3	Peripheral plasma membrane protein CASK	CASK	1	27	27	27	2	2	1	1	1	0	2	0	1	0	0	0	15	19	24	18	15	16	11	21	12	14	18	20	15	16	22	18	14	18	15	19	14	18	13	14	15	17
sp|P19105|ML12A_HUMAN;sp|O14950|ML12B_HUMAN;sp|P24844|MYL9_HUMAN	sp|P19105|ML12A_HUMAN;sp|O14950|ML12B_HUMAN;sp|P24844|MYL9_HUMAN	7;7;4	7;7;4	7;7;4	sp|P19105|ML12A_HUMAN Myosin regulatory light chain 12A OS=Homo sapiens OX=9606 GN=MYL12A PE=1 SV=2;sp|O14950|ML12B_HUMAN Myosin regulatory light chain 12B OS=Homo sapiens OX=9606 GN=MYL12B PE=1 SV=2;sp|P24844|MYL9_HUMAN Myosin regulatory light polypeptide	Myosin regulatory light chain 12A	MYL12A	3	7	7	7	3	3	2	1	3	0	1	1	0	1	1	0	6	6	3	4	5	5	3	6	4	3	3	5	6	6	4	4	5	7	3	4	6	5	3	5	4	6
sp|O14964|HGS_HUMAN	sp|O14964|HGS_HUMAN	7	7	7	sp|O14964|HGS_HUMAN Hepatocyte growth factor-regulated tyrosine kinase substrate OS=Homo sapiens OX=9606 GN=HGS PE=1 SV=1	Hepatocyte growth factor-regulated tyrosine kinase substrate	HGS	1	7	7	7	1	3	2	1	1	1	0	2	0	0	0	1	3	4	5	2	3	3	3	3	1	0	3	3	3	3	4	4	1	2	1	2	1	1	1	2	3	3
sp|O14965|AURKA_HUMAN;sp|Q9UQB9|AURKC_HUMAN	sp|O14965|AURKA_HUMAN	3;1	3;1	2;0	sp|O14965|AURKA_HUMAN Aurora kinase A OS=Homo sapiens OX=9606 GN=AURKA PE=1 SV=2	Aurora kinase A	AURKA	2	3	3	2	0	0	0	0	0	1	0	0	0	0	0	0	1	1	2	1	0	1	1	1	1	0	1	2	2	2	1	1	0	0	0	0	1	1	1	2	1	2
sp|O14966|RAB7L_HUMAN;sp|P57729|RAB38_HUMAN	sp|O14966|RAB7L_HUMAN	4;1	4;1	3;0	sp|O14966|RAB7L_HUMAN Ras-related protein Rab-7L1 OS=Homo sapiens OX=9606 GN=RAB29 PE=1 SV=1	Ras-related protein Rab-7L1	RAB29	2	4	4	3	0	0	0	0	0	0	1	0	0	0	1	0	2	2	3	2	1	2	0	2	2	1	1	1	2	3	3	3	1	2	0	1	0	1	0	2	2	4
sp|O14972|VP26C_HUMAN	sp|O14972|VP26C_HUMAN	3	3	3	sp|O14972|VP26C_HUMAN Vacuolar protein sorting-associated protein 26C OS=Homo sapiens OX=9606 GN=VPS26C PE=1 SV=1	Vacuolar protein sorting-associated protein 26C	VPS26C	1	3	3	3	2	3	2	1	1	1	1	1	1	0	0	1	0	1	0	0	0	0	0	0	0	0	0	0	0	0	0	0	1	0	0	0	0	0	0	1	1	1
sp|O14974|MYPT1_HUMAN;sp|O60237|MYPT2_HUMAN	sp|O14974|MYPT1_HUMAN	22;1	22;1	22;1	sp|O14974|MYPT1_HUMAN Protein phosphatase 1 regulatory subunit 12A OS=Homo sapiens OX=9606 GN=PPP1R12A PE=1 SV=1	Protein phosphatase 1 regulatory subunit 12A	PPP1R12A	2	22	22	22	16	18	14	11	14	14	13	16	16	0	0	10	2	2	3	1	3	4	0	5	0	1	2	3	2	3	5	1	3	3	1	1	1	3	1	3	2	3
sp|O14976|GAK_HUMAN	sp|O14976|GAK_HUMAN	3	3	3	sp|O14976|GAK_HUMAN Cyclin-G-associated kinase OS=Homo sapiens OX=9606 GN=GAK PE=1 SV=2	Cyclin-G-associated kinase	GAK	1	3	3	3	1	1	1	0	1	3	0	0	1	0	0	2	0	0	0	0	0	0	0	0	0	0	0	0	0	0	0	0	0	0	0	0	0	0	0	0	0	0
sp|O14979|HNRDL_HUMAN	sp|O14979|HNRDL_HUMAN	5	4	4	sp|O14979|HNRDL_HUMAN Heterogeneous nuclear ribonucleoprotein D-like OS=Homo sapiens OX=9606 GN=HNRNPDL PE=1 SV=3	Heterogeneous nuclear ribonucleoprotein D-like	HNRNPDL	1	5	4	4	3	3	4	2	3	2	3	2	1	1	1	1	2	4	3	2	3	3	1	3	1	2	3	3	2	3	3	2	2	4	2	2	2	3	2	2	3	5
sp|O14980|XPO1_HUMAN	sp|O14980|XPO1_HUMAN	14	14	14	sp|O14980|XPO1_HUMAN Exportin-1 OS=Homo sapiens OX=9606 GN=XPO1 PE=1 SV=1	Exportin-1	XPO1	1	14	14	14	1	2	0	4	4	2	6	7	1	1	0	2	1	1	3	2	3	5	2	6	1	3	3	5	5	3	3	3	5	4	3	2	5	5	6	4	7	5
sp|O14983|AT2A1_HUMAN	sp|O14983|AT2A1_HUMAN	9	3	2	sp|O14983|AT2A1_HUMAN Sarcoplasmic/endoplasmic reticulum calcium ATPase 1 OS=Homo sapiens OX=9606 GN=ATP2A1 PE=1 SV=1	Sarcoplasmic/endoplasmic reticulum calcium ATPase 1	ATP2A1	1	9	3	2	3	4	2	3	3	4	3	2	1	3	2	1	3	4	5	3	4	4	3	4	2	4	3	5	2	4	3	3	4	5	8	2	4	5	4	4	4	5
sp|O15013|ARHGA_HUMAN	sp|O15013|ARHGA_HUMAN	3	3	3	sp|O15013|ARHGA_HUMAN Rho guanine nucleotide exchange factor 10 OS=Homo sapiens OX=9606 GN=ARHGEF10 PE=1 SV=4	Rho guanine nucleotide exchange factor 10	ARHGEF10	1	3	3	3	0	0	0	1	0	2	1	2	1	0	0	2	0	1	0	0	1	1	1	1	0	0	1	1	0	0	1	0	0	0	1	0	0	0	1	0	1	1
sp|O15014|ZN609_HUMAN	sp|O15014|ZN609_HUMAN	4	4	4	sp|O15014|ZN609_HUMAN Zinc finger protein 609 OS=Homo sapiens OX=9606 GN=ZNF609 PE=1 SV=2	Zinc finger protein 609	ZNF609	1	4	4	4	2	1	1	2	1	3	1	1	2	0	0	1	0	0	0	0	0	0	0	0	0	0	0	0	0	0	0	0	0	0	0	0	0	0	0	0	0	0
sp|O15020|SPTN2_HUMAN	sp|O15020|SPTN2_HUMAN	22	13	13	sp|O15020|SPTN2_HUMAN Spectrin beta chain, non-erythrocytic 2 OS=Homo sapiens OX=9606 GN=SPTBN2 PE=1 SV=3	Spectrin beta chain, non-erythrocytic 2	SPTBN2	1	22	13	13	3	7	4	2	3	6	1	1	5	0	0	5	6	6	8	4	6	7	3	6	4	6	9	4	6	0	3	2	5	6	6	6	5	5	6	3	7	6
sp|O15027|SC16A_HUMAN	sp|O15027|SC16A_HUMAN	35	35	35	sp|O15027|SC16A_HUMAN Protein transport protein Sec16A OS=Homo sapiens OX=9606 GN=SEC16A PE=1 SV=4	Protein transport protein Sec16A	SEC16A	1	35	35	35	16	22	17	26	23	29	18	24	22	5	3	13	4	2	6	4	10	16	6	8	4	3	7	1	6	3	5	3	5	12	6	4	12	7	8	4	11	8
sp|O15031|PLXB2_HUMAN;sp|O60486|PLXC1_HUMAN;sp|Q9Y4D7|PLXD1_HUMAN;sp|O43157|PLXB1_HUMAN	sp|O15031|PLXB2_HUMAN	13;1;1;1	13;1;1;1	13;1;1;1	sp|O15031|PLXB2_HUMAN Plexin-B2 OS=Homo sapiens OX=9606 GN=PLXNB2 PE=1 SV=3	Plexin-B2	PLXNB2	4	13	13	13	1	0	0	0	1	0	0	1	0	0	0	0	3	3	7	4	8	7	7	4	4	3	9	6	3	3	5	5	5	7	8	6	4	4	7	3	2	2
sp|O15042|SR140_HUMAN	sp|O15042|SR140_HUMAN	13	13	13	sp|O15042|SR140_HUMAN U2 snRNP-associated SURP motif-containing protein OS=Homo sapiens OX=9606 GN=U2SURP PE=1 SV=2	U2 snRNP-associated SURP motif-containing protein	U2SURP	1	13	13	13	6	9	7	8	7	8	6	8	8	0	0	5	0	0	0	0	0	4	1	1	0	1	0	0	2	0	0	0	1	1	0	0	1	2	0	0	1	3
sp|O15056|SYNJ2_HUMAN	sp|O15056|SYNJ2_HUMAN	25	25	25	sp|O15056|SYNJ2_HUMAN Synaptojanin-2 OS=Homo sapiens OX=9606 GN=SYNJ2 PE=1 SV=3	Synaptojanin-2	SYNJ2	1	25	25	25	5	7	8	7	7	11	4	10	8	0	0	10	18	20	17	18	16	20	11	19	9	9	15	19	18	19	23	18	15	20	13	17	15	19	13	18	13	11
sp|O15061|SYNEM_HUMAN	sp|O15061|SYNEM_HUMAN	23	23	23	sp|O15061|SYNEM_HUMAN Synemin OS=Homo sapiens OX=9606 GN=SYNM PE=1 SV=2	Synemin	SYNM	1	23	23	23	10	12	1	18	17	7	10	13	6	0	0	2	1	0	0	0	1	9	0	0	0	1	0	0	3	0	0	0	1	0	0	1	1	1	6	3	3	2
sp|O15067|PUR4_HUMAN	sp|O15067|PUR4_HUMAN	5	5	5	sp|O15067|PUR4_HUMAN Phosphoribosylformylglycinamidine synthase OS=Homo sapiens OX=9606 GN=PFAS PE=1 SV=4	Phosphoribosylformylglycinamidine synthase	PFAS	1	5	5	5	1	3	0	4	2	0	0	2	0	0	0	0	0	0	0	0	1	1	0	1	0	0	0	0	1	0	0	0	1	2	0	1	1	1	1	0	2	3
sp|O15084|ANR28_HUMAN;sp|Q8N8A2|ANR44_HUMAN	sp|O15084|ANR28_HUMAN	6;1	6;1	6;1	sp|O15084|ANR28_HUMAN Serine/threonine-protein phosphatase 6 regulatory ankyrin repeat subunit A OS=Homo sapiens OX=9606 GN=ANKRD28 PE=1 SV=5	Serine/threonine-protein phosphatase 6 regulatory ankyrin repeat subunit A	ANKRD28	2	6	6	6	1	3	1	5	3	4	2	5	3	0	0	4	0	1	0	0	0	1	0	0	0	0	0	0	0	0	0	0	0	0	0	0	0	0	0	0	0	0
sp|O15118|NPC1_HUMAN	sp|O15118|NPC1_HUMAN	3	3	3	sp|O15118|NPC1_HUMAN NPC intracellular cholesterol transporter 1 OS=Homo sapiens OX=9606 GN=NPC1 PE=1 SV=2	NPC intracellular cholesterol transporter 1	NPC1	1	3	3	3	0	0	0	0	0	0	0	0	0	0	0	0	1	1	2	1	2	3	2	2	3	2	3	2	2	1	2	2	3	3	2	2	2	3	0	1	1	1
sp|O15126|SCAM1_HUMAN	sp|O15126|SCAM1_HUMAN	13	13	13	sp|O15126|SCAM1_HUMAN Secretory carrier-associated membrane protein 1 OS=Homo sapiens OX=9606 GN=SCAMP1 PE=1 SV=2	Secretory carrier-associated membrane protein 1	SCAMP1	1	13	13	13	3	4	5	1	2	4	3	5	4	0	0	2	10	9	12	12	5	7	7	11	5	6	8	10	9	10	10	11	6	7	7	10	7	9	6	8	9	11
sp|O15127|SCAM2_HUMAN	sp|O15127|SCAM2_HUMAN	2	2	2	sp|O15127|SCAM2_HUMAN Secretory carrier-associated membrane protein 2 OS=Homo sapiens OX=9606 GN=SCAMP2 PE=1 SV=2	Secretory carrier-associated membrane protein 2	SCAMP2	1	2	2	2	0	0	0	0	0	0	0	0	0	0	0	0	1	0	0	1	0	0	0	1	0	0	0	1	0	0	0	1	0	0	0	0	0	0	0	0	0	1
sp|O15143|ARC1B_HUMAN	sp|O15143|ARC1B_HUMAN	7	6	6	sp|O15143|ARC1B_HUMAN Actin-related protein 2/3 complex subunit 1B OS=Homo sapiens OX=9606 GN=ARPC1B PE=1 SV=3	Actin-related protein 2/3 complex subunit 1B	ARPC1B	1	7	6	6	3	3	2	1	2	2	3	3	2	0	0	0	1	1	0	1	0	2	0	1	0	1	0	0	2	1	2	1	1	1	0	0	0	0	0	0	2	2
sp|O15144|ARPC2_HUMAN	sp|O15144|ARPC2_HUMAN	5	5	5	sp|O15144|ARPC2_HUMAN Actin-related protein 2/3 complex subunit 2 OS=Homo sapiens OX=9606 GN=ARPC2 PE=1 SV=1	Actin-related protein 2/3 complex subunit 2	ARPC2	1	5	5	5	3	4	1	2	1	1	2	2	0	0	0	1	1	0	0	0	2	1	0	2	1	2	0	0	2	0	0	1	2	0	0	0	2	2	2	2	2	2
sp|O15145|ARPC3_HUMAN	sp|O15145|ARPC3_HUMAN	2	2	2	sp|O15145|ARPC3_HUMAN Actin-related protein 2/3 complex subunit 3 OS=Homo sapiens OX=9606 GN=ARPC3 PE=1 SV=3	Actin-related protein 2/3 complex subunit 3	ARPC3	1	2	2	2	0	1	0	0	0	0	0	0	0	2	0	0	0	0	0	0	1	0	0	1	0	1	0	0	0	0	0	0	0	0	0	0	0	0	0	0	1	0
sp|O15155|BET1_HUMAN	sp|O15155|BET1_HUMAN	3	3	3	sp|O15155|BET1_HUMAN BET1 homolog OS=Homo sapiens OX=9606 GN=BET1 PE=1 SV=1	BET1 homolog	BET1	1	3	3	3	2	1	1	0	0	0	0	1	0	0	0	1	2	2	3	2	2	2	2	2	2	2	2	2	2	2	2	2	2	2	2	2	2	2	2	2	2	3
sp|O15162|PLS1_HUMAN	sp|O15162|PLS1_HUMAN	3	3	3	sp|O15162|PLS1_HUMAN Phospholipid scramblase 1 OS=Homo sapiens OX=9606 GN=PLSCR1 PE=1 SV=1	Phospholipid scramblase 1	PLSCR1	1	3	3	3	1	2	1	1	1	0	1	1	0	0	0	1	2	2	2	2	1	1	1	1	1	1	1	1	2	2	2	2	1	1	1	2	1	1	1	2	1	2
sp|O15164|TIF1A_HUMAN	sp|O15164|TIF1A_HUMAN	5	5	5	sp|O15164|TIF1A_HUMAN Transcription intermediary factor 1-alpha OS=Homo sapiens OX=9606 GN=TRIM24 PE=1 SV=3	Transcription intermediary factor 1-alpha	TRIM24	1	5	5	5	0	2	0	0	1	0	0	0	0	1	1	0	1	1	1	1	1	0	1	1	1	1	1	1	0	0	0	0	1	2	0	0	0	0	0	0	0	1
sp|O15173|PGRC2_HUMAN	sp|O15173|PGRC2_HUMAN	6	5	5	sp|O15173|PGRC2_HUMAN Membrane-associated progesterone receptor component 2 OS=Homo sapiens OX=9606 GN=PGRMC2 PE=1 SV=1	Membrane-associated progesterone receptor component 2	PGRMC2	1	6	5	5	4	3	3	3	4	1	0	4	0	0	0	1	5	5	5	4	3	2	2	5	3	3	4	5	4	4	5	2	3	3	4	4	2	4	3	4	3	4
sp|O15226|NKRF_HUMAN	sp|O15226|NKRF_HUMAN	2	2	2	sp|O15226|NKRF_HUMAN NF-kappa-B-repressing factor OS=Homo sapiens OX=9606 GN=NKRF PE=1 SV=2	NF-kappa-B-repressing factor	NKRF	1	2	2	2	1	0	0	0	0	1	0	0	0	0	0	0	0	0	0	0	0	2	0	0	0	0	0	0	1	0	0	0	0	0	0	0	0	1	1	0	0	1
sp|O15230|LAMA5_HUMAN	sp|O15230|LAMA5_HUMAN	1	1	1	sp|O15230|LAMA5_HUMAN Laminin subunit alpha-5 OS=Homo sapiens OX=9606 GN=LAMA5 PE=1 SV=8	Laminin subunit alpha-5	LAMA5	1	1	1	1	0	0	0	0	0	0	0	0	0	0	0	0	0	0	0	0	0	0	0	0	0	0	0	0	0	0	0	0	0	0	0	0	0	0	0	0	0	0
sp|O15231|ZN185_HUMAN	sp|O15231|ZN185_HUMAN	19	19	19	sp|O15231|ZN185_HUMAN Zinc finger protein 185 OS=Homo sapiens OX=9606 GN=ZNF185 PE=1 SV=3	Zinc finger protein 185	ZNF185	1	19	19	19	13	13	12	12	12	11	10	13	11	1	0	7	12	9	8	3	6	4	2	2	3	2	2	2	13	9	10	4	6	7	2	2	8	4	5	2	7	8
sp|O15234|CASC3_HUMAN	sp|O15234|CASC3_HUMAN	2	2	2	sp|O15234|CASC3_HUMAN Protein CASC3 OS=Homo sapiens OX=9606 GN=CASC3 PE=1 SV=2	Protein CASC3	CASC3	1	2	2	2	2	2	0	0	0	0	0	0	0	0	0	0	0	0	0	0	0	0	0	0	0	0	0	0	0	0	0	0	0	0	0	0	0	0	0	0	0	0
sp|O15243|OBRG_HUMAN	sp|O15243|OBRG_HUMAN	1	1	1	sp|O15243|OBRG_HUMAN Leptin receptor gene-related protein OS=Homo sapiens OX=9606 GN=LEPROT PE=1 SV=1	Leptin receptor gene-related protein	LEPROT	1	1	1	1	1	0	0	0	0	0	0	0	0	0	0	0	1	1	1	1	0	1	0	1	0	0	0	1	0	0	0	0	0	0	0	0	0	0	0	1	0	0
sp|O15258|RER1_HUMAN	sp|O15258|RER1_HUMAN	5	5	5	sp|O15258|RER1_HUMAN Protein RER1 OS=Homo sapiens OX=9606 GN=RER1 PE=1 SV=1	Protein RER1	RER1	1	5	5	5	0	1	0	0	0	0	0	0	0	0	0	0	5	5	4	5	3	4	0	3	1	4	1	5	5	5	4	4	4	3	0	2	2	4	0	4	4	5
sp|O15260|SURF4_HUMAN	sp|O15260|SURF4_HUMAN	5	5	5	sp|O15260|SURF4_HUMAN Surfeit locus protein 4 OS=Homo sapiens OX=9606 GN=SURF4 PE=1 SV=3	Surfeit locus protein 4	SURF4	1	5	5	5	1	1	1	1	1	1	1	1	1	1	1	1	5	4	5	4	4	5	1	4	4	4	3	5	5	4	4	4	4	5	4	4	3	5	3	4	3	5
sp|O15269|SPTC1_HUMAN	sp|O15269|SPTC1_HUMAN	3	3	3	sp|O15269|SPTC1_HUMAN Serine palmitoyltransferase 1 OS=Homo sapiens OX=9606 GN=SPTLC1 PE=1 SV=1	Serine palmitoyltransferase 1	SPTLC1	1	3	3	3	0	0	0	0	2	0	1	1	0	0	0	0	0	3	1	1	1	3	0	2	0	1	0	3	2	2	3	2	0	2	0	0	3	2	1	2	2	3
sp|O15270|SPTC2_HUMAN	sp|O15270|SPTC2_HUMAN	3	3	3	sp|O15270|SPTC2_HUMAN Serine palmitoyltransferase 2 OS=Homo sapiens OX=9606 GN=SPTLC2 PE=1 SV=1	Serine palmitoyltransferase 2	SPTLC2	1	3	3	3	0	0	0	0	0	0	0	0	0	0	0	0	0	1	0	0	0	1	0	1	0	0	0	1	2	0	0	2	0	0	0	1	0	2	0	0	1	0
sp|O15294|OGT1_HUMAN	sp|O15294|OGT1_HUMAN	5	5	5	sp|O15294|OGT1_HUMAN UDP-N-acetylglucosamine--peptide N-acetylglucosaminyltransferase 110 kDa subunit OS=Homo sapiens OX=9606 GN=OGT PE=1 SV=3	UDP-N-acetylglucosamine--peptide N-acetylglucosaminyltransferase 110 kDa subunit	OGT	1	5	5	5	0	0	0	0	1	1	0	1	0	0	0	0	0	0	0	0	1	1	0	0	0	0	0	0	0	0	0	0	0	0	0	0	0	0	3	0	0	0
sp|O15305|PMM2_HUMAN	sp|O15305|PMM2_HUMAN	2	2	2	sp|O15305|PMM2_HUMAN Phosphomannomutase 2 OS=Homo sapiens OX=9606 GN=PMM2 PE=1 SV=1	Phosphomannomutase 2	PMM2	1	2	2	2	0	1	0	0	1	0	0	1	0	1	0	0	0	0	1	0	0	2	0	1	0	0	1	1	1	0	0	1	0	0	0	0	1	0	1	2	0	1
sp|O15344|TRI18_HUMAN	sp|O15344|TRI18_HUMAN	8	8	8	sp|O15344|TRI18_HUMAN E3 ubiquitin-protein ligase Midline-1 OS=Homo sapiens OX=9606 GN=MID1 PE=1 SV=1	E3 ubiquitin-protein ligase Midline-1	MID1	1	8	8	8	5	6	1	4	6	1	2	5	1	0	0	0	1	1	2	2	0	1	0	3	0	1	2	2	2	1	2	3	0	1	1	2	0	2	1	0	1	2
sp|O15355|PPM1G_HUMAN	sp|O15355|PPM1G_HUMAN	8	8	8	sp|O15355|PPM1G_HUMAN Protein phosphatase 1G OS=Homo sapiens OX=9606 GN=PPM1G PE=1 SV=1	Protein phosphatase 1G	PPM1G	1	8	8	8	3	5	3	4	3	2	4	5	2	0	0	2	1	0	0	0	0	3	0	2	0	1	0	1	1	0	0	0	0	2	0	1	1	1	1	2	2	4
sp|O15357|SHIP2_HUMAN	sp|O15357|SHIP2_HUMAN	4	4	4	sp|O15357|SHIP2_HUMAN Phosphatidylinositol 3,4,5-trisphosphate 5-phosphatase 2 OS=Homo sapiens OX=9606 GN=INPPL1 PE=1 SV=2	Phosphatidylinositol 3,4,5-trisphosphate 5-phosphatase 2	INPPL1	1	4	4	4	0	3	0	0	1	1	0	0	0	0	0	0	0	0	1	1	0	0	1	0	0	0	0	1	0	0	1	0	0	0	0	0	0	0	0	0	0	0
sp|O15371|EIF3D_HUMAN	sp|O15371|EIF3D_HUMAN	10	10	10	sp|O15371|EIF3D_HUMAN Eukaryotic translation initiation factor 3 subunit D OS=Homo sapiens OX=9606 GN=EIF3D PE=1 SV=1	Eukaryotic translation initiation factor 3 subunit D	EIF3D	1	10	10	10	6	6	1	5	6	2	3	4	3	4	6	1	2	2	3	2	0	1	0	3	0	0	1	2	1	2	2	4	0	2	0	1	3	2	0	2	1	2
sp|O15372|EIF3H_HUMAN	sp|O15372|EIF3H_HUMAN	8	8	8	sp|O15372|EIF3H_HUMAN Eukaryotic translation initiation factor 3 subunit H OS=Homo sapiens OX=9606 GN=EIF3H PE=1 SV=1	Eukaryotic translation initiation factor 3 subunit H	EIF3H	1	8	8	8	5	6	5	7	7	7	6	6	4	0	0	2	4	5	5	4	1	4	2	3	2	3	3	2	5	3	5	3	2	5	1	2	4	6	2	3	5	5
sp|O15374|MOT5_HUMAN	sp|O15374|MOT5_HUMAN	4	4	4	sp|O15374|MOT5_HUMAN Monocarboxylate transporter 5 OS=Homo sapiens OX=9606 GN=SLC16A4 PE=1 SV=1	Monocarboxylate transporter 5	SLC16A4	1	4	4	4	0	0	0	0	0	0	0	0	0	0	0	0	3	3	3	3	2	2	0	1	1	2	0	3	4	4	2	3	3	4	1	2	3	2	0	1	1	3
sp|O15397|IPO8_HUMAN	sp|O15397|IPO8_HUMAN	6	5	5	sp|O15397|IPO8_HUMAN Importin-8 OS=Homo sapiens OX=9606 GN=IPO8 PE=1 SV=2	Importin-8	IPO8	1	6	5	5	2	3	1	4	2	2	2	5	3	0	0	0	1	0	1	0	1	1	0	1	1	1	1	0	1	1	0	0	0	0	0	0	1	1	0	1	0	1
sp|O15400|STX7_HUMAN	sp|O15400|STX7_HUMAN	6	6	6	sp|O15400|STX7_HUMAN Syntaxin-7 OS=Homo sapiens OX=9606 GN=STX7 PE=1 SV=4	Syntaxin-7	STX7	1	6	6	6	0	0	0	0	0	0	0	0	0	0	0	0	3	5	4	5	1	1	1	3	1	1	1	4	3	5	4	5	2	1	0	2	2	3	1	2	1	4
sp|O15427|MOT4_HUMAN	sp|O15427|MOT4_HUMAN	16	16	16	sp|O15427|MOT4_HUMAN Monocarboxylate transporter 4 OS=Homo sapiens OX=9606 GN=SLC16A3 PE=1 SV=1	Monocarboxylate transporter 4	SLC16A3	1	16	16	16	0	0	1	0	1	0	0	1	0	0	0	0	14	15	14	13	10	12	11	12	11	10	11	12	12	14	13	14	13	11	12	12	12	11	10	13	11	16
sp|O15438|MRP3_HUMAN;sp|O15439|MRP4_HUMAN	sp|O15438|MRP3_HUMAN	43;1	40;0	40;0	sp|O15438|MRP3_HUMAN ATP-binding cassette sub-family C member 3 OS=Homo sapiens OX=9606 GN=ABCC3 PE=1 SV=3	ATP-binding cassette sub-family C member 3	ABCC3	2	43	40	40	3	4	4	4	5	6	2	5	7	0	0	4	29	33	38	26	30	32	26	36	25	26	34	35	25	26	36	26	31	29	31	30	26	29	27	32	22	25
sp|O15440|MRP5_HUMAN;sp|Q5T3U5|MRP7_HUMAN	sp|O15440|MRP5_HUMAN	37;1	37;1	35;1	sp|O15440|MRP5_HUMAN ATP-binding cassette sub-family C member 5 OS=Homo sapiens OX=9606 GN=ABCC5 PE=1 SV=2	ATP-binding cassette sub-family C member 5	ABCC5	2	37	37	35	0	0	0	1	1	1	1	1	1	0	0	1	16	25	24	31	13	20	12	22	8	15	12	24	11	21	21	22	11	18	15	23	11	18	8	20	14	21
sp|O15446|RPA34_HUMAN	sp|O15446|RPA34_HUMAN	1	1	1	sp|O15446|RPA34_HUMAN DNA-directed RNA polymerase I subunit RPA34 OS=Homo sapiens OX=9606 GN=POLR1G PE=1 SV=1	DNA-directed RNA polymerase I subunit RPA34	POLR1G	1	1	1	1	0	0	1	0	0	0	0	0	1	0	0	1	0	0	0	0	0	1	0	1	0	0	0	1	0	0	0	0	0	0	0	0	0	0	1	0	0	1
sp|O15498|YKT6_HUMAN	sp|O15498|YKT6_HUMAN	13	13	13	sp|O15498|YKT6_HUMAN Synaptobrevin homolog YKT6 OS=Homo sapiens OX=9606 GN=YKT6 PE=1 SV=1	Synaptobrevin homolog YKT6	YKT6	1	13	13	13	6	7	6	7	6	6	4	6	4	0	0	2	13	13	13	13	12	11	10	13	10	10	11	11	13	13	13	13	9	10	9	11	10	12	10	12	11	12
sp|O15504|NUP42_HUMAN	sp|O15504|NUP42_HUMAN	4	4	4	sp|O15504|NUP42_HUMAN Nucleoporin NUP42 OS=Homo sapiens OX=9606 GN=NUP42 PE=1 SV=1	Nucleoporin NUP42	NUP42	1	4	4	4	2	3	1	3	2	1	1	1	1	0	0	0	1	0	0	0	0	0	0	0	0	0	0	0	0	0	0	0	0	0	0	0	0	0	0	0	0	0
sp|O15511|ARPC5_HUMAN	sp|O15511|ARPC5_HUMAN	2	2	2	sp|O15511|ARPC5_HUMAN Actin-related protein 2/3 complex subunit 5 OS=Homo sapiens OX=9606 GN=ARPC5 PE=1 SV=3	Actin-related protein 2/3 complex subunit 5	ARPC5	1	2	2	2	0	1	0	0	1	1	0	1	0	0	0	0	0	0	1	0	0	1	0	0	0	0	0	1	0	1	1	0	0	0	0	0	0	1	0	0	0	1
sp|O15523|DDX3Y_HUMAN	sp|O15523|DDX3Y_HUMAN	27	4	4	sp|O15523|DDX3Y_HUMAN ATP-dependent RNA helicase DDX3Y OS=Homo sapiens OX=9606 GN=DDX3Y PE=1 SV=2	ATP-dependent RNA helicase DDX3Y	DDX3Y	1	27	4	4	18	19	18	19	19	18	17	19	20	9	12	12	21	23	21	24	15	19	16	18	12	16	17	19	18	19	21	22	17	19	15	16	18	19	15	19	22	22
sp|O15541|R113A_HUMAN	sp|O15541|R113A_HUMAN	5	5	5	sp|O15541|R113A_HUMAN E3 ubiquitin-protein ligase RNF113A OS=Homo sapiens OX=9606 GN=RNF113A PE=1 SV=1	E3 ubiquitin-protein ligase RNF113A	RNF113A	1	5	5	5	3	4	0	4	0	3	1	2	2	0	0	0	0	0	0	0	0	0	0	0	0	0	0	0	0	0	0	0	0	0	0	0	0	0	0	0	0	0
sp|O15551|CLD3_HUMAN	sp|O15551|CLD3_HUMAN	2	1	1	sp|O15551|CLD3_HUMAN Claudin-3 OS=Homo sapiens OX=9606 GN=CLDN3 PE=1 SV=1	Claudin-3	CLDN3	1	2	1	1	0	0	0	0	0	0	0	0	0	0	0	0	2	1	2	1	1	0	0	0	0	1	1	1	1	1	1	1	1	0	0	0	1	1	0	1	1	1
sp|O15554|KCNN4_HUMAN	sp|O15554|KCNN4_HUMAN	5	5	5	sp|O15554|KCNN4_HUMAN Intermediate conductance calcium-activated potassium channel protein 4 OS=Homo sapiens OX=9606 GN=KCNN4 PE=1 SV=1	Intermediate conductance calcium-activated potassium channel protein 4	KCNN4	1	5	5	5	0	0	0	0	0	0	0	0	0	0	0	0	0	1	3	0	3	3	3	3	2	0	4	3	0	0	3	1	1	4	2	4	2	1	2	2	1	2
sp|O43143|DHX15_HUMAN	sp|O43143|DHX15_HUMAN	23	23	23	sp|O43143|DHX15_HUMAN Pre-mRNA-splicing factor ATP-dependent RNA helicase DHX15 OS=Homo sapiens OX=9606 GN=DHX15 PE=1 SV=2	Pre-mRNA-splicing factor ATP-dependent RNA helicase DHX15	DHX15	1	23	23	23	15	15	13	12	11	8	10	11	8	3	0	7	7	2	7	4	5	17	6	6	2	10	5	7	13	5	3	6	8	6	4	5	14	14	10	10	11	13
sp|O43148|MCES_HUMAN	sp|O43148|MCES_HUMAN	5	5	5	sp|O43148|MCES_HUMAN mRNA cap guanine-N7 methyltransferase OS=Homo sapiens OX=9606 GN=RNMT PE=1 SV=1	mRNA cap guanine-N7 methyltransferase	RNMT	1	5	5	5	2	4	4	1	2	4	0	2	3	0	0	1	0	0	0	0	0	0	0	0	0	0	0	0	0	0	0	0	0	0	0	0	0	0	0	0	0	0
sp|O43149|ZZEF1_HUMAN	sp|O43149|ZZEF1_HUMAN	2	2	2	sp|O43149|ZZEF1_HUMAN Zinc finger ZZ-type and EF-hand domain-containing protein 1 OS=Homo sapiens OX=9606 GN=ZZEF1 PE=1 SV=6	Zinc finger ZZ-type and EF-hand domain-containing protein 1	ZZEF1	1	2	2	2	0	0	0	0	0	0	0	0	0	0	0	0	1	0	0	1	1	0	0	2	1	1	0	0	1	1	0	0	1	0	0	0	1	0	0	0	1	1
sp|O43150|ASAP2_HUMAN	sp|O43150|ASAP2_HUMAN	12	9	9	sp|O43150|ASAP2_HUMAN Arf-GAP with SH3 domain, ANK repeat and PH domain-containing protein 2 OS=Homo sapiens OX=9606 GN=ASAP2 PE=1 SV=3	Arf-GAP with SH3 domain, ANK repeat and PH domain-containing protein 2	ASAP2	1	12	9	9	5	3	3	1	3	1	1	2	2	0	0	2	7	10	8	10	5	7	1	5	2	3	2	5	7	7	9	7	4	6	2	3	4	6	2	5	4	6
sp|O43155|FLRT2_HUMAN	sp|O43155|FLRT2_HUMAN	14	14	14	sp|O43155|FLRT2_HUMAN Leucine-rich repeat transmembrane protein FLRT2 OS=Homo sapiens OX=9606 GN=FLRT2 PE=1 SV=1	Leucine-rich repeat transmembrane protein FLRT2	FLRT2	1	14	14	14	0	0	0	0	0	1	0	1	0	0	0	0	10	12	11	8	7	10	8	8	8	9	11	8	10	11	11	5	9	10	10	9	11	12	10	10	8	11
sp|O43166|SI1L1_HUMAN	sp|O43166|SI1L1_HUMAN	1	1	1	sp|O43166|SI1L1_HUMAN Signal-induced proliferation-associated 1-like protein 1 OS=Homo sapiens OX=9606 GN=SIPA1L1 PE=1 SV=4	Signal-induced proliferation-associated 1-like protein 1	SIPA1L1	1	1	1	1	0	1	0	0	0	0	0	0	1	0	0	0	0	0	0	0	0	0	0	0	0	0	0	0	0	0	0	0	0	0	0	0	0	0	0	0	0	0
sp|O43169|CYB5B_HUMAN	sp|O43169|CYB5B_HUMAN	5	5	5	sp|O43169|CYB5B_HUMAN Cytochrome b5 type B OS=Homo sapiens OX=9606 GN=CYB5B PE=1 SV=3	Cytochrome b5 type B	CYB5B	1	5	5	5	2	1	3	1	1	1	1	1	1	1	1	2	0	2	2	5	1	1	0	4	0	1	2	3	1	3	0	3	0	0	1	2	0	1	0	2	2	3
sp|O43172|PRP4_HUMAN	sp|O43172|PRP4_HUMAN	8	8	8	sp|O43172|PRP4_HUMAN U4/U6 small nuclear ribonucleoprotein Prp4 OS=Homo sapiens OX=9606 GN=PRPF4 PE=1 SV=2	U4/U6 small nuclear ribonucleoprotein Prp4	PRPF4	1	8	8	8	5	7	4	3	4	3	4	3	4	0	0	3	0	0	0	1	0	0	0	1	0	0	0	3	0	0	0	0	0	1	0	0	0	0	1	1	0	2
sp|O43175|SERA_HUMAN	sp|O43175|SERA_HUMAN	10	10	10	sp|O43175|SERA_HUMAN D-3-phosphoglycerate dehydrogenase OS=Homo sapiens OX=9606 GN=PHGDH PE=1 SV=4	D-3-phosphoglycerate dehydrogenase	PHGDH	1	10	10	10	3	4	2	2	5	5	4	6	4	0	1	3	3	1	3	0	3	2	0	1	1	1	2	1	4	1	4	3	2	4	0	1	1	1	1	3	4	3
sp|O43194|GPR39_HUMAN	sp|O43194|GPR39_HUMAN	6	6	6	sp|O43194|GPR39_HUMAN G-protein coupled receptor 39 OS=Homo sapiens OX=9606 GN=GPR39 PE=1 SV=1	G-protein coupled receptor 39	GPR39	1	6	6	6	0	0	0	0	0	0	0	0	0	0	0	0	5	6	5	4	5	4	3	3	3	3	3	4	4	5	5	4	5	4	3	5	4	4	4	5	3	4
sp|O43237|DC1L2_HUMAN	sp|O43237|DC1L2_HUMAN	12	12	11	sp|O43237|DC1L2_HUMAN Cytoplasmic dynein 1 light intermediate chain 2 OS=Homo sapiens OX=9606 GN=DYNC1LI2 PE=1 SV=1	Cytoplasmic dynein 1 light intermediate chain 2	DYNC1LI2	1	12	12	11	11	10	11	9	9	11	7	10	12	0	0	7	2	1	4	1	0	2	1	4	0	0	1	0	1	0	1	3	0	0	0	1	0	1	0	0	0	2
sp|O43240|KLK10_HUMAN	sp|O43240|KLK10_HUMAN	3	3	3	sp|O43240|KLK10_HUMAN Kallikrein-10 OS=Homo sapiens OX=9606 GN=KLK10 PE=1 SV=3	Kallikrein-10	KLK10	1	3	3	3	0	0	0	0	0	0	0	0	0	0	0	0	0	0	0	0	0	0	0	0	1	2	1	0	0	0	0	0	2	0	1	0	1	0	0	0	2	0
sp|O43242|PSMD3_HUMAN	sp|O43242|PSMD3_HUMAN	11	11	11	sp|O43242|PSMD3_HUMAN 26S proteasome non-ATPase regulatory subunit 3 OS=Homo sapiens OX=9606 GN=PSMD3 PE=1 SV=2	26S proteasome non-ATPase regulatory subunit 3	PSMD3	1	11	11	11	5	6	2	1	1	0	0	2	0	1	0	1	4	6	4	4	3	7	0	8	1	2	1	4	4	3	2	3	2	5	2	4	2	6	2	6	3	6
sp|O43290|SNUT1_HUMAN	sp|O43290|SNUT1_HUMAN	20	20	20	sp|O43290|SNUT1_HUMAN U4/U6.U5 tri-snRNP-associated protein 1 OS=Homo sapiens OX=9606 GN=SART1 PE=1 SV=1	U4/U6.U5 tri-snRNP-associated protein 1	SART1	1	20	20	20	18	17	16	17	16	17	16	16	16	0	0	9	1	3	3	3	1	2	0	2	0	2	2	2	0	1	0	0	0	2	0	1	2	1	2	1	0	1
sp|O43291|SPIT2_HUMAN	sp|O43291|SPIT2_HUMAN	8	8	8	sp|O43291|SPIT2_HUMAN Kunitz-type protease inhibitor 2 OS=Homo sapiens OX=9606 GN=SPINT2 PE=1 SV=2	Kunitz-type protease inhibitor 2	SPINT2	1	8	8	8	1	1	0	0	0	1	0	1	2	0	0	1	7	6	7	8	7	7	4	8	5	5	5	7	7	8	8	8	5	6	5	8	6	8	3	8	5	8
sp|O43294|TGFI1_HUMAN	sp|O43294|TGFI1_HUMAN	5	5	5	sp|O43294|TGFI1_HUMAN Transforming growth factor beta-1-induced transcript 1 protein OS=Homo sapiens OX=9606 GN=TGFB1I1 PE=1 SV=2	Transforming growth factor beta-1-induced transcript 1 protein	TGFB1I1	1	5	5	5	1	1	2	2	1	1	1	2	2	0	0	0	4	4	4	2	2	2	0	3	2	2	2	3	3	2	3	2	1	3	1	0	3	2	2	0	2	1
sp|O43301|HS12A_HUMAN	sp|O43301|HS12A_HUMAN	5	5	5	sp|O43301|HS12A_HUMAN Heat shock 70 kDa protein 12A OS=Homo sapiens OX=9606 GN=HSPA12A PE=1 SV=2	Heat shock 70 kDa protein 12A	HSPA12A	1	5	5	5	0	0	0	0	0	0	0	0	0	0	0	0	0	2	2	1	0	2	0	3	2	0	0	2	1	1	3	1	1	1	2	1	1	2	1	2	2	1
sp|O43306|ADCY6_HUMAN;sp|O95622|ADCY5_HUMAN	sp|O43306|ADCY6_HUMAN	11;3	11;3	11;3	sp|O43306|ADCY6_HUMAN Adenylate cyclase type 6 OS=Homo sapiens OX=9606 GN=ADCY6 PE=1 SV=2	Adenylate cyclase type 6	ADCY6	2	11	11	11	0	0	0	0	0	0	0	0	0	0	0	0	5	6	7	2	5	8	4	9	6	4	7	7	3	3	6	3	4	7	6	9	5	7	3	5	4	3
sp|O43379|WDR62_HUMAN	sp|O43379|WDR62_HUMAN	1	1	1	sp|O43379|WDR62_HUMAN WD repeat-containing protein 62 OS=Homo sapiens OX=9606 GN=WDR62 PE=1 SV=4	WD repeat-containing protein 62	WDR62	1	1	1	1	0	0	0	0	0	1	0	0	0	0	0	0	0	0	0	0	0	0	0	0	0	0	0	0	0	0	0	0	0	0	0	0	0	0	0	0	0	0
sp|O43390|HNRPR_HUMAN	sp|O43390|HNRPR_HUMAN	11	7	7	sp|O43390|HNRPR_HUMAN Heterogeneous nuclear ribonucleoprotein R OS=Homo sapiens OX=9606 GN=HNRNPR PE=1 SV=1	Heterogeneous nuclear ribonucleoprotein R	HNRNPR	1	11	7	7	8	9	10	6	8	7	6	8	8	0	0	7	1	2	4	2	4	5	4	6	4	3	4	4	6	2	2	4	1	4	4	2	3	4	7	4	4	5
sp|O43395|PRPF3_HUMAN	sp|O43395|PRPF3_HUMAN	11	11	11	sp|O43395|PRPF3_HUMAN U4/U6 small nuclear ribonucleoprotein Prp3 OS=Homo sapiens OX=9606 GN=PRPF3 PE=1 SV=2	U4/U6 small nuclear ribonucleoprotein Prp3	PRPF3	1	11	11	11	7	11	10	9	10	10	10	11	9	0	0	9	0	0	0	0	0	0	0	0	0	0	0	0	0	0	0	0	0	0	0	0	0	0	1	0	0	0
sp|O43396|TXNL1_HUMAN	sp|O43396|TXNL1_HUMAN	7	7	7	sp|O43396|TXNL1_HUMAN Thioredoxin-like protein 1 OS=Homo sapiens OX=9606 GN=TXNL1 PE=1 SV=3	Thioredoxin-like protein 1	TXNL1	1	7	7	7	6	6	2	5	4	3	3	4	3	0	0	2	0	2	0	1	0	1	0	3	0	3	1	2	1	0	0	0	0	0	0	0	0	0	0	1	1	1
sp|O43399|TPD54_HUMAN	sp|O43399|TPD54_HUMAN	13	13	13	sp|O43399|TPD54_HUMAN Tumor protein D54 OS=Homo sapiens OX=9606 GN=TPD52L2 PE=1 SV=2	Tumor protein D54	TPD52L2	1	13	13	13	10	10	8	10	9	9	8	9	6	1	1	5	8	8	9	9	3	2	0	6	3	3	1	5	8	7	8	8	7	4	3	6	4	5	1	4	6	8
sp|O43402|EMC8_HUMAN	sp|O43402|EMC8_HUMAN	3	3	3	sp|O43402|EMC8_HUMAN ER membrane protein complex subunit 8 OS=Homo sapiens OX=9606 GN=EMC8 PE=1 SV=1	ER membrane protein complex subunit 8	EMC8	1	3	3	3	0	0	1	0	1	0	0	0	1	0	0	0	1	2	2	2	0	0	0	0	0	0	0	1	1	3	0	1	0	0	0	0	0	0	0	0	0	1
sp|O43432|IF4G3_HUMAN	sp|O43432|IF4G3_HUMAN	11	9	9	sp|O43432|IF4G3_HUMAN Eukaryotic translation initiation factor 4 gamma 3 OS=Homo sapiens OX=9606 GN=EIF4G3 PE=1 SV=2	Eukaryotic translation initiation factor 4 gamma 3	EIF4G3	1	11	9	9	5	6	5	7	7	8	6	8	8	1	0	7	0	1	1	0	0	2	1	1	0	0	0	1	1	0	0	0	1	0	0	0	0	0	1	1	0	1
sp|O43451|MGA_HUMAN	sp|O43451|MGA_HUMAN	7	7	3	sp|O43451|MGA_HUMAN Maltase-glucoamylase, intestinal OS=Homo sapiens OX=9606 GN=MGAM PE=1 SV=5	Maltase-glucoamylase, intestinal	MGAM	1	7	7	3	0	0	0	0	0	0	0	0	0	2	1	0	1	2	2	3	2	3	3	3	2	0	2	3	1	1	3	2	0	3	3	3	1	2	3	4	0	1
sp|O43488|ARK72_HUMAN	sp|O43488|ARK72_HUMAN	1	1	1	sp|O43488|ARK72_HUMAN Aflatoxin B1 aldehyde reductase member 2 OS=Homo sapiens OX=9606 GN=AKR7A2 PE=1 SV=3	Aflatoxin B1 aldehyde reductase member 2	AKR7A2	1	1	1	1	0	0	0	0	0	0	0	0	0	0	0	0	0	0	0	0	0	0	0	0	0	0	0	0	0	0	0	0	0	0	0	0	0	0	0	0	0	0
sp|O43491|E41L2_HUMAN	sp|O43491|E41L2_HUMAN	72	72	67	sp|O43491|E41L2_HUMAN Band 4.1-like protein 2 OS=Homo sapiens OX=9606 GN=EPB41L2 PE=1 SV=1	Band 4.1-like protein 2	EPB41L2	1	72	72	67	24	25	23	21	23	27	21	29	23	0	2	19	67	67	69	66	61	65	56	62	61	65	57	65	69	68	66	65	63	66	55	62	62	67	56	65	59	65
sp|O43493|TGON2_HUMAN	sp|O43493|TGON2_HUMAN	6	6	6	sp|O43493|TGON2_HUMAN Trans-Golgi network integral membrane protein 2 OS=Homo sapiens OX=9606 GN=TGOLN2 PE=1 SV=4	Trans-Golgi network integral membrane protein 2	TGOLN2	1	6	6	6	0	0	0	0	0	0	0	0	0	0	0	0	4	5	4	3	0	0	0	3	1	1	0	4	4	4	3	4	1	2	0	1	0	3	0	4	3	3
sp|O43502|RA51C_HUMAN	sp|O43502|RA51C_HUMAN	1	1	1	sp|O43502|RA51C_HUMAN DNA repair protein RAD51 homolog 3 OS=Homo sapiens OX=9606 GN=RAD51C PE=1 SV=1	DNA repair protein RAD51 homolog 3	RAD51C	1	1	1	1	1	1	0	0	1	0	0	1	0	0	0	0	1	0	0	0	0	0	0	0	0	0	0	0	0	0	0	0	0	0	0	0	0	0	0	0	1	1
sp|O43520|AT8B1_HUMAN;sp|O60312|AT10A_HUMAN	sp|O43520|AT8B1_HUMAN	11;1	11;1	11;1	sp|O43520|AT8B1_HUMAN Phospholipid-transporting ATPase IC OS=Homo sapiens OX=9606 GN=ATP8B1 PE=1 SV=3	Phospholipid-transporting ATPase IC	ATP8B1	2	11	11	11	0	1	0	0	0	0	0	1	0	0	0	0	0	1	7	1	3	5	1	7	2	1	3	8	2	3	6	3	3	9	2	6	3	7	2	5	0	1
sp|O43548|TGM5_HUMAN	sp|O43548|TGM5_HUMAN	12	11	11	sp|O43548|TGM5_HUMAN Protein-glutamine gamma-glutamyltransferase 5 OS=Homo sapiens OX=9606 GN=TGM5 PE=1 SV=4	Protein-glutamine gamma-glutamyltransferase 5	TGM5	1	12	11	11	1	1	1	1	1	1	1	2	1	0	0	1	7	4	2	1	6	3	3	3	6	9	3	1	8	4	2	7	7	2	4	1	7	4	5	0	7	4
sp|O43556|SGCE_HUMAN	sp|O43556|SGCE_HUMAN	12	12	12	sp|O43556|SGCE_HUMAN Epsilon-sarcoglycan OS=Homo sapiens OX=9606 GN=SGCE PE=1 SV=6	Epsilon-sarcoglycan	SGCE	1	12	12	12	0	0	0	0	0	0	0	0	0	0	0	0	8	8	7	9	7	7	3	6	6	7	5	8	10	11	8	9	8	6	4	5	8	8	5	7	8	11
sp|O43570|CAH12_HUMAN	sp|O43570|CAH12_HUMAN	11	11	11	sp|O43570|CAH12_HUMAN Carbonic anhydrase 12 OS=Homo sapiens OX=9606 GN=CA12 PE=1 SV=1	Carbonic anhydrase 12	CA12	1	11	11	11	4	3	1	2	2	2	2	5	2	1	1	3	11	10	11	11	9	9	7	10	8	9	10	11	11	10	10	11	10	10	9	9	10	10	10	11	10	11
sp|O43572|AKA10_HUMAN	sp|O43572|AKA10_HUMAN	19	19	19	sp|O43572|AKA10_HUMAN A-kinase anchor protein 10, mitochondrial OS=Homo sapiens OX=9606 GN=AKAP10 PE=1 SV=2	A-kinase anchor protein 10, mitochondrial	AKAP10	1	19	19	19	1	2	0	0	0	2	0	1	1	0	0	0	9	15	13	14	10	11	4	8	5	7	6	9	15	15	12	14	5	9	2	8	8	9	5	9	12	15
sp|O43583|DENR_HUMAN	sp|O43583|DENR_HUMAN	3	3	3	sp|O43583|DENR_HUMAN Density-regulated protein OS=Homo sapiens OX=9606 GN=DENR PE=1 SV=2	Density-regulated protein	DENR	1	3	3	3	0	0	1	0	0	0	0	0	0	0	0	1	0	3	1	2	0	2	0	1	0	1	0	2	0	0	1	1	0	1	0	1	0	0	0	2	1	2
sp|O43592|XPOT_HUMAN	sp|O43592|XPOT_HUMAN	2	2	2	sp|O43592|XPOT_HUMAN Exportin-T OS=Homo sapiens OX=9606 GN=XPOT PE=1 SV=2	Exportin-T	XPOT	1	2	2	2	0	1	0	1	1	1	1	1	0	0	0	0	0	1	1	0	0	1	0	0	0	0	0	0	0	0	0	0	0	0	0	0	0	0	1	0	0	1
sp|O43597|SPY2_HUMAN	sp|O43597|SPY2_HUMAN	2	2	2	sp|O43597|SPY2_HUMAN Protein sprouty homolog 2 OS=Homo sapiens OX=9606 GN=SPRY2 PE=1 SV=1	Protein sprouty homolog 2	SPRY2	1	2	2	2	0	0	0	0	0	0	0	0	0	0	0	0	0	1	1	0	0	0	0	2	0	0	0	1	0	1	0	0	0	0	0	0	0	1	0	1	0	0
sp|O43610|SPY3_HUMAN	sp|O43610|SPY3_HUMAN	1	1	1	sp|O43610|SPY3_HUMAN Protein sprouty homolog 3 OS=Homo sapiens OX=9606 GN=SPRY3 PE=1 SV=2	Protein sprouty homolog 3	SPRY3	1	1	1	1	0	0	0	0	0	0	0	0	0	0	0	0	0	0	0	0	0	0	0	0	0	0	0	0	0	1	0	0	0	0	0	0	0	0	0	0	0	0
sp|O43639|NCK2_HUMAN	sp|O43639|NCK2_HUMAN	14	13	13	sp|O43639|NCK2_HUMAN Cytoplasmic protein NCK2 OS=Homo sapiens OX=9606 GN=NCK2 PE=1 SV=2	Cytoplasmic protein NCK2	NCK2	1	14	13	13	1	1	0	1	0	1	0	1	0	0	0	0	11	11	7	11	4	3	2	3	2	2	2	6	7	11	8	8	2	5	3	6	3	6	2	7	4	10
sp|O43660|PLRG1_HUMAN	sp|O43660|PLRG1_HUMAN	1	1	1	sp|O43660|PLRG1_HUMAN Pleiotropic regulator 1 OS=Homo sapiens OX=9606 GN=PLRG1 PE=1 SV=1	Pleiotropic regulator 1	PLRG1	1	1	1	1	1	0	0	0	0	1	0	0	0	0	0	0	0	0	0	0	0	0	0	0	0	0	0	0	0	0	0	0	0	0	0	0	0	0	0	0	0	0
sp|O43663|PRC1_HUMAN	sp|O43663|PRC1_HUMAN	8	8	8	sp|O43663|PRC1_HUMAN Protein regulator of cytokinesis 1 OS=Homo sapiens OX=9606 GN=PRC1 PE=1 SV=2	Protein regulator of cytokinesis 1	PRC1	1	8	8	8	2	1	1	1	1	1	1	1	1	0	0	0	0	0	0	0	0	8	0	0	0	3	1	0	5	0	0	0	3	0	0	0	3	4	1	0	5	4
sp|O43670|ZN207_HUMAN	sp|O43670|ZN207_HUMAN	4	4	4	sp|O43670|ZN207_HUMAN BUB3-interacting and GLEBS motif-containing protein ZNF207 OS=Homo sapiens OX=9606 GN=ZNF207 PE=1 SV=1	BUB3-interacting and GLEBS motif-containing protein ZNF207	ZNF207	1	4	4	4	3	4	4	4	3	3	4	4	2	1	1	4	2	2	3	1	3	3	1	4	1	0	3	4	2	3	3	2	1	3	2	2	2	3	1	3	1	2
sp|O43684|BUB3_HUMAN	sp|O43684|BUB3_HUMAN	7	7	7	sp|O43684|BUB3_HUMAN Mitotic checkpoint protein BUB3 OS=Homo sapiens OX=9606 GN=BUB3 PE=1 SV=1	Mitotic checkpoint protein BUB3	BUB3	1	7	7	7	5	4	4	6	5	5	5	4	5	0	0	4	2	3	4	5	3	5	2	6	1	3	4	6	5	5	6	3	6	5	5	4	5	4	4	5	3	6
sp|O43688|PLPP2_HUMAN	sp|O43688|PLPP2_HUMAN	5	5	5	sp|O43688|PLPP2_HUMAN Phospholipid phosphatase 2 OS=Homo sapiens OX=9606 GN=PLPP2 PE=1 SV=1	Phospholipid phosphatase 2	PLPP2	1	5	5	5	0	0	0	0	0	0	0	0	0	0	0	0	4	4	3	4	0	2	0	2	1	2	2	3	2	3	2	2	2	3	1	3	1	3	1	3	1	4
sp|O43707|ACTN4_HUMAN	sp|O43707|ACTN4_HUMAN	59	59	39	sp|O43707|ACTN4_HUMAN Alpha-actinin-4 OS=Homo sapiens OX=9606 GN=ACTN4 PE=1 SV=2	Alpha-actinin-4	ACTN4	1	59	59	39	16	21	11	18	24	9	17	24	9	2	1	16	35	14	35	23	29	50	35	42	28	45	43	20	51	18	24	37	37	32	30	20	43	41	46	46	48	48
sp|O43719|HTSF1_HUMAN	sp|O43719|HTSF1_HUMAN	5	5	5	sp|O43719|HTSF1_HUMAN HIV Tat-specific factor 1 OS=Homo sapiens OX=9606 GN=HTATSF1 PE=1 SV=1	HIV Tat-specific factor 1	HTATSF1	1	5	5	5	1	2	1	1	4	1	0	0	1	0	0	1	1	1	1	1	1	1	1	1	0	1	1	1	1	1	1	1	1	0	0	1	1	1	0	0	0	0
sp|O43747|AP1G1_HUMAN	sp|O43747|AP1G1_HUMAN	3	3	3	sp|O43747|AP1G1_HUMAN AP-1 complex subunit gamma-1 OS=Homo sapiens OX=9606 GN=AP1G1 PE=1 SV=5	AP-1 complex subunit gamma-1	AP1G1	1	3	3	3	0	1	1	1	0	1	0	1	1	0	0	1	0	1	0	0	0	0	0	1	1	1	1	1	1	0	1	1	1	1	2	0	2	1	0	1	1	1
sp|O43752|STX6_HUMAN	sp|O43752|STX6_HUMAN	9	9	9	sp|O43752|STX6_HUMAN Syntaxin-6 OS=Homo sapiens OX=9606 GN=STX6 PE=1 SV=1	Syntaxin-6	STX6	1	9	9	9	0	0	0	0	0	0	0	0	0	0	0	0	5	5	5	7	2	3	1	3	2	3	3	5	4	7	5	6	3	4	0	2	3	3	0	2	3	6
sp|O43760|SNG2_HUMAN	sp|O43760|SNG2_HUMAN	1	1	1	sp|O43760|SNG2_HUMAN Synaptogyrin-2 OS=Homo sapiens OX=9606 GN=SYNGR2 PE=1 SV=1	Synaptogyrin-2	SYNGR2	1	1	1	1	0	0	0	1	1	1	0	1	1	0	0	1	0	0	0	0	0	0	0	1	0	0	0	1	0	1	0	0	1	0	1	1	1	1	0	0	1	0
sp|O43761|SNG3_HUMAN	sp|O43761|SNG3_HUMAN	1	1	1	sp|O43761|SNG3_HUMAN Synaptogyrin-3 OS=Homo sapiens OX=9606 GN=SYNGR3 PE=1 SV=2	Synaptogyrin-3	SYNGR3	1	1	1	1	0	0	0	0	0	0	0	0	0	0	0	0	1	1	0	0	0	0	0	0	0	0	0	0	1	0	0	0	0	0	0	0	0	0	0	0	0	0
sp|O43765|SGTA_HUMAN	sp|O43765|SGTA_HUMAN	1	1	1	sp|O43765|SGTA_HUMAN Small glutamine-rich tetratricopeptide repeat-containing protein alpha OS=Homo sapiens OX=9606 GN=SGTA PE=1 SV=1	Small glutamine-rich tetratricopeptide repeat-containing protein alpha	SGTA	1	1	1	1	1	1	0	0	0	0	0	1	0	0	0	0	0	0	0	0	0	0	0	0	0	0	0	0	0	0	0	0	0	0	0	0	0	0	0	0	0	0
sp|O43768|ENSA_HUMAN	sp|O43768|ENSA_HUMAN	7	7	6	sp|O43768|ENSA_HUMAN Alpha-endosulfine OS=Homo sapiens OX=9606 GN=ENSA PE=1 SV=1	Alpha-endosulfine	ENSA	1	7	7	6	5	5	3	4	3	3	3	4	3	0	0	1	3	4	3	4	0	0	0	0	0	0	0	1	5	5	2	6	0	2	0	1	0	2	0	2	1	3
sp|O43776|SYNC_HUMAN	sp|O43776|SYNC_HUMAN	14	14	14	sp|O43776|SYNC_HUMAN Asparagine--tRNA ligase, cytoplasmic OS=Homo sapiens OX=9606 GN=NARS1 PE=1 SV=1	Asparagine--tRNA ligase, cytoplasmic	NARS1	1	14	14	14	11	13	9	9	10	4	7	9	5	1	1	3	1	2	1	1	1	1	0	1	0	2	1	1	2	1	0	1	1	3	1	0	1	2	1	1	3	2
sp|O43795|MYO1B_HUMAN	sp|O43795|MYO1B_HUMAN	14	14	12	sp|O43795|MYO1B_HUMAN Unconventional myosin-Ib OS=Homo sapiens OX=9606 GN=MYO1B PE=1 SV=3	Unconventional myosin-Ib	MYO1B	1	14	14	12	6	8	7	8	9	2	5	6	4	3	1	3	0	0	4	2	0	4	0	3	0	1	3	0	4	0	2	6	1	1	1	0	1	1	2	6	4	5
sp|O43809|CPSF5_HUMAN	sp|O43809|CPSF5_HUMAN	4	4	4	sp|O43809|CPSF5_HUMAN Cleavage and polyadenylation specificity factor subunit 5 OS=Homo sapiens OX=9606 GN=NUDT21 PE=1 SV=1	Cleavage and polyadenylation specificity factor subunit 5	NUDT21	1	4	4	4	2	3	2	0	0	1	1	1	0	0	0	0	0	0	0	0	0	0	0	1	0	0	0	0	0	0	0	0	0	0	0	0	0	0	0	0	0	0
sp|O43813|LANC1_HUMAN	sp|O43813|LANC1_HUMAN	2	2	2	sp|O43813|LANC1_HUMAN Glutathione S-transferase LANCL1 OS=Homo sapiens OX=9606 GN=LANCL1 PE=1 SV=1	Glutathione S-transferase LANCL1	LANCL1	1	2	2	2	0	0	0	0	0	0	0	0	0	0	0	0	1	0	0	0	0	0	0	0	0	0	0	0	0	0	0	2	0	0	0	0	1	0	0	0	0	0
sp|O43815|STRN_HUMAN	sp|O43815|STRN_HUMAN	9	9	9	sp|O43815|STRN_HUMAN Striatin OS=Homo sapiens OX=9606 GN=STRN PE=1 SV=4	Striatin	STRN	1	9	9	9	6	7	2	6	8	6	4	5	7	0	0	2	0	0	0	0	0	0	0	0	0	0	0	0	0	0	0	0	0	0	0	0	0	0	0	0	0	0
sp|O43823|AKAP8_HUMAN	sp|O43823|AKAP8_HUMAN	2	2	2	sp|O43823|AKAP8_HUMAN A-kinase anchor protein 8 OS=Homo sapiens OX=9606 GN=AKAP8 PE=1 SV=1	A-kinase anchor protein 8	AKAP8	1	2	2	2	0	1	0	1	0	2	0	1	1	0	0	0	0	0	0	0	0	0	0	0	0	0	0	0	0	0	0	0	0	0	0	0	0	0	0	0	0	1
sp|O43837|IDH3B_HUMAN	sp|O43837|IDH3B_HUMAN	2	2	2	sp|O43837|IDH3B_HUMAN Isocitrate dehydrogenase [NAD] subunit beta, mitochondrial OS=Homo sapiens OX=9606 GN=IDH3B PE=1 SV=2	Isocitrate dehydrogenase [NAD] subunit beta, mitochondrial	IDH3B	1	2	2	2	0	0	0	0	0	0	0	0	0	0	0	0	0	1	0	0	0	0	0	1	0	0	0	0	0	0	0	0	0	0	0	0	0	0	0	0	0	0
sp|O43847|NRDC_HUMAN	sp|O43847|NRDC_HUMAN	2	2	2	sp|O43847|NRDC_HUMAN Nardilysin OS=Homo sapiens OX=9606 GN=NRDC PE=1 SV=3	Nardilysin	NRDC	1	2	2	2	0	0	0	0	0	0	0	0	0	0	0	0	0	0	0	0	0	0	0	0	0	0	0	0	0	0	0	0	0	0	0	0	0	0	0	0	0	0
sp|O43852|CALU_HUMAN	sp|O43852|CALU_HUMAN	1	1	1	sp|O43852|CALU_HUMAN Calumenin OS=Homo sapiens OX=9606 GN=CALU PE=1 SV=2	Calumenin	CALU	1	1	1	1	0	0	0	0	0	1	0	0	0	0	0	0	0	0	0	0	0	0	0	0	0	0	0	0	0	0	0	0	0	0	0	0	0	0	0	0	0	0
sp|O43865|SAHH2_HUMAN	sp|O43865|SAHH2_HUMAN	33	33	19	sp|O43865|SAHH2_HUMAN S-adenosylhomocysteine hydrolase-like protein 1 OS=Homo sapiens OX=9606 GN=AHCYL1 PE=1 SV=2	S-adenosylhomocysteine hydrolase-like protein 1	AHCYL1	1	33	33	19	11	10	10	11	6	11	5	9	8	0	1	7	31	31	30	32	31	29	25	28	31	31	29	32	30	31	31	32	29	30	28	31	30	30	29	32	32	33
sp|O43933|PEX1_HUMAN	sp|O43933|PEX1_HUMAN	2	2	2	sp|O43933|PEX1_HUMAN Peroxisome biogenesis factor 1 OS=Homo sapiens OX=9606 GN=PEX1 PE=1 SV=1	Peroxisome biogenesis factor 1	PEX1	1	2	2	2	0	1	0	1	1	1	1	1	1	0	0	0	1	1	1	1	1	1	1	1	1	1	1	1	1	1	1	1	1	1	1	1	1	1	1	1	1	0
sp|O52582|CDR_STAA8	sp|O52582|CDR_STAA8	2	2	2	sp|O52582|CDR_STAA8 Coenzyme A disulfide reductase OS=Staphylococcus aureus (strain NCTC 8325 / PS 47) OX=93061 GN=cdr PE=1 SV=3	Coenzyme A disulfide reductase	cdr	1	2	2	2	0	0	0	0	0	0	0	0	0	0	0	0	0	0	0	0	0	0	0	0	0	0	0	0	0	0	0	0	0	0	0	0	0	1	2	1	0	0
sp|O60216|RAD21_HUMAN;sp|Q9H4I0|RD21L_HUMAN	sp|O60216|RAD21_HUMAN	3;1	3;1	3;1	sp|O60216|RAD21_HUMAN Double-strand-break repair protein rad21 homolog OS=Homo sapiens OX=9606 GN=RAD21 PE=1 SV=2	Double-strand-break repair protein rad21 homolog	RAD21	2	3	3	3	0	0	0	0	0	0	0	0	0	0	0	0	0	0	0	0	0	0	0	0	0	0	0	0	0	0	0	0	0	0	0	0	0	0	0	0	0	1
sp|O60218|AK1BA_HUMAN	sp|O60218|AK1BA_HUMAN	20	20	13	sp|O60218|AK1BA_HUMAN Aldo-keto reductase family 1 member B10 OS=Homo sapiens OX=9606 GN=AKR1B10 PE=1 SV=2	Aldo-keto reductase family 1 member B10	AKR1B10	1	20	20	13	17	16	12	16	17	16	14	15	15	13	9	14	9	11	13	13	12	13	7	17	10	11	11	14	13	10	10	15	17	13	11	15	13	11	14	16	14	16
sp|O60231|DHX16_HUMAN	sp|O60231|DHX16_HUMAN	5	5	5	sp|O60231|DHX16_HUMAN Pre-mRNA-splicing factor ATP-dependent RNA helicase DHX16 OS=Homo sapiens OX=9606 GN=DHX16 PE=1 SV=2	Pre-mRNA-splicing factor ATP-dependent RNA helicase DHX16	DHX16	1	5	5	5	2	3	3	1	1	1	2	2	1	0	0	1	0	0	0	0	0	0	0	0	0	0	0	0	0	0	0	0	0	0	0	0	0	0	0	0	0	0
sp|O60232|ZNRD2_HUMAN	sp|O60232|ZNRD2_HUMAN	2	2	2	sp|O60232|ZNRD2_HUMAN Protein ZNRD2 OS=Homo sapiens OX=9606 GN=ZNRD2 PE=1 SV=1	Protein ZNRD2	ZNRD2	1	2	2	2	0	0	0	0	0	0	0	0	0	0	0	0	0	1	1	0	0	1	0	0	0	0	0	0	0	0	0	0	0	0	0	0	0	0	0	0	1	0
sp|O60259|KLK8_HUMAN	sp|O60259|KLK8_HUMAN	3	3	3	sp|O60259|KLK8_HUMAN Kallikrein-8 OS=Homo sapiens OX=9606 GN=KLK8 PE=1 SV=1	Kallikrein-8	KLK8	1	3	3	3	0	0	0	0	0	0	0	0	0	0	0	0	0	0	0	0	0	0	0	0	0	0	0	0	0	0	0	0	0	0	0	0	0	0	0	0	0	0
sp|O60264|SMCA5_HUMAN	sp|O60264|SMCA5_HUMAN	10	10	7	sp|O60264|SMCA5_HUMAN SWI/SNF-related matrix-associated actin-dependent regulator of chromatin subfamily A member 5 OS=Homo sapiens OX=9606 GN=SMARCA5 PE=1 SV=1	SWI/SNF-related matrix-associated actin-dependent regulator of chromatin subfamily A member 5	SMARCA5	1	10	10	7	0	0	0	0	1	0	0	0	0	0	0	0	1	0	2	0	0	6	1	2	1	2	3	0	4	0	0	0	2	0	0	0	2	2	3	0	1	5
sp|O60266|ADCY3_HUMAN	sp|O60266|ADCY3_HUMAN	6	6	6	sp|O60266|ADCY3_HUMAN Adenylate cyclase type 3 OS=Homo sapiens OX=9606 GN=ADCY3 PE=1 SV=3	Adenylate cyclase type 3	ADCY3	1	6	6	6	1	1	0	0	1	0	1	1	0	0	0	0	2	2	3	3	2	2	1	1	1	2	2	2	3	2	2	3	2	1	2	2	1	3	1	2	0	3
sp|O60269|GRIN2_HUMAN	sp|O60269|GRIN2_HUMAN	4	4	4	sp|O60269|GRIN2_HUMAN G protein-regulated inducer of neurite outgrowth 2 OS=Homo sapiens OX=9606 GN=GPRIN2 PE=1 SV=2	G protein-regulated inducer of neurite outgrowth 2	GPRIN2	1	4	4	4	0	0	0	0	0	0	0	0	0	0	0	0	2	2	2	2	1	4	2	3	1	1	3	3	1	1	1	2	0	2	3	2	2	2	1	2	1	1
sp|O60271|JIP4_HUMAN;sp|Q9UPT6|JIP3_HUMAN	sp|O60271|JIP4_HUMAN	44;4	44;4	44;4	sp|O60271|JIP4_HUMAN C-Jun-amino-terminal kinase-interacting protein 4 OS=Homo sapiens OX=9606 GN=SPAG9 PE=1 SV=4	C-Jun-amino-terminal kinase-interacting protein 4	SPAG9	2	44	44	44	30	32	25	33	32	35	31	38	29	0	0	24	6	12	15	8	15	17	17	20	11	6	15	12	10	5	16	9	18	16	15	15	16	13	15	13	10	13
sp|O60292|SI1L3_HUMAN	sp|O60292|SI1L3_HUMAN	64	64	64	sp|O60292|SI1L3_HUMAN Signal-induced proliferation-associated 1-like protein 3 OS=Homo sapiens OX=9606 GN=SIPA1L3 PE=1 SV=3	Signal-induced proliferation-associated 1-like protein 3	SIPA1L3	1	64	64	64	23	26	16	27	23	19	16	23	15	1	1	16	36	53	42	49	20	30	14	33	18	18	18	32	41	46	43	44	24	33	15	22	27	42	12	30	34	50
sp|O60306|AQR_HUMAN	sp|O60306|AQR_HUMAN	2	2	2	sp|O60306|AQR_HUMAN RNA helicase aquarius OS=Homo sapiens OX=9606 GN=AQR PE=1 SV=4	RNA helicase aquarius	AQR	1	2	2	2	0	0	1	0	0	0	0	0	0	0	0	0	0	0	0	0	0	0	0	0	0	0	0	0	1	0	0	0	0	0	0	0	0	0	0	0	0	0
sp|O60331|PI51C_HUMAN	sp|O60331|PI51C_HUMAN	4	3	3	sp|O60331|PI51C_HUMAN Phosphatidylinositol 4-phosphate 5-kinase type-1 gamma OS=Homo sapiens OX=9606 GN=PIP5K1C PE=1 SV=2	Phosphatidylinositol 4-phosphate 5-kinase type-1 gamma	PIP5K1C	1	4	3	3	0	0	0	0	0	0	0	0	0	0	0	0	1	1	1	2	1	1	0	1	0	0	1	1	1	1	1	2	2	2	1	2	1	2	2	2	1	2
sp|O60353|FZD6_HUMAN	sp|O60353|FZD6_HUMAN	12	12	12	sp|O60353|FZD6_HUMAN Frizzled-6 OS=Homo sapiens OX=9606 GN=FZD6 PE=1 SV=2	Frizzled-6	FZD6	1	12	12	12	0	0	0	0	1	0	0	1	0	0	0	0	5	8	8	10	5	3	3	2	2	2	4	4	7	10	10	7	5	5	5	8	5	8	3	7	5	10
sp|O60437|PEPL_HUMAN;REV__sp|Q9UPN4|CP131_HUMAN	sp|O60437|PEPL_HUMAN	67;1	67;1	67;1	sp|O60437|PEPL_HUMAN Periplakin OS=Homo sapiens OX=9606 GN=PPL PE=1 SV=4	Periplakin	PPL	2	67	67	67	6	5	10	5	7	18	3	7	12	3	1	13	4	4	2	5	16	5	3	4	25	18	5	5	6	5	1	5	11	22	2	2	10	5	4	2	25	1
sp|O60443|GSDME_HUMAN	sp|O60443|GSDME_HUMAN	7	7	7	sp|O60443|GSDME_HUMAN Gasdermin-E OS=Homo sapiens OX=9606 GN=GSDME PE=1 SV=2	Gasdermin-E	GSDME	1	7	7	7	5	6	4	6	5	4	6	6	5	0	0	2	2	2	2	0	1	2	0	2	0	1	0	0	1	1	2	2	1	0	0	0	0	0	1	1	1	1
sp|O60462|NRP2_HUMAN	sp|O60462|NRP2_HUMAN	32	32	32	sp|O60462|NRP2_HUMAN Neuropilin-2 OS=Homo sapiens OX=9606 GN=NRP2 PE=1 SV=3	Neuropilin-2	NRP2	1	32	32	32	0	0	0	0	0	0	0	0	0	0	0	0	25	26	24	19	24	24	22	21	22	20	25	25	23	27	24	23	25	24	22	26	27	26	21	25	21	28
sp|O60488|ACSL4_HUMAN	sp|O60488|ACSL4_HUMAN	31	31	29	sp|O60488|ACSL4_HUMAN Long-chain-fatty-acid--CoA ligase 4 OS=Homo sapiens OX=9606 GN=ACSL4 PE=1 SV=2	Long-chain-fatty-acid--CoA ligase 4	ACSL4	1	31	31	29	3	2	0	2	1	0	0	0	0	1	1	0	23	25	24	28	16	19	9	17	11	12	13	18	23	28	21	21	15	14	8	16	13	18	8	17	20	28
sp|O60493|SNX3_HUMAN	sp|O60493|SNX3_HUMAN	13	13	11	sp|O60493|SNX3_HUMAN Sorting nexin-3 OS=Homo sapiens OX=9606 GN=SNX3 PE=1 SV=3	Sorting nexin-3	SNX3	1	13	13	11	6	7	5	5	4	4	4	5	4	0	0	3	13	13	11	13	12	11	7	11	11	11	12	12	12	11	11	13	10	12	9	9	11	12	10	10	13	13
sp|O60499|STX10_HUMAN	sp|O60499|STX10_HUMAN	3	3	3	sp|O60499|STX10_HUMAN Syntaxin-10 OS=Homo sapiens OX=9606 GN=STX10 PE=1 SV=1	Syntaxin-10	STX10	1	3	3	3	0	1	0	0	0	0	0	0	0	0	0	0	2	2	2	3	1	2	0	2	1	2	1	2	2	2	2	3	0	1	1	2	1	2	0	2	2	3
sp|O60503|ADCY9_HUMAN	sp|O60503|ADCY9_HUMAN	13	13	13	sp|O60503|ADCY9_HUMAN Adenylate cyclase type 9 OS=Homo sapiens OX=9606 GN=ADCY9 PE=1 SV=4	Adenylate cyclase type 9	ADCY9	1	13	13	13	0	0	0	0	0	0	0	0	0	0	0	0	4	5	5	5	5	4	2	2	3	1	1	2	3	5	4	1	3	4	1	2	2	5	1	2	2	8
sp|O60506|HNRPQ_HUMAN	sp|O60506|HNRPQ_HUMAN	20	20	16	sp|O60506|HNRPQ_HUMAN Heterogeneous nuclear ribonucleoprotein Q OS=Homo sapiens OX=9606 GN=SYNCRIP PE=1 SV=2	Heterogeneous nuclear ribonucleoprotein Q	SYNCRIP	1	20	20	16	13	14	15	12	12	10	10	12	13	0	0	12	5	5	8	5	7	11	6	13	6	8	8	8	10	5	7	9	7	10	6	4	8	6	9	9	9	8
sp|O60551|NMT2_HUMAN	sp|O60551|NMT2_HUMAN	3	1	1	sp|O60551|NMT2_HUMAN Glycylpeptide N-tetradecanoyltransferase 2 OS=Homo sapiens OX=9606 GN=NMT2 PE=1 SV=1	Glycylpeptide N-tetradecanoyltransferase 2	NMT2	1	3	1	1	1	2	0	1	0	0	0	0	0	0	0	0	2	0	0	1	0	0	0	1	0	0	0	0	1	1	0	1	0	0	0	0	0	0	0	0	1	1
sp|O60563|CCNT1_HUMAN	sp|O60563|CCNT1_HUMAN	5	5	5	sp|O60563|CCNT1_HUMAN Cyclin-T1 OS=Homo sapiens OX=9606 GN=CCNT1 PE=1 SV=1	Cyclin-T1	CCNT1	1	5	5	5	0	3	3	0	1	3	1	0	3	0	0	0	0	0	0	0	0	0	0	0	0	0	0	0	0	0	0	0	0	0	0	0	0	0	0	0	0	0
sp|O60610|DIAP1_HUMAN	sp|O60610|DIAP1_HUMAN	7	7	7	sp|O60610|DIAP1_HUMAN Protein diaphanous homolog 1 OS=Homo sapiens OX=9606 GN=DIAPH1 PE=1 SV=2	Protein diaphanous homolog 1	DIAPH1	1	7	7	7	2	2	1	3	2	3	2	2	3	0	0	3	1	0	1	0	2	1	0	1	1	0	0	0	2	1	2	1	2	1	1	2	2	3	2	2	2	3
sp|O60645|EXOC3_HUMAN	sp|O60645|EXOC3_HUMAN	8	8	8	sp|O60645|EXOC3_HUMAN Exocyst complex component 3 OS=Homo sapiens OX=9606 GN=EXOC3 PE=1 SV=3	Exocyst complex component 3	EXOC3	1	8	8	8	1	3	4	0	0	1	0	0	0	0	0	0	7	5	4	6	1	0	0	1	2	0	2	0	4	6	5	5	1	1	1	0	2	1	0	2	3	4
sp|O60658|PDE8A_HUMAN;sp|O95263|PDE8B_HUMAN	sp|O60658|PDE8A_HUMAN	27;1	27;1	27;1	sp|O60658|PDE8A_HUMAN High affinity cAMP-specific and IBMX-insensitive 3,5-cyclic phosphodiesterase 8A OS=Homo sapiens OX=9606 GN=PDE8A PE=1 SV=2	High affinity cAMP-specific and IBMX-insensitive 3,5-cyclic phosphodiesterase 8A	PDE8A	2	27	27	27	0	0	0	0	1	0	0	0	0	0	0	0	16	19	19	19	19	19	15	17	12	18	15	17	14	17	16	13	14	20	15	17	17	18	10	14	17	19
sp|O60664|PLIN3_HUMAN	sp|O60664|PLIN3_HUMAN	14	14	14	sp|O60664|PLIN3_HUMAN Perilipin-3 OS=Homo sapiens OX=9606 GN=PLIN3 PE=1 SV=3	Perilipin-3	PLIN3	1	14	14	14	12	10	6	12	12	10	14	13	7	0	0	6	3	3	4	4	1	3	1	5	0	2	1	3	3	1	6	1	2	2	2	0	2	1	0	3	7	2
sp|O60684|IMA7_HUMAN	sp|O60684|IMA7_HUMAN	4	1	1	sp|O60684|IMA7_HUMAN Importin subunit alpha-7 OS=Homo sapiens OX=9606 GN=KPNA6 PE=1 SV=1	Importin subunit alpha-7	KPNA6	1	4	1	1	1	2	1	2	1	1	0	1	1	0	1	1	0	1	0	0	0	0	0	2	0	0	0	1	0	0	0	0	0	0	0	0	0	0	0	0	0	0
sp|O60701|UGDH_HUMAN	sp|O60701|UGDH_HUMAN	28	28	28	sp|O60701|UGDH_HUMAN UDP-glucose 6-dehydrogenase OS=Homo sapiens OX=9606 GN=UGDH PE=1 SV=1	UDP-glucose 6-dehydrogenase	UGDH	1	28	28	28	23	21	16	20	20	17	19	21	14	21	18	17	21	21	19	20	20	20	12	23	20	19	15	22	17	19	19	21	21	21	15	21	20	21	19	22	19	21
sp|O60716|CTND1_HUMAN	sp|O60716|CTND1_HUMAN	62	62	62	sp|O60716|CTND1_HUMAN Catenin delta-1 OS=Homo sapiens OX=9606 GN=CTNND1 PE=1 SV=1	Catenin delta-1	CTNND1	1	62	62	62	27	27	19	19	17	16	18	19	16	3	2	11	57	54	53	57	51	51	44	53	52	53	47	54	56	60	55	59	53	51	43	45	51	52	43	51	54	58
sp|O60749|SNX2_HUMAN	sp|O60749|SNX2_HUMAN	12	10	10	sp|O60749|SNX2_HUMAN Sorting nexin-2 OS=Homo sapiens OX=9606 GN=SNX2 PE=1 SV=2	Sorting nexin-2	SNX2	1	12	10	10	8	7	5	5	4	2	3	3	4	0	0	2	10	11	9	9	4	8	2	8	4	6	5	8	10	9	12	9	6	7	4	6	8	8	6	7	8	8
sp|O60762|DPM1_HUMAN	sp|O60762|DPM1_HUMAN	4	4	4	sp|O60762|DPM1_HUMAN Dolichol-phosphate mannosyltransferase subunit 1 OS=Homo sapiens OX=9606 GN=DPM1 PE=1 SV=1	Dolichol-phosphate mannosyltransferase subunit 1	DPM1	1	4	4	4	0	0	0	0	0	0	0	0	0	0	0	0	3	4	1	3	1	3	0	3	1	3	0	3	2	3	1	2	2	3	0	1	0	3	0	2	0	2
sp|O60763|USO1_HUMAN;REV__sp|Q5VZ89|DEN4C_HUMAN	sp|O60763|USO1_HUMAN	9;1	9;1	9;1	sp|O60763|USO1_HUMAN General vesicular transport factor p115 OS=Homo sapiens OX=9606 GN=USO1 PE=1 SV=2	General vesicular transport factor p115	USO1	2	9	9	9	3	3	2	6	8	7	3	7	7	0	0	8	0	0	3	0	0	4	1	3	0	0	1	0	0	0	0	1	0	1	3	1	2	0	4	2	3	1
sp|O60779|S19A2_HUMAN	sp|O60779|S19A2_HUMAN	3	3	3	sp|O60779|S19A2_HUMAN Thiamine transporter 1 OS=Homo sapiens OX=9606 GN=SLC19A2 PE=1 SV=2	Thiamine transporter 1	SLC19A2	1	3	3	3	0	0	0	0	0	0	0	0	0	0	0	0	2	2	2	2	2	2	1	1	1	2	1	2	2	2	2	2	3	2	2	3	2	2	1	2	3	3
sp|O60784|TOM1_HUMAN	sp|O60784|TOM1_HUMAN	1	1	1	sp|O60784|TOM1_HUMAN Target of Myb protein 1 OS=Homo sapiens OX=9606 GN=TOM1 PE=1 SV=2	Target of Myb protein 1	TOM1	1	1	1	1	0	0	0	0	0	0	0	0	0	0	0	0	0	0	0	0	0	0	0	0	0	0	0	0	0	0	1	0	0	0	0	0	0	0	0	0	0	0
sp|O60825|F262_HUMAN	sp|O60825|F262_HUMAN	2	2	2	sp|O60825|F262_HUMAN 6-phosphofructo-2-kinase/fructose-2,6-bisphosphatase 2 OS=Homo sapiens OX=9606 GN=PFKFB2 PE=1 SV=2	6-phosphofructo-2-kinase/fructose-2,6-bisphosphatase 2	PFKFB2	1	2	2	2	1	1	0	0	1	0	1	0	0	0	0	0	0	0	0	0	0	0	0	0	0	0	0	0	0	0	0	0	0	0	0	0	0	0	0	0	0	0
sp|O60828|PQBP1_HUMAN	sp|O60828|PQBP1_HUMAN	2	2	2	sp|O60828|PQBP1_HUMAN Polyglutamine-binding protein 1 OS=Homo sapiens OX=9606 GN=PQBP1 PE=1 SV=1	Polyglutamine-binding protein 1	PQBP1	1	2	2	2	2	2	0	1	0	1	0	1	0	0	0	0	0	0	0	0	0	0	0	0	0	0	0	0	0	0	0	0	0	0	0	0	0	0	0	0	0	0
sp|O60831|PRAF2_HUMAN	sp|O60831|PRAF2_HUMAN	2	2	2	sp|O60831|PRAF2_HUMAN PRA1 family protein 2 OS=Homo sapiens OX=9606 GN=PRAF2 PE=1 SV=1	PRA1 family protein 2	PRAF2	1	2	2	2	0	0	0	1	0	0	0	0	0	0	0	0	0	1	0	0	0	0	0	0	0	0	0	1	0	1	1	0	0	0	0	0	0	0	0	0	0	1
sp|O60832|DKC1_HUMAN	sp|O60832|DKC1_HUMAN	8	8	8	sp|O60832|DKC1_HUMAN H/ACA ribonucleoprotein complex subunit DKC1 OS=Homo sapiens OX=9606 GN=DKC1 PE=1 SV=3	H/ACA ribonucleoprotein complex subunit DKC1	DKC1	1	8	8	8	3	5	4	1	1	2	4	3	3	0	0	5	0	0	2	0	0	3	0	1	0	1	0	0	3	0	0	0	1	0	0	1	1	1	0	0	1	4
sp|O60841|IF2P_HUMAN	sp|O60841|IF2P_HUMAN	29	29	29	sp|O60841|IF2P_HUMAN Eukaryotic translation initiation factor 5B OS=Homo sapiens OX=9606 GN=EIF5B PE=1 SV=4	Eukaryotic translation initiation factor 5B	EIF5B	1	29	29	29	16	18	19	14	13	16	15	15	12	0	1	13	2	5	4	1	9	11	2	3	6	9	2	3	10	2	1	3	11	5	0	0	8	9	4	2	8	6
sp|O60869|EDF1_HUMAN	sp|O60869|EDF1_HUMAN	4	4	4	sp|O60869|EDF1_HUMAN Endothelial differentiation-related factor 1 OS=Homo sapiens OX=9606 GN=EDF1 PE=1 SV=1	Endothelial differentiation-related factor 1	EDF1	1	4	4	4	2	2	2	1	0	2	1	1	1	0	0	3	4	4	4	4	4	3	2	4	4	4	3	4	4	4	4	4	4	4	1	4	4	4	2	4	3	4
sp|O60879|DIAP2_HUMAN	sp|O60879|DIAP2_HUMAN	2	2	2	sp|O60879|DIAP2_HUMAN Protein diaphanous homolog 2 OS=Homo sapiens OX=9606 GN=DIAPH2 PE=1 SV=1	Protein diaphanous homolog 2	DIAPH2	1	2	2	2	0	0	0	0	0	0	0	0	0	0	0	0	0	1	1	1	1	1	1	1	0	0	1	0	0	1	1	0	0	0	1	0	1	0	0	0	1	1
sp|O60884|DNJA2_HUMAN	sp|O60884|DNJA2_HUMAN	8	8	8	sp|O60884|DNJA2_HUMAN DnaJ homolog subfamily A member 2 OS=Homo sapiens OX=9606 GN=DNAJA2 PE=1 SV=1	DnaJ homolog subfamily A member 2	DNAJA2	1	8	8	8	1	1	0	0	0	0	0	1	0	0	0	0	4	2	6	4	4	6	4	5	2	5	4	6	3	5	5	3	0	3	1	2	3	3	3	5	2	1
sp|O60885|BRD4_HUMAN	sp|O60885|BRD4_HUMAN	1	1	1	sp|O60885|BRD4_HUMAN Bromodomain-containing protein 4 OS=Homo sapiens OX=9606 GN=BRD4 PE=1 SV=2	Bromodomain-containing protein 4	BRD4	1	1	1	1	0	1	1	0	0	1	0	0	1	0	0	0	0	0	0	0	0	0	0	0	0	0	0	0	0	0	0	0	0	0	0	0	0	0	0	0	0	0
sp|O60911|CATL2_HUMAN;sp|Q5NE16|CATL3_HUMAN;sp|P43235|CATK_HUMAN;sp|P07711|CATL1_HUMAN	sp|O60911|CATL2_HUMAN	9;1;1;1	9;1;1;1	9;1;1;1	sp|O60911|CATL2_HUMAN Cathepsin L2 OS=Homo sapiens OX=9606 GN=CTSV PE=1 SV=2	Cathepsin L2	CTSV	4	9	9	9	0	0	0	0	0	0	0	0	0	0	0	0	4	1	1	1	7	1	1	1	1	5	2	1	0	0	0	1	4	1	6	2	4	1	4	2	3	1
sp|O60934|NBN_HUMAN	sp|O60934|NBN_HUMAN	6	6	6	sp|O60934|NBN_HUMAN Nibrin OS=Homo sapiens OX=9606 GN=NBN PE=1 SV=1	Nibrin	NBN	1	6	6	6	1	0	3	1	0	2	1	2	2	0	0	0	0	0	0	0	0	0	0	0	0	0	0	0	0	0	0	0	0	0	0	0	0	0	0	0	0	0
sp|O75044|SRGP2_HUMAN;sp|P0DJJ0|SRG2C_HUMAN	sp|O75044|SRGP2_HUMAN	10;3	8;2	6;0	sp|O75044|SRGP2_HUMAN SLIT-ROBO Rho GTPase-activating protein 2 OS=Homo sapiens OX=9606 GN=SRGAP2 PE=1 SV=3	SLIT-ROBO Rho GTPase-activating protein 2	SRGAP2	2	10	8	6	0	0	0	0	1	1	0	0	1	1	0	0	1	7	2	3	2	6	1	2	2	1	1	3	3	2	2	2	2	6	1	2	1	3	1	2	2	3
sp|O75054|IGSF3_HUMAN	sp|O75054|IGSF3_HUMAN	48	48	48	sp|O75054|IGSF3_HUMAN Immunoglobulin superfamily member 3 OS=Homo sapiens OX=9606 GN=IGSF3 PE=2 SV=3	Immunoglobulin superfamily member 3	IGSF3	1	48	48	48	0	0	1	1	0	1	0	1	1	0	0	0	29	37	40	30	41	42	40	44	37	34	45	45	26	30	43	33	41	41	41	43	37	40	36	44	36	36
sp|O75083|WDR1_HUMAN	sp|O75083|WDR1_HUMAN	10	10	10	sp|O75083|WDR1_HUMAN WD repeat-containing protein 1 OS=Homo sapiens OX=9606 GN=WDR1 PE=1 SV=4	WD repeat-containing protein 1	WDR1	1	10	10	10	4	6	0	4	6	0	5	6	0	6	0	1	2	1	4	2	3	4	1	3	1	5	3	2	1	0	1	4	5	1	0	0	4	1	4	3	3	1
sp|O75096|LRP4_HUMAN	sp|O75096|LRP4_HUMAN	2	2	2	sp|O75096|LRP4_HUMAN Low-density lipoprotein receptor-related protein 4 OS=Homo sapiens OX=9606 GN=LRP4 PE=1 SV=4	Low-density lipoprotein receptor-related protein 4	LRP4	1	2	2	2	0	0	0	0	0	0	0	0	0	0	0	0	0	0	0	0	0	0	1	0	0	0	1	0	0	0	1	0	0	1	0	0	0	0	0	0	0	0
sp|O75110|ATP9A_HUMAN	sp|O75110|ATP9A_HUMAN	2	2	1	sp|O75110|ATP9A_HUMAN Probable phospholipid-transporting ATPase IIA OS=Homo sapiens OX=9606 GN=ATP9A PE=1 SV=3	Probable phospholipid-transporting ATPase IIA	ATP9A	1	2	2	1	0	1	1	1	1	0	0	1	2	0	0	0	1	1	1	1	0	0	0	0	0	0	0	0	0	0	0	0	0	0	0	0	0	0	0	0	0	0
sp|O75116|ROCK2_HUMAN	sp|O75116|ROCK2_HUMAN	43	43	38	sp|O75116|ROCK2_HUMAN Rho-associated protein kinase 2 OS=Homo sapiens OX=9606 GN=ROCK2 PE=1 SV=4	Rho-associated protein kinase 2	ROCK2	1	43	43	38	4	9	7	9	9	16	11	12	13	1	0	13	35	37	31	30	21	25	12	20	18	14	17	24	28	31	30	30	22	21	11	21	25	23	11	24	23	32
sp|O75122|CLAP2_HUMAN	sp|O75122|CLAP2_HUMAN	9	9	6	sp|O75122|CLAP2_HUMAN CLIP-associating protein 2 OS=Homo sapiens OX=9606 GN=CLASP2 PE=1 SV=3	CLIP-associating protein 2	CLASP2	1	9	9	6	4	3	1	4	5	5	3	6	4	0	0	2	0	0	0	0	0	0	0	0	0	0	0	0	1	0	0	0	0	0	0	0	0	0	0	0	0	1
sp|O75131|CPNE3_HUMAN	sp|O75131|CPNE3_HUMAN	13	12	12	sp|O75131|CPNE3_HUMAN Copine-3 OS=Homo sapiens OX=9606 GN=CPNE3 PE=1 SV=1	Copine-3	CPNE3	1	13	12	12	7	7	3	4	7	4	5	6	2	2	2	3	6	5	4	6	4	4	4	4	5	6	4	4	7	4	6	7	9	6	5	5	7	8	6	8	7	7
sp|O75152|ZC11A_HUMAN	sp|O75152|ZC11A_HUMAN	7	7	6	sp|O75152|ZC11A_HUMAN Zinc finger CCCH domain-containing protein 11A OS=Homo sapiens OX=9606 GN=ZC3H11A PE=1 SV=3	Zinc finger CCCH domain-containing protein 11A	ZC3H11A	1	7	7	6	3	5	6	3	5	4	2	3	6	0	0	2	1	1	1	1	1	2	1	2	1	2	1	1	2	1	1	1	1	2	1	1	3	2	2	1	2	2
sp|O75153|CLU_HUMAN	sp|O75153|CLU_HUMAN	11	11	10	sp|O75153|CLU_HUMAN Clustered mitochondria protein homolog OS=Homo sapiens OX=9606 GN=CLUH PE=1 SV=2	Clustered mitochondria protein homolog	CLUH	1	11	11	10	3	4	1	3	2	0	1	2	1	0	0	0	0	0	0	1	0	4	1	3	0	0	1	2	1	1	1	1	1	1	0	0	0	1	2	1	0	2
sp|O75165|DJC13_HUMAN	sp|O75165|DJC13_HUMAN	16	16	16	sp|O75165|DJC13_HUMAN DnaJ homolog subfamily C member 13 OS=Homo sapiens OX=9606 GN=DNAJC13 PE=1 SV=5	DnaJ homolog subfamily C member 13	DNAJC13	1	16	16	16	1	1	1	3	1	7	1	3	3	1	1	16	0	0	1	1	0	1	1	2	0	0	2	1	0	0	1	0	1	2	1	1	1	1	1	1	1	1
sp|O75167|PHAR2_HUMAN	sp|O75167|PHAR2_HUMAN	6	6	6	sp|O75167|PHAR2_HUMAN Phosphatase and actin regulator 2 OS=Homo sapiens OX=9606 GN=PHACTR2 PE=1 SV=2	Phosphatase and actin regulator 2	PHACTR2	1	6	6	6	1	0	0	1	0	2	1	1	1	0	0	1	2	4	4	3	0	0	0	0	0	0	0	2	4	2	4	3	3	2	2	2	2	2	1	1	2	4
sp|O75175|CNOT3_HUMAN	sp|O75175|CNOT3_HUMAN	3	3	3	sp|O75175|CNOT3_HUMAN CCR4-NOT transcription complex subunit 3 OS=Homo sapiens OX=9606 GN=CNOT3 PE=1 SV=1	CCR4-NOT transcription complex subunit 3	CNOT3	1	3	3	3	2	2	2	2	1	2	1	2	2	0	0	1	0	1	1	0	0	1	1	0	0	0	0	1	1	0	2	0	0	1	0	0	0	0	0	0	0	0
sp|O75179|ANR17_HUMAN	sp|O75179|ANR17_HUMAN	10	3	3	sp|O75179|ANR17_HUMAN Ankyrin repeat domain-containing protein 17 OS=Homo sapiens OX=9606 GN=ANKRD17 PE=1 SV=3	Ankyrin repeat domain-containing protein 17	ANKRD17	1	10	3	3	6	9	5	9	4	8	7	5	8	0	0	7	0	0	0	0	0	0	0	0	0	0	0	1	0	0	1	0	1	0	1	0	0	0	0	0	1	0
sp|O75197|LRP5_HUMAN;sp|A4QPB2|LRP5L_HUMAN	sp|O75197|LRP5_HUMAN	6;1	3;1	3;1	sp|O75197|LRP5_HUMAN Low-density lipoprotein receptor-related protein 5 OS=Homo sapiens OX=9606 GN=LRP5 PE=1 SV=2	Low-density lipoprotein receptor-related protein 5	LRP5	2	6	3	3	0	0	0	0	1	0	0	0	1	0	1	0	2	3	3	1	2	1	1	0	1	1	2	3	2	3	2	3	1	2	1	2	3	2	1	2	2	2
sp|O75223|GGCT_HUMAN	sp|O75223|GGCT_HUMAN	7	7	7	sp|O75223|GGCT_HUMAN Gamma-glutamylcyclotransferase OS=Homo sapiens OX=9606 GN=GGCT PE=1 SV=1	Gamma-glutamylcyclotransferase	GGCT	1	7	7	7	1	0	1	0	0	0	0	0	0	0	0	0	4	5	4	5	3	3	5	4	4	4	5	3	4	3	5	3	5	3	4	3	3	3	5	4	3	2
sp|O75317|UBP12_HUMAN	sp|O75317|UBP12_HUMAN	11	6	6	sp|O75317|UBP12_HUMAN Ubiquitin carboxyl-terminal hydrolase 12 OS=Homo sapiens OX=9606 GN=USP12 PE=1 SV=2	Ubiquitin carboxyl-terminal hydrolase 12	USP12	1	11	6	6	0	0	0	0	0	0	0	0	0	0	0	0	5	7	7	9	5	5	4	7	4	6	6	8	5	9	6	8	4	6	4	6	5	5	2	7	4	7
sp|O75330|HMMR_HUMAN	sp|O75330|HMMR_HUMAN	3	3	3	sp|O75330|HMMR_HUMAN Hyaluronan mediated motility receptor OS=Homo sapiens OX=9606 GN=HMMR PE=1 SV=2	Hyaluronan mediated motility receptor	HMMR	1	3	3	3	0	2	1	1	1	2	1	1	1	0	0	2	0	0	0	0	0	0	0	0	0	0	0	0	0	0	0	0	0	0	0	0	0	0	0	0	0	0
sp|O75340|PDCD6_HUMAN	sp|O75340|PDCD6_HUMAN	2	2	2	sp|O75340|PDCD6_HUMAN Programmed cell death protein 6 OS=Homo sapiens OX=9606 GN=PDCD6 PE=1 SV=1	Programmed cell death protein 6	PDCD6	1	2	2	2	0	0	0	0	0	0	0	0	0	0	0	0	1	1	1	1	2	1	1	1	1	1	1	1	1	1	1	2	1	1	1	1	2	1	1	1	1	0
sp|O75342|LX12B_HUMAN	sp|O75342|LX12B_HUMAN	25	25	25	sp|O75342|LX12B_HUMAN Arachidonate 12-lipoxygenase, 12R-type OS=Homo sapiens OX=9606 GN=ALOX12B PE=1 SV=1	Arachidonate 12-lipoxygenase, 12R-type	ALOX12B	1	25	25	25	1	1	3	0	0	0	3	0	0	0	1	4	17	10	7	10	18	9	15	8	20	22	9	5	17	13	9	14	20	12	14	10	19	16	18	4	22	10
sp|O75348|VATG1_HUMAN;sp|O95670|VATG2_HUMAN	sp|O75348|VATG1_HUMAN;sp|O95670|VATG2_HUMAN	2;1	2;1	2;1	sp|O75348|VATG1_HUMAN V-type proton ATPase subunit G 1 OS=Homo sapiens OX=9606 GN=ATP6V1G1 PE=1 SV=3;sp|O95670|VATG2_HUMAN V-type proton ATPase subunit G 2 OS=Homo sapiens OX=9606 GN=ATP6V1G2 PE=1 SV=1	V-type proton ATPase subunit G 1	ATP6V1G1	2	2	2	2	1	1	0	1	0	0	0	0	0	0	0	0	0	1	0	1	0	0	0	0	0	0	0	0	0	0	2	1	0	2	1	1	0	0	1	1	0	1
sp|O75351|VPS4B_HUMAN	sp|O75351|VPS4B_HUMAN	1	1	1	sp|O75351|VPS4B_HUMAN Vacuolar protein sorting-associated protein 4B OS=Homo sapiens OX=9606 GN=VPS4B PE=1 SV=2	Vacuolar protein sorting-associated protein 4B	VPS4B	1	1	1	1	0	0	0	0	1	0	0	1	0	0	0	0	0	1	0	0	0	1	0	0	0	0	0	1	1	1	0	0	0	0	0	0	0	0	0	1	1	0
sp|O75352|MPU1_HUMAN	sp|O75352|MPU1_HUMAN	3	3	3	sp|O75352|MPU1_HUMAN Mannose-P-dolichol utilization defect 1 protein OS=Homo sapiens OX=9606 GN=MPDU1 PE=1 SV=2	Mannose-P-dolichol utilization defect 1 protein	MPDU1	1	3	3	3	3	2	3	3	2	2	2	2	2	1	1	3	2	3	2	3	1	3	0	2	0	3	2	2	2	2	2	2	2	2	1	1	1	2	0	1	3	3
sp|O75363|BCAS1_HUMAN	sp|O75363|BCAS1_HUMAN	4	4	4	sp|O75363|BCAS1_HUMAN Breast carcinoma-amplified sequence 1 OS=Homo sapiens OX=9606 GN=BCAS1 PE=1 SV=2	Breast carcinoma-amplified sequence 1	BCAS1	1	4	4	4	1	1	1	1	2	3	0	2	3	0	0	2	0	0	0	0	1	1	0	0	0	0	0	0	1	0	0	0	0	0	0	0	1	0	0	1	1	0
sp|O75367|H2AY_HUMAN	sp|O75367|H2AY_HUMAN	14	14	12	sp|O75367|H2AY_HUMAN Core histone macro-H2A.1 OS=Homo sapiens OX=9606 GN=MACROH2A1 PE=1 SV=4	Core histone macro-H2A.1	MACROH2A1	1	14	14	12	0	0	1	0	1	0	0	0	0	0	0	0	5	0	4	0	0	12	5	2	4	7	6	1	9	0	1	3	6	2	2	1	10	11	6	8	10	11
sp|O75369|FLNB_HUMAN	sp|O75369|FLNB_HUMAN	141	130	127	sp|O75369|FLNB_HUMAN Filamin-B OS=Homo sapiens OX=9606 GN=FLNB PE=1 SV=2	Filamin-B	FLNB	1	141	130	127	85	90	88	91	93	98	87	94	98	46	28	91	103	84	93	70	118	122	92	116	115	97	94	100	113	67	107	78	118	111	101	91	122	109	113	108	105	97
sp|O75376|NCOR1_HUMAN	sp|O75376|NCOR1_HUMAN	6	6	6	sp|O75376|NCOR1_HUMAN Nuclear receptor corepressor 1 OS=Homo sapiens OX=9606 GN=NCOR1 PE=1 SV=2	Nuclear receptor corepressor 1	NCOR1	1	6	6	6	0	1	1	2	2	3	0	1	1	0	0	1	0	0	0	0	0	0	0	0	0	0	0	0	0	0	0	0	0	0	0	0	0	0	0	0	0	0
sp|O75381|PEX14_HUMAN	sp|O75381|PEX14_HUMAN	5	5	5	sp|O75381|PEX14_HUMAN Peroxisomal membrane protein PEX14 OS=Homo sapiens OX=9606 GN=PEX14 PE=1 SV=1	Peroxisomal membrane protein PEX14	PEX14	1	5	5	5	2	3	3	3	2	4	3	5	3	0	0	3	0	0	0	0	0	0	0	0	0	0	0	0	0	0	0	0	0	0	0	0	0	0	0	0	0	0
sp|O75386|TULP3_HUMAN	sp|O75386|TULP3_HUMAN	8	8	8	sp|O75386|TULP3_HUMAN Tubby-related protein 3 OS=Homo sapiens OX=9606 GN=TULP3 PE=1 SV=2	Tubby-related protein 3	TULP3	1	8	8	8	0	1	1	0	0	1	0	0	0	0	0	1	7	7	5	6	3	4	1	2	1	1	5	5	6	8	7	7	3	4	1	6	4	5	1	5	3	5
sp|O75390|CISY_HUMAN	sp|O75390|CISY_HUMAN	4	4	4	sp|O75390|CISY_HUMAN Citrate synthase, mitochondrial OS=Homo sapiens OX=9606 GN=CS PE=1 SV=2	Citrate synthase, mitochondrial	CS	1	4	4	4	2	4	0	2	2	0	2	1	0	1	1	4	1	0	1	1	1	2	1	3	0	1	1	1	1	0	0	1	2	1	1	0	0	1	1	1	2	0
sp|O75391|SPAG7_HUMAN	sp|O75391|SPAG7_HUMAN	4	4	4	sp|O75391|SPAG7_HUMAN Sperm-associated antigen 7 OS=Homo sapiens OX=9606 GN=SPAG7 PE=1 SV=2	Sperm-associated antigen 7	SPAG7	1	4	4	4	4	4	2	3	2	1	1	4	1	0	0	0	1	0	0	0	0	0	0	0	0	0	0	0	0	0	1	0	0	0	0	0	0	0	0	0	0	1
sp|O75396|SC22B_HUMAN	sp|O75396|SC22B_HUMAN	15	15	15	sp|O75396|SC22B_HUMAN Vesicle-trafficking protein SEC22b OS=Homo sapiens OX=9606 GN=SEC22B PE=1 SV=5	Vesicle-trafficking protein SEC22b	SEC22B	1	15	15	15	8	7	8	5	4	4	6	4	3	0	0	4	15	15	15	14	14	14	12	15	13	9	13	14	14	13	13	15	14	13	13	12	13	13	12	13	13	15
sp|O75400|PR40A_HUMAN	sp|O75400|PR40A_HUMAN	9	9	9	sp|O75400|PR40A_HUMAN Pre-mRNA-processing factor 40 homolog A OS=Homo sapiens OX=9606 GN=PRPF40A PE=1 SV=2	Pre-mRNA-processing factor 40 homolog A	PRPF40A	1	9	9	9	7	7	6	4	7	6	3	6	7	0	1	4	1	1	2	1	1	6	2	5	1	3	1	1	4	0	1	1	2	1	1	2	4	3	4	2	1	3
sp|O75410|TACC1_HUMAN	sp|O75410|TACC1_HUMAN	37	37	34	sp|O75410|TACC1_HUMAN Transforming acidic coiled-coil-containing protein 1 OS=Homo sapiens OX=9606 GN=TACC1 PE=1 SV=2	Transforming acidic coiled-coil-containing protein 1	TACC1	1	37	37	34	15	16	15	19	15	16	13	18	16	1	1	12	27	32	29	30	20	28	7	22	19	19	17	28	25	28	29	26	18	21	13	21	18	24	10	26	18	27
sp|O75420|GGYF1_HUMAN	sp|O75420|GGYF1_HUMAN	1	1	1	sp|O75420|GGYF1_HUMAN GRB10-interacting GYF protein 1 OS=Homo sapiens OX=9606 GN=GIGYF1 PE=1 SV=2	GRB10-interacting GYF protein 1	GIGYF1	1	1	1	1	1	1	0	1	1	0	1	1	0	0	0	0	0	0	0	0	0	0	0	0	0	0	0	0	0	0	0	0	0	0	0	0	0	0	0	0	0	0
sp|O75436|VP26A_HUMAN;sp|Q4G0F5|VP26B_HUMAN	sp|O75436|VP26A_HUMAN	7;2	7;2	7;2	sp|O75436|VP26A_HUMAN Vacuolar protein sorting-associated protein 26A OS=Homo sapiens OX=9606 GN=VPS26A PE=1 SV=2	Vacuolar protein sorting-associated protein 26A	VPS26A	2	7	7	7	3	4	1	3	3	5	4	4	2	1	2	2	0	2	1	1	3	3	2	3	4	2	2	2	3	2	1	1	1	3	2	2	2	2	4	1	3	1
sp|O75475|PSIP1_HUMAN	sp|O75475|PSIP1_HUMAN	5	5	5	sp|O75475|PSIP1_HUMAN PC4 and SFRS1-interacting protein OS=Homo sapiens OX=9606 GN=PSIP1 PE=1 SV=1	PC4 and SFRS1-interacting protein	PSIP1	1	5	5	5	2	4	1	1	1	0	0	1	0	0	0	0	0	0	0	0	0	2	0	1	1	0	1	0	2	0	0	1	0	1	0	0	2	2	0	1	1	2
sp|O75494|SRS10_HUMAN;sp|Q8WXF0|SRS12_HUMAN	sp|O75494|SRS10_HUMAN	3;1	3;1	3;1	sp|O75494|SRS10_HUMAN Serine/arginine-rich splicing factor 10 OS=Homo sapiens OX=9606 GN=SRSF10 PE=1 SV=1	Serine/arginine-rich splicing factor 10	SRSF10	2	3	3	3	0	0	1	0	0	0	2	0	0	0	0	1	0	0	0	0	0	3	1	1	0	1	1	1	2	0	0	0	1	1	0	0	3	2	1	0	1	2
sp|O75531|BAF_HUMAN	sp|O75531|BAF_HUMAN	2	2	2	sp|O75531|BAF_HUMAN Barrier-to-autointegration factor OS=Homo sapiens OX=9606 GN=BANF1 PE=1 SV=1	Barrier-to-autointegration factor	BANF1	1	2	2	2	0	0	0	0	0	0	0	0	0	0	0	0	1	0	0	0	1	0	0	0	0	0	0	0	0	0	0	0	1	0	0	0	0	0	0	0	0	0
sp|O75533|SF3B1_HUMAN	sp|O75533|SF3B1_HUMAN	43	43	43	sp|O75533|SF3B1_HUMAN Splicing factor 3B subunit 1 OS=Homo sapiens OX=9606 GN=SF3B1 PE=1 SV=3	Splicing factor 3B subunit 1	SF3B1	1	43	43	43	38	40	35	37	36	36	37	39	33	5	2	25	0	0	1	0	1	13	1	4	0	3	4	1	8	0	1	2	2	1	1	1	4	3	8	4	6	7
sp|O75534|CSDE1_HUMAN	sp|O75534|CSDE1_HUMAN	23	23	23	sp|O75534|CSDE1_HUMAN Cold shock domain-containing protein E1 OS=Homo sapiens OX=9606 GN=CSDE1 PE=1 SV=2	Cold shock domain-containing protein E1	CSDE1	1	23	23	23	22	23	21	17	20	19	17	21	19	3	2	9	3	5	5	4	2	4	2	3	0	2	2	2	5	1	2	5	0	1	1	1	1	2	4	4	4	4
sp|O75556|SG2A1_HUMAN	sp|O75556|SG2A1_HUMAN	2	2	2	sp|O75556|SG2A1_HUMAN Mammaglobin-B OS=Homo sapiens OX=9606 GN=SCGB2A1 PE=1 SV=1	Mammaglobin-B	SCGB2A1	1	2	2	2	0	0	0	0	0	0	0	0	0	0	0	0	0	0	0	0	0	0	0	0	0	1	0	0	0	0	0	0	0	0	2	0	0	0	0	0	0	0
sp|O75569|PRKRA_HUMAN	sp|O75569|PRKRA_HUMAN	3	3	3	sp|O75569|PRKRA_HUMAN Interferon-inducible double-stranded RNA-dependent protein kinase activator A OS=Homo sapiens OX=9606 GN=PRKRA PE=1 SV=1	Interferon-inducible double-stranded RNA-dependent protein kinase activator A	PRKRA	1	3	3	3	3	3	3	3	3	2	2	3	2	0	0	0	0	0	0	0	0	0	0	0	0	0	0	0	0	0	0	0	0	0	0	0	0	0	0	0	0	1
sp|O75575|RPC9_HUMAN	sp|O75575|RPC9_HUMAN	4	4	4	sp|O75575|RPC9_HUMAN DNA-directed RNA polymerase III subunit RPC9 OS=Homo sapiens OX=9606 GN=CRCP PE=1 SV=1	DNA-directed RNA polymerase III subunit RPC9	CRCP	1	4	4	4	0	0	0	0	0	0	0	1	0	0	0	0	3	3	3	2	3	3	2	2	2	1	2	3	2	1	3	1	2	1	1	1	1	2	1	1	1	0
sp|O75581|LRP6_HUMAN	sp|O75581|LRP6_HUMAN	35	35	32	sp|O75581|LRP6_HUMAN Low-density lipoprotein receptor-related protein 6 OS=Homo sapiens OX=9606 GN=LRP6 PE=1 SV=2	Low-density lipoprotein receptor-related protein 6	LRP6	1	35	35	32	0	1	0	0	1	1	0	0	1	0	0	1	17	19	26	19	19	17	14	19	9	8	23	25	14	14	23	18	14	21	17	19	15	21	11	24	19	20
sp|O75607|NPM3_HUMAN	sp|O75607|NPM3_HUMAN	3	3	3	sp|O75607|NPM3_HUMAN Nucleoplasmin-3 OS=Homo sapiens OX=9606 GN=NPM3 PE=1 SV=3	Nucleoplasmin-3	NPM3	1	3	3	3	1	2	2	1	1	1	1	1	0	1	0	1	1	1	1	1	1	1	1	1	1	1	1	1	1	1	1	1	1	1	1	1	1	1	1	1	0	0
sp|O75608|LYPA1_HUMAN	sp|O75608|LYPA1_HUMAN	3	3	3	sp|O75608|LYPA1_HUMAN Acyl-protein thioesterase 1 OS=Homo sapiens OX=9606 GN=LYPLA1 PE=1 SV=1	Acyl-protein thioesterase 1	LYPLA1	1	3	3	3	0	0	0	0	0	0	0	0	0	0	0	0	1	1	0	0	2	1	1	1	1	2	0	0	2	1	0	2	2	1	0	1	2	2	1	0	3	1
sp|O75629|CREG1_HUMAN	sp|O75629|CREG1_HUMAN	1	1	1	sp|O75629|CREG1_HUMAN Protein CREG1 OS=Homo sapiens OX=9606 GN=CREG1 PE=1 SV=1	Protein CREG1	CREG1	1	1	1	1	0	0	0	0	0	0	0	0	0	0	0	0	1	1	0	0	1	1	0	0	1	1	1	0	1	0	1	0	1	1	1	0	1	1	1	1	1	0
sp|O75635|SPB7_HUMAN	sp|O75635|SPB7_HUMAN	6	6	6	sp|O75635|SPB7_HUMAN Serpin B7 OS=Homo sapiens OX=9606 GN=SERPINB7 PE=1 SV=1	Serpin B7	SERPINB7	1	6	6	6	0	0	0	0	0	0	0	0	0	0	0	0	0	1	0	1	1	0	2	1	6	3	0	0	2	1	1	5	1	1	1	1	2	2	2	1	2	1
sp|O75643|U520_HUMAN	sp|O75643|U520_HUMAN	46	46	46	sp|O75643|U520_HUMAN U5 small nuclear ribonucleoprotein 200 kDa helicase OS=Homo sapiens OX=9606 GN=SNRNP200 PE=1 SV=2	U5 small nuclear ribonucleoprotein 200 kDa helicase	SNRNP200	1	46	46	46	30	31	27	34	32	29	31	31	25	3	1	15	0	1	5	0	0	13	5	5	0	5	6	1	11	1	0	0	1	1	1	1	14	4	7	6	8	10
sp|O75663|TIPRL_HUMAN	sp|O75663|TIPRL_HUMAN	8	8	8	sp|O75663|TIPRL_HUMAN TIP41-like protein OS=Homo sapiens OX=9606 GN=TIPRL PE=1 SV=2	TIP41-like protein	TIPRL	1	8	8	8	4	5	4	5	5	3	3	5	3	0	0	0	4	4	5	3	1	2	0	1	1	2	0	2	1	3	4	1	1	2	1	1	2	3	0	1	0	1
sp|O75665|OFD1_HUMAN	sp|O75665|OFD1_HUMAN	2	2	2	sp|O75665|OFD1_HUMAN Oral-facial-digital syndrome 1 protein OS=Homo sapiens OX=9606 GN=OFD1 PE=1 SV=1	Oral-facial-digital syndrome 1 protein	OFD1	1	2	2	2	1	1	0	1	1	1	1	1	1	0	0	1	0	0	0	0	0	0	0	0	0	0	0	0	0	0	0	0	0	0	0	0	0	0	0	0	0	0
sp|O75674|TM1L1_HUMAN	sp|O75674|TM1L1_HUMAN	4	4	4	sp|O75674|TM1L1_HUMAN TOM1-like protein 1 OS=Homo sapiens OX=9606 GN=TOM1L1 PE=1 SV=2	TOM1-like protein 1	TOM1L1	1	4	4	4	0	1	0	0	0	0	0	1	0	0	0	0	2	2	3	3	0	0	0	0	0	0	0	3	3	4	3	3	0	1	0	0	1	0	0	1	1	1
sp|O75683|SURF6_HUMAN	sp|O75683|SURF6_HUMAN	5	5	5	sp|O75683|SURF6_HUMAN Surfeit locus protein 6 OS=Homo sapiens OX=9606 GN=SURF6 PE=1 SV=3	Surfeit locus protein 6	SURF6	1	5	5	5	2	2	3	1	3	1	2	3	1	0	0	0	0	1	1	1	0	1	0	0	0	0	0	1	1	0	1	0	0	1	0	1	0	2	0	0	0	2
sp|O75694|NU155_HUMAN	sp|O75694|NU155_HUMAN	8	8	8	sp|O75694|NU155_HUMAN Nuclear pore complex protein Nup155 OS=Homo sapiens OX=9606 GN=NUP155 PE=1 SV=1	Nuclear pore complex protein Nup155	NUP155	1	8	8	8	4	4	1	4	3	0	1	2	2	0	0	1	0	0	0	0	0	1	1	1	0	0	0	0	3	1	0	0	0	0	1	0	1	0	0	0	0	4
sp|O75695|XRP2_HUMAN	sp|O75695|XRP2_HUMAN	11	11	11	sp|O75695|XRP2_HUMAN Protein XRP2 OS=Homo sapiens OX=9606 GN=RP2 PE=1 SV=4	Protein XRP2	RP2	1	11	11	11	2	1	0	1	1	2	0	1	1	0	0	1	10	11	11	11	10	8	4	10	7	8	11	9	10	10	9	11	9	9	8	9	8	10	4	9	8	11
sp|O75717|WDHD1_HUMAN	sp|O75717|WDHD1_HUMAN	16	16	16	sp|O75717|WDHD1_HUMAN WD repeat and HMG-box DNA-binding protein 1 OS=Homo sapiens OX=9606 GN=WDHD1 PE=1 SV=1	WD repeat and HMG-box DNA-binding protein 1	WDHD1	1	16	16	16	9	11	9	5	5	14	3	7	10	0	0	2	0	0	1	0	0	0	0	0	0	0	1	1	0	0	0	0	0	0	0	0	0	0	0	0	0	1
sp|O75751|S22A3_HUMAN	sp|O75751|S22A3_HUMAN	1	1	1	sp|O75751|S22A3_HUMAN Solute carrier family 22 member 3 OS=Homo sapiens OX=9606 GN=SLC22A3 PE=1 SV=1	Solute carrier family 22 member 3	SLC22A3	1	1	1	1	0	0	0	0	0	0	0	0	0	0	0	0	1	1	1	1	1	1	1	0	1	1	1	1	1	1	1	1	1	1	1	1	1	1	1	1	1	1
sp|O75781|PALM_HUMAN	sp|O75781|PALM_HUMAN	13	13	12	sp|O75781|PALM_HUMAN Paralemmin-1 OS=Homo sapiens OX=9606 GN=PALM PE=1 SV=2	Paralemmin-1	PALM	1	13	13	12	0	1	2	1	0	0	0	0	0	0	0	0	6	10	11	9	5	6	5	5	2	5	6	6	6	10	10	8	2	2	2	4	4	6	2	5	4	10
sp|O75794|CD123_HUMAN	sp|O75794|CD123_HUMAN	5	5	5	sp|O75794|CD123_HUMAN Cell division cycle protein 123 homolog OS=Homo sapiens OX=9606 GN=CDC123 PE=1 SV=1	Cell division cycle protein 123 homolog	CDC123	1	5	5	5	3	4	3	4	4	4	3	5	2	0	0	1	0	0	0	0	0	0	0	0	0	0	0	0	0	0	0	0	0	0	0	0	0	0	0	0	1	1
sp|O75815|BCAR3_HUMAN;sp|Q92529|SHC3_HUMAN	sp|O75815|BCAR3_HUMAN	27;1	27;1	26;0	sp|O75815|BCAR3_HUMAN Breast cancer anti-estrogen resistance protein 3 OS=Homo sapiens OX=9606 GN=BCAR3 PE=1 SV=1	Breast cancer anti-estrogen resistance protein 3	BCAR3	2	27	27	26	1	2	0	0	1	1	0	1	0	0	0	0	16	18	18	20	16	16	9	16	11	11	7	14	18	18	19	17	17	17	9	13	17	18	8	17	14	15
sp|O75821|EIF3G_HUMAN	sp|O75821|EIF3G_HUMAN	11	11	11	sp|O75821|EIF3G_HUMAN Eukaryotic translation initiation factor 3 subunit G OS=Homo sapiens OX=9606 GN=EIF3G PE=1 SV=2	Eukaryotic translation initiation factor 3 subunit G	EIF3G	1	11	11	11	9	8	7	8	10	8	9	10	7	5	1	8	0	0	0	0	1	1	1	3	0	0	1	2	0	0	0	1	0	3	1	2	0	1	1	2	0	2
sp|O75822|EIF3J_HUMAN	sp|O75822|EIF3J_HUMAN	7	7	7	sp|O75822|EIF3J_HUMAN Eukaryotic translation initiation factor 3 subunit J OS=Homo sapiens OX=9606 GN=EIF3J PE=1 SV=2	Eukaryotic translation initiation factor 3 subunit J	EIF3J	1	7	7	7	4	6	5	6	4	6	6	4	5	0	0	6	1	1	1	0	0	1	0	1	0	0	0	0	0	1	0	0	1	1	1	0	0	1	0	0	1	1
sp|O75844|FACE1_HUMAN	sp|O75844|FACE1_HUMAN	2	2	2	sp|O75844|FACE1_HUMAN CAAX prenyl protease 1 homolog OS=Homo sapiens OX=9606 GN=ZMPSTE24 PE=1 SV=2	CAAX prenyl protease 1 homolog	ZMPSTE24	1	2	2	2	0	0	0	0	0	0	0	0	0	0	0	0	0	0	0	0	0	1	0	0	0	0	0	1	1	0	0	1	0	0	0	0	0	0	1	0	0	0
sp|O75874|IDHC_HUMAN	sp|O75874|IDHC_HUMAN	7	7	6	sp|O75874|IDHC_HUMAN Isocitrate dehydrogenase [NADP] cytoplasmic OS=Homo sapiens OX=9606 GN=IDH1 PE=1 SV=2	Isocitrate dehydrogenase [NADP] cytoplasmic	IDH1	1	7	7	6	4	4	1	4	5	0	2	4	0	3	1	2	2	1	1	1	2	2	1	3	3	5	0	1	4	2	1	1	4	2	2	0	3	1	3	2	6	3
sp|O75886|STAM2_HUMAN	sp|O75886|STAM2_HUMAN	3	1	1	sp|O75886|STAM2_HUMAN Signal transducing adapter molecule 2 OS=Homo sapiens OX=9606 GN=STAM2 PE=1 SV=1	Signal transducing adapter molecule 2	STAM2	1	3	1	1	1	1	0	1	1	0	0	0	0	0	0	0	2	2	1	0	0	1	0	1	1	1	0	1	1	1	1	1	1	1	0	1	1	1	1	0	1	1
sp|O75915|PRAF3_HUMAN	sp|O75915|PRAF3_HUMAN	5	5	5	sp|O75915|PRAF3_HUMAN PRA1 family protein 3 OS=Homo sapiens OX=9606 GN=ARL6IP5 PE=1 SV=1	PRA1 family protein 3	ARL6IP5	1	5	5	5	2	1	1	0	0	0	0	1	0	0	0	1	4	4	3	5	2	1	1	3	1	2	3	3	4	4	2	3	1	2	2	3	2	2	1	2	2	4
sp|O75928|PIAS2_HUMAN;sp|O75925|PIAS1_HUMAN	sp|O75928|PIAS2_HUMAN;sp|O75925|PIAS1_HUMAN	1;1	1;1	1;1	sp|O75928|PIAS2_HUMAN E3 SUMO-protein ligase PIAS2 OS=Homo sapiens OX=9606 GN=PIAS2 PE=1 SV=3;sp|O75925|PIAS1_HUMAN E3 SUMO-protein ligase PIAS1 OS=Homo sapiens OX=9606 GN=PIAS1 PE=1 SV=2	E3 SUMO-protein ligase PIAS2	PIAS2	2	1	1	1	1	1	0	1	0	1	0	0	0	0	0	0	0	0	0	0	0	0	0	0	0	0	0	0	1	0	0	0	0	0	0	0	0	0	0	0	0	0
sp|O75936|BODG_HUMAN	sp|O75936|BODG_HUMAN	2	2	2	sp|O75936|BODG_HUMAN Gamma-butyrobetaine dioxygenase OS=Homo sapiens OX=9606 GN=BBOX1 PE=1 SV=1	Gamma-butyrobetaine dioxygenase	BBOX1	1	2	2	2	0	0	0	0	0	0	0	0	0	0	0	0	0	0	0	0	0	0	0	0	0	0	0	0	0	0	0	1	0	0	0	0	0	0	0	0	0	0
sp|O75937|DNJC8_HUMAN	sp|O75937|DNJC8_HUMAN	1	1	1	sp|O75937|DNJC8_HUMAN DnaJ homolog subfamily C member 8 OS=Homo sapiens OX=9606 GN=DNAJC8 PE=1 SV=2	DnaJ homolog subfamily C member 8	DNAJC8	1	1	1	1	1	1	0	0	0	0	0	0	0	0	0	0	0	0	0	0	0	0	0	0	0	0	0	0	0	0	0	0	0	0	0	0	0	0	0	0	0	0
sp|O75955|FLOT1_HUMAN	sp|O75955|FLOT1_HUMAN	7	7	7	sp|O75955|FLOT1_HUMAN Flotillin-1 OS=Homo sapiens OX=9606 GN=FLOT1 PE=1 SV=3	Flotillin-1	FLOT1	1	7	7	7	0	0	0	0	0	0	0	0	0	0	0	0	0	4	3	3	0	1	0	1	1	0	1	1	3	4	2	0	0	2	0	0	0	2	0	0	1	5
sp|O75962|TRIO_HUMAN	sp|O75962|TRIO_HUMAN	18	18	16	sp|O75962|TRIO_HUMAN Triple functional domain protein OS=Homo sapiens OX=9606 GN=TRIO PE=1 SV=2	Triple functional domain protein	TRIO	1	18	18	16	0	2	1	3	1	1	1	1	1	0	0	2	5	8	9	3	12	11	7	9	9	6	6	5	8	1	8	3	10	10	6	6	6	9	8	7	5	7
sp|O75970|MPDZ_HUMAN	sp|O75970|MPDZ_HUMAN	13	12	12	sp|O75970|MPDZ_HUMAN Multiple PDZ domain protein OS=Homo sapiens OX=9606 GN=MPDZ PE=1 SV=2	Multiple PDZ domain protein	MPDZ	1	13	12	12	1	1	0	1	1	1	0	2	1	0	0	2	2	4	7	2	6	7	5	5	1	2	6	4	1	3	7	2	3	6	6	3	2	5	4	5	3	4
sp|O75976|CBPD_HUMAN	sp|O75976|CBPD_HUMAN	26	26	26	sp|O75976|CBPD_HUMAN Carboxypeptidase D OS=Homo sapiens OX=9606 GN=CPD PE=1 SV=2	Carboxypeptidase D	CPD	1	26	26	26	0	0	0	1	0	0	0	0	0	0	0	0	21	20	21	20	15	13	8	16	10	12	12	16	16	20	21	16	12	18	11	19	14	19	9	17	18	22
sp|O76003|GLRX3_HUMAN	sp|O76003|GLRX3_HUMAN	9	9	9	sp|O76003|GLRX3_HUMAN Glutaredoxin-3 OS=Homo sapiens OX=9606 GN=GLRX3 PE=1 SV=2	Glutaredoxin-3	GLRX3	1	9	9	9	4	4	2	4	3	1	2	4	0	1	0	1	4	6	1	3	4	7	2	4	2	5	5	7	5	4	2	4	6	8	2	4	5	8	6	6	3	7
sp|O76021|RL1D1_HUMAN	sp|O76021|RL1D1_HUMAN	16	16	16	sp|O76021|RL1D1_HUMAN Ribosomal L1 domain-containing protein 1 OS=Homo sapiens OX=9606 GN=RSL1D1 PE=1 SV=3	Ribosomal L1 domain-containing protein 1	RSL1D1	1	16	16	16	12	12	11	11	6	8	10	9	8	1	0	6	4	2	3	2	2	8	5	8	2	7	5	4	9	4	2	3	4	5	3	6	9	5	5	8	6	8
sp|O76039|CDKL5_HUMAN;sp|Q00532|CDKL1_HUMAN;sp|Q92772|CDKL2_HUMAN;sp|Q8IVW4|CDKL3_HUMAN;sp|O94806|KPCD3_HUMAN;sp|Q15139|KPCD1_HUMAN;sp|Q9NRP7|STK36_HUMAN	sp|O76039|CDKL5_HUMAN	27;1;1;1;1;1;1	27;1;1;1;1;1;1	26;0;0;0;0;0;0	sp|O76039|CDKL5_HUMAN Cyclin-dependent kinase-like 5 OS=Homo sapiens OX=9606 GN=CDKL5 PE=1 SV=2	Cyclin-dependent kinase-like 5	CDKL5	7	27	27	26	0	0	0	0	1	0	1	0	0	1	1	0	18	16	10	21	11	11	4	20	8	5	5	21	15	14	12	18	7	16	4	17	10	13	3	15	8	15
sp|O76080|ZFAN5_HUMAN	sp|O76080|ZFAN5_HUMAN	3	3	3	sp|O76080|ZFAN5_HUMAN AN1-type zinc finger protein 5 OS=Homo sapiens OX=9606 GN=ZFAND5 PE=1 SV=1	AN1-type zinc finger protein 5	ZFAND5	1	3	3	3	0	0	0	0	0	0	0	0	0	0	0	0	1	2	1	3	0	0	0	0	0	0	0	1	0	1	3	1	0	0	0	0	0	0	0	1	0	1
sp|O76082|S22A5_HUMAN	sp|O76082|S22A5_HUMAN	10	10	10	sp|O76082|S22A5_HUMAN Solute carrier family 22 member 5 OS=Homo sapiens OX=9606 GN=SLC22A5 PE=1 SV=1	Solute carrier family 22 member 5	SLC22A5	1	10	10	10	2	1	3	2	2	2	2	2	2	0	0	1	8	9	9	10	8	8	6	9	7	9	7	7	9	8	8	9	8	9	5	9	9	8	6	7	9	8
sp|O76094|SRP72_HUMAN	sp|O76094|SRP72_HUMAN	15	15	15	sp|O76094|SRP72_HUMAN Signal recognition particle subunit SRP72 OS=Homo sapiens OX=9606 GN=SRP72 PE=1 SV=3	Signal recognition particle subunit SRP72	SRP72	1	15	15	15	11	12	6	7	7	5	7	8	6	0	0	6	1	1	1	1	2	2	0	4	0	1	1	1	1	0	1	0	1	0	0	0	2	1	0	2	2	3
sp|O94763|RMP_HUMAN	sp|O94763|RMP_HUMAN	5	5	5	sp|O94763|RMP_HUMAN Unconventional prefoldin RPB5 interactor 1 OS=Homo sapiens OX=9606 GN=URI1 PE=1 SV=3	Unconventional prefoldin RPB5 interactor 1	URI1	1	5	5	5	2	2	1	1	2	1	1	3	2	0	0	1	0	0	0	0	0	0	0	0	0	0	0	0	0	0	0	0	0	0	0	0	0	0	0	0	0	0
sp|O94776|MTA2_HUMAN	sp|O94776|MTA2_HUMAN	5	5	4	sp|O94776|MTA2_HUMAN Metastasis-associated protein MTA2 OS=Homo sapiens OX=9606 GN=MTA2 PE=1 SV=1	Metastasis-associated protein MTA2	MTA2	1	5	5	4	2	4	2	0	1	0	0	0	1	0	0	0	1	0	0	0	0	1	0	1	0	0	0	0	2	0	0	0	0	1	0	0	2	1	3	1	1	2
sp|O94804|STK10_HUMAN	sp|O94804|STK10_HUMAN	49	47	47	sp|O94804|STK10_HUMAN Serine/threonine-protein kinase 10 OS=Homo sapiens OX=9606 GN=STK10 PE=1 SV=1	Serine/threonine-protein kinase 10	STK10	1	49	47	47	7	6	1	3	3	3	4	3	3	0	0	1	39	42	41	43	30	29	21	36	26	28	26	40	38	40	37	41	28	35	24	33	30	33	25	35	29	39
sp|O94808|GFPT2_HUMAN	sp|O94808|GFPT2_HUMAN	5	2	2	sp|O94808|GFPT2_HUMAN Glutamine--fructose-6-phosphate aminotransferase [isomerizing] 2 OS=Homo sapiens OX=9606 GN=GFPT2 PE=1 SV=3	Glutamine--fructose-6-phosphate aminotransferase [isomerizing] 2	GFPT2	1	5	2	2	2	1	1	2	2	3	2	2	1	0	1	1	3	2	1	1	3	3	2	2	0	2	2	2	3	0	0	2	2	2	2	2	2	2	1	2	3	3
sp|O94811|TPPP_HUMAN	sp|O94811|TPPP_HUMAN	1	1	1	sp|O94811|TPPP_HUMAN Tubulin polymerization-promoting protein OS=Homo sapiens OX=9606 GN=TPPP PE=1 SV=1	Tubulin polymerization-promoting protein	TPPP	1	1	1	1	0	1	0	1	1	0	1	0	0	0	0	0	0	0	0	0	0	0	0	0	0	0	0	0	0	0	0	0	0	0	0	0	0	0	0	0	0	0
sp|O94832|MYO1D_HUMAN;sp|B0I1T2|MYO1G_HUMAN	sp|O94832|MYO1D_HUMAN;sp|B0I1T2|MYO1G_HUMAN	2;1	2;1	2;1	sp|O94832|MYO1D_HUMAN Unconventional myosin-Id OS=Homo sapiens OX=9606 GN=MYO1D PE=1 SV=2;sp|B0I1T2|MYO1G_HUMAN Unconventional myosin-Ig OS=Homo sapiens OX=9606 GN=MYO1G PE=1 SV=2	Unconventional myosin-Id	MYO1D	2	2	2	2	1	0	2	1	1	1	1	0	1	1	1	1	1	2	2	2	1	1	1	1	1	2	2	2	2	2	2	2	1	2	1	1	2	2	1	1	2	1
sp|O94842|TOX4_HUMAN;sp|O94900|TOX_HUMAN;sp|O15405|TOX3_HUMAN	sp|O94842|TOX4_HUMAN	3;1;1	3;1;1	3;1;1	sp|O94842|TOX4_HUMAN TOX high mobility group box family member 4 OS=Homo sapiens OX=9606 GN=TOX4 PE=1 SV=1	TOX high mobility group box family member 4	TOX4	3	3	3	3	3	2	0	0	1	2	0	2	2	0	0	0	0	0	0	0	0	0	0	0	0	0	0	0	0	0	0	0	0	0	0	0	0	0	0	0	0	0
sp|O94851|MICA2_HUMAN	sp|O94851|MICA2_HUMAN	6	4	4	sp|O94851|MICA2_HUMAN [F-actin]-monooxygenase MICAL2 OS=Homo sapiens OX=9606 GN=MICAL2 PE=1 SV=1	[F-actin]-monooxygenase MICAL2	MICAL2	1	6	4	4	0	0	0	0	0	0	0	0	0	0	0	0	2	2	3	0	2	1	0	3	1	1	2	1	3	2	2	0	2	2	1	1	1	1	2	1	3	1
sp|O94854|K0754_HUMAN	sp|O94854|K0754_HUMAN	10	10	10	sp|O94854|K0754_HUMAN Uncharacterized protein KIAA0754 OS=Homo sapiens OX=9606 GN=KIAA0754 PE=2 SV=4	Uncharacterized protein KIAA0754	KIAA0754	1	10	10	10	0	0	0	0	2	1	0	0	0	0	0	0	3	7	5	7	3	5	2	7	1	3	2	7	1	3	7	7	1	6	2	7	2	7	1	6	2	3
sp|O94855|SC24D_HUMAN	sp|O94855|SC24D_HUMAN	6	6	6	sp|O94855|SC24D_HUMAN Protein transport protein Sec24D OS=Homo sapiens OX=9606 GN=SEC24D PE=1 SV=2	Protein transport protein Sec24D	SEC24D	1	6	6	6	4	5	3	2	2	1	0	2	0	0	0	1	0	0	0	0	0	0	0	0	0	0	0	0	0	0	0	0	0	0	0	0	0	0	0	0	0	0
sp|O94868|FCSD2_HUMAN	sp|O94868|FCSD2_HUMAN	10	10	10	sp|O94868|FCSD2_HUMAN F-BAR and double SH3 domains protein 2 OS=Homo sapiens OX=9606 GN=FCHSD2 PE=1 SV=3	F-BAR and double SH3 domains protein 2	FCHSD2	1	10	10	10	0	0	0	0	0	0	0	0	0	0	0	0	4	6	7	6	2	3	2	3	1	2	1	7	4	5	5	6	0	3	3	2	1	1	2	3	3	6
sp|O94876|TMCC1_HUMAN	sp|O94876|TMCC1_HUMAN	5	5	5	sp|O94876|TMCC1_HUMAN Transmembrane and coiled-coil domains protein 1 OS=Homo sapiens OX=9606 GN=TMCC1 PE=1 SV=3	Transmembrane and coiled-coil domains protein 1	TMCC1	1	5	5	5	0	0	0	0	0	1	0	0	0	0	0	0	0	1	2	1	1	0	0	1	0	0	1	2	0	0	2	0	0	0	0	1	0	1	0	0	1	2
sp|O94880|PHF14_HUMAN	sp|O94880|PHF14_HUMAN	3	3	3	sp|O94880|PHF14_HUMAN PHD finger protein 14 OS=Homo sapiens OX=9606 GN=PHF14 PE=1 SV=2	PHD finger protein 14	PHF14	1	3	3	3	0	0	0	0	0	0	0	0	0	0	0	0	0	0	0	0	0	0	0	0	0	0	0	0	0	0	0	0	0	0	0	0	0	0	0	0	0	0
sp|O94887|FARP2_HUMAN	sp|O94887|FARP2_HUMAN	14	14	14	sp|O94887|FARP2_HUMAN FERM, ARHGEF and pleckstrin domain-containing protein 2 OS=Homo sapiens OX=9606 GN=FARP2 PE=1 SV=3	FERM, ARHGEF and pleckstrin domain-containing protein 2	FARP2	1	14	14	14	1	2	1	1	1	1	1	1	1	1	0	1	6	9	7	3	7	6	2	4	3	2	4	3	8	7	10	6	6	5	2	3	3	4	2	4	3	10
sp|O94901|SUN1_HUMAN	sp|O94901|SUN1_HUMAN	9	9	9	sp|O94901|SUN1_HUMAN SUN domain-containing protein 1 OS=Homo sapiens OX=9606 GN=SUN1 PE=1 SV=4	SUN domain-containing protein 1	SUN1	1	9	9	9	0	0	0	0	0	0	0	0	0	1	0	0	2	2	1	2	2	2	1	0	1	2	1	1	1	1	2	0	1	1	1	1	2	3	3	2	4	2
sp|O94906|PRP6_HUMAN	sp|O94906|PRP6_HUMAN	6	6	6	sp|O94906|PRP6_HUMAN Pre-mRNA-processing factor 6 OS=Homo sapiens OX=9606 GN=PRPF6 PE=1 SV=1	Pre-mRNA-processing factor 6	PRPF6	1	6	6	6	3	2	3	1	0	0	0	1	1	0	0	0	0	0	0	0	0	1	1	1	0	0	0	0	0	0	0	0	0	1	0	0	0	1	0	0	1	3
sp|O94913|PCF11_HUMAN	sp|O94913|PCF11_HUMAN	3	3	3	sp|O94913|PCF11_HUMAN Pre-mRNA cleavage complex 2 protein Pcf11 OS=Homo sapiens OX=9606 GN=PCF11 PE=1 SV=3	Pre-mRNA cleavage complex 2 protein Pcf11	PCF11	1	3	3	3	2	3	2	0	2	0	0	0	1	0	0	0	1	1	0	1	1	1	1	0	1	0	0	1	0	0	1	0	0	0	0	0	1	0	1	1	1	1
sp|O94916|NFAT5_HUMAN	sp|O94916|NFAT5_HUMAN	1	1	1	sp|O94916|NFAT5_HUMAN Nuclear factor of activated T-cells 5 OS=Homo sapiens OX=9606 GN=NFAT5 PE=1 SV=1	Nuclear factor of activated T-cells 5	NFAT5	1	1	1	1	0	0	0	0	0	1	0	0	1	0	0	1	0	1	0	0	0	0	0	0	0	0	0	0	0	0	1	0	0	0	0	0	0	0	0	0	0	0
sp|O94925|GLSK_HUMAN	sp|O94925|GLSK_HUMAN	11	11	11	sp|O94925|GLSK_HUMAN Glutaminase kidney isoform, mitochondrial OS=Homo sapiens OX=9606 GN=GLS PE=1 SV=1	Glutaminase kidney isoform, mitochondrial	GLS	1	11	11	11	0	1	0	0	1	0	0	0	0	0	0	0	1	3	5	2	5	6	3	7	2	7	4	5	7	3	2	3	8	4	3	3	4	5	4	4	6	5
sp|O94929|ABLM3_HUMAN	sp|O94929|ABLM3_HUMAN	1	1	1	sp|O94929|ABLM3_HUMAN Actin-binding LIM protein 3 OS=Homo sapiens OX=9606 GN=ABLIM3 PE=1 SV=3	Actin-binding LIM protein 3	ABLIM3	1	1	1	1	0	0	0	0	0	0	0	0	0	0	0	0	0	0	0	0	0	0	0	0	0	0	0	0	0	1	1	0	0	0	0	0	0	0	0	0	0	0
sp|O94973|AP2A2_HUMAN	sp|O94973|AP2A2_HUMAN	19	9	9	sp|O94973|AP2A2_HUMAN AP-2 complex subunit alpha-2 OS=Homo sapiens OX=9606 GN=AP2A2 PE=1 SV=2	AP-2 complex subunit alpha-2	AP2A2	1	19	9	9	0	3	0	4	4	0	1	3	1	1	0	0	9	13	7	8	7	9	5	7	5	7	4	7	11	12	8	8	6	8	4	4	9	10	1	5	10	15
sp|O94979|SC31A_HUMAN	sp|O94979|SC31A_HUMAN	14	14	14	sp|O94979|SC31A_HUMAN Protein transport protein Sec31A OS=Homo sapiens OX=9606 GN=SEC31A PE=1 SV=3	Protein transport protein Sec31A	SEC31A	1	14	14	14	12	14	11	6	7	6	8	11	7	0	0	1	2	1	0	0	1	3	1	3	0	1	1	1	3	0	1	1	1	0	0	0	1	3	0	1	3	1
sp|O94991|SLIK5_HUMAN;sp|Q9H5Y7|SLIK6_HUMAN	sp|O94991|SLIK5_HUMAN	3;1	3;1	3;1	sp|O94991|SLIK5_HUMAN SLIT and NTRK-like protein 5 OS=Homo sapiens OX=9606 GN=SLITRK5 PE=1 SV=2	SLIT and NTRK-like protein 5	SLITRK5	2	3	3	3	0	0	0	0	0	0	0	0	0	0	0	0	0	1	0	1	0	0	0	0	0	0	0	2	0	1	0	0	0	2	0	0	0	2	0	1	0	2
sp|O94992|HEXI1_HUMAN	sp|O94992|HEXI1_HUMAN	2	2	2	sp|O94992|HEXI1_HUMAN Protein HEXIM1 OS=Homo sapiens OX=9606 GN=HEXIM1 PE=1 SV=1	Protein HEXIM1	HEXIM1	1	2	2	2	1	2	1	1	0	1	1	0	1	0	0	0	0	0	0	0	0	0	0	0	0	0	0	0	0	0	0	0	0	0	0	0	0	0	0	0	0	0
sp|O95067|CCNB2_HUMAN	sp|O95067|CCNB2_HUMAN	3	3	3	sp|O95067|CCNB2_HUMAN G2/mitotic-specific cyclin-B2 OS=Homo sapiens OX=9606 GN=CCNB2 PE=1 SV=1	G2/mitotic-specific cyclin-B2	CCNB2	1	3	3	3	0	0	0	0	0	0	0	0	0	0	0	0	0	1	2	2	0	0	0	0	0	0	0	0	1	1	0	1	0	0	0	0	0	0	0	0	0	1
sp|O95070|YIF1A_HUMAN	sp|O95070|YIF1A_HUMAN	2	2	2	sp|O95070|YIF1A_HUMAN Protein YIF1A OS=Homo sapiens OX=9606 GN=YIF1A PE=1 SV=2	Protein YIF1A	YIF1A	1	2	2	2	0	0	0	0	0	0	0	0	0	0	0	0	0	1	0	0	1	0	0	0	0	0	0	0	0	1	0	0	0	0	0	0	0	0	0	0	0	2
sp|O95081|AGFG2_HUMAN	sp|O95081|AGFG2_HUMAN	6	4	4	sp|O95081|AGFG2_HUMAN Arf-GAP domain and FG repeat-containing protein 2 OS=Homo sapiens OX=9606 GN=AGFG2 PE=1 SV=2	Arf-GAP domain and FG repeat-containing protein 2	AGFG2	1	6	4	4	1	3	0	2	1	1	1	1	1	1	0	2	4	4	3	5	1	1	1	1	1	1	0	2	3	5	2	4	0	2	0	2	2	2	2	2	3	1
sp|O95104|SCAF4_HUMAN;sp|Q9UPN6|SCAF8_HUMAN	sp|O95104|SCAF4_HUMAN;sp|Q9UPN6|SCAF8_HUMAN	2;1	2;1	2;1	sp|O95104|SCAF4_HUMAN SR-related and CTD-associated factor 4 OS=Homo sapiens OX=9606 GN=SCAF4 PE=1 SV=3;sp|Q9UPN6|SCAF8_HUMAN SR-related and CTD-associated factor 8 OS=Homo sapiens OX=9606 GN=SCAF8 PE=1 SV=1	SR-related and CTD-associated factor 4	SCAF4	2	2	2	2	2	2	1	1	1	1	1	2	1	0	0	1	0	0	0	0	0	0	0	1	0	0	0	0	0	0	0	0	0	0	0	0	0	0	0	0	0	0
sp|O95147|DUS14_HUMAN	sp|O95147|DUS14_HUMAN	4	4	4	sp|O95147|DUS14_HUMAN Dual specificity protein phosphatase 14 OS=Homo sapiens OX=9606 GN=DUSP14 PE=1 SV=1	Dual specificity protein phosphatase 14	DUSP14	1	4	4	4	0	0	0	0	0	0	0	0	0	0	0	0	0	0	0	0	0	0	0	0	2	1	0	0	0	0	0	0	0	0	0	0	2	0	0	0	2	0
sp|O95159|ZFPL1_HUMAN	sp|O95159|ZFPL1_HUMAN	1	1	1	sp|O95159|ZFPL1_HUMAN Zinc finger protein-like 1 OS=Homo sapiens OX=9606 GN=ZFPL1 PE=1 SV=2	Zinc finger protein-like 1	ZFPL1	1	1	1	1	0	0	0	0	0	0	0	0	0	0	0	0	0	0	0	0	0	0	0	0	0	0	0	0	0	0	0	0	0	0	0	0	0	0	0	0	0	1
sp|O95163|ELP1_HUMAN	sp|O95163|ELP1_HUMAN	4	4	4	sp|O95163|ELP1_HUMAN Elongator complex protein 1 OS=Homo sapiens OX=9606 GN=ELP1 PE=1 SV=3	Elongator complex protein 1	ELP1	1	4	4	4	0	0	0	1	1	1	1	2	0	0	0	0	0	0	0	0	0	0	0	0	0	0	0	0	0	0	0	0	0	0	0	0	0	0	0	0	0	0
sp|O95168|NDUB4_HUMAN	sp|O95168|NDUB4_HUMAN	2	2	2	sp|O95168|NDUB4_HUMAN NADH dehydrogenase [ubiquinone] 1 beta subcomplex subunit 4 OS=Homo sapiens OX=9606 GN=NDUFB4 PE=1 SV=3	NADH dehydrogenase [ubiquinone] 1 beta subcomplex subunit 4	NDUFB4	1	2	2	2	0	0	0	0	0	0	0	0	0	0	0	0	0	1	0	0	0	0	0	0	0	0	0	0	0	0	0	0	0	0	0	0	0	0	0	0	0	0
sp|O95171|SCEL_HUMAN	sp|O95171|SCEL_HUMAN	4	4	4	sp|O95171|SCEL_HUMAN Sciellin OS=Homo sapiens OX=9606 GN=SCEL PE=1 SV=2	Sciellin	SCEL	1	4	4	4	0	0	0	1	1	1	0	0	1	0	0	0	0	0	0	0	0	0	0	0	0	1	0	0	0	0	0	0	0	0	0	0	0	0	0	0	0	0
sp|O95197|RTN3_HUMAN	sp|O95197|RTN3_HUMAN	6	6	6	sp|O95197|RTN3_HUMAN Reticulon-3 OS=Homo sapiens OX=9606 GN=RTN3 PE=1 SV=2	Reticulon-3	RTN3	1	6	6	6	1	1	1	2	3	2	1	2	0	1	0	0	2	2	2	2	2	2	2	2	1	1	2	2	2	2	1	2	2	2	1	2	2	1	2	2	3	3
sp|O95202|LETM1_HUMAN	sp|O95202|LETM1_HUMAN	1	1	1	sp|O95202|LETM1_HUMAN Mitochondrial proton/calcium exchanger protein OS=Homo sapiens OX=9606 GN=LETM1 PE=1 SV=1	Mitochondrial proton/calcium exchanger protein	LETM1	1	1	1	1	0	0	0	0	0	0	0	0	0	0	0	0	0	0	0	0	0	0	0	0	0	0	0	0	0	0	0	0	0	0	0	0	0	0	0	0	1	0
sp|O95208|EPN2_HUMAN	sp|O95208|EPN2_HUMAN	19	19	18	sp|O95208|EPN2_HUMAN Epsin-2 OS=Homo sapiens OX=9606 GN=EPN2 PE=1 SV=3	Epsin-2	EPN2	1	19	19	18	1	4	2	2	4	0	1	3	0	0	0	1	15	16	15	14	7	9	3	6	6	6	6	8	16	18	14	13	4	5	1	5	5	6	1	6	3	11
sp|O95210|STBD1_HUMAN	sp|O95210|STBD1_HUMAN	13	13	13	sp|O95210|STBD1_HUMAN Starch-binding domain-containing protein 1 OS=Homo sapiens OX=9606 GN=STBD1 PE=1 SV=1	Starch-binding domain-containing protein 1	STBD1	1	13	13	13	2	3	2	2	3	4	2	3	2	0	0	1	10	9	10	8	8	8	5	7	6	8	4	5	11	11	9	11	7	7	5	5	8	9	5	5	8	11
sp|O95218|ZRAB2_HUMAN	sp|O95218|ZRAB2_HUMAN	3	3	3	sp|O95218|ZRAB2_HUMAN Zinc finger Ran-binding domain-containing protein 2 OS=Homo sapiens OX=9606 GN=ZRANB2 PE=1 SV=2	Zinc finger Ran-binding domain-containing protein 2	ZRANB2	1	3	3	3	3	3	1	2	0	1	0	0	1	0	0	0	0	0	0	0	0	0	0	0	0	0	0	0	0	0	0	0	0	0	0	0	0	0	0	0	0	0
sp|O95219|SNX4_HUMAN	sp|O95219|SNX4_HUMAN	2	2	2	sp|O95219|SNX4_HUMAN Sorting nexin-4 OS=Homo sapiens OX=9606 GN=SNX4 PE=1 SV=1	Sorting nexin-4	SNX4	1	2	2	2	0	0	0	1	0	1	0	1	1	0	0	0	1	2	2	1	1	1	0	1	1	1	0	1	2	0	2	2	0	1	0	2	1	1	0	2	0	2
sp|O95232|LC7L3_HUMAN	sp|O95232|LC7L3_HUMAN	5	5	5	sp|O95232|LC7L3_HUMAN Luc7-like protein 3 OS=Homo sapiens OX=9606 GN=LUC7L3 PE=1 SV=2	Luc7-like protein 3	LUC7L3	1	5	5	5	1	3	2	1	1	0	1	1	1	1	1	2	1	3	2	3	2	3	1	3	2	3	2	3	3	2	2	3	3	4	2	1	3	4	2	3	2	4
sp|O95239|KIF4A_HUMAN;sp|Q2VIQ3|KIF4B_HUMAN;sp|Q9Y496|KIF3A_HUMAN	sp|O95239|KIF4A_HUMAN	19;8;1	19;8;1	18;7;0	sp|O95239|KIF4A_HUMAN Chromosome-associated kinesin KIF4A OS=Homo sapiens OX=9606 GN=KIF4A PE=1 SV=3	Chromosome-associated kinesin KIF4A	KIF4A	3	19	19	18	4	3	8	6	6	11	6	8	10	0	0	10	0	0	1	0	0	7	0	0	0	3	0	0	4	0	0	0	0	0	0	0	0	2	3	1	4	5
sp|O95249|GOSR1_HUMAN	sp|O95249|GOSR1_HUMAN	11	11	11	sp|O95249|GOSR1_HUMAN Golgi SNAP receptor complex member 1 OS=Homo sapiens OX=9606 GN=GOSR1 PE=1 SV=1	Golgi SNAP receptor complex member 1	GOSR1	1	11	11	11	2	3	1	1	1	1	1	0	1	0	0	0	9	9	6	9	3	4	1	3	3	5	3	5	7	8	6	7	2	4	1	3	4	4	0	2	6	9
sp|O95251|KAT7_HUMAN	sp|O95251|KAT7_HUMAN	1	1	1	sp|O95251|KAT7_HUMAN Histone acetyltransferase KAT7 OS=Homo sapiens OX=9606 GN=KAT7 PE=1 SV=1	Histone acetyltransferase KAT7	KAT7	1	1	1	1	0	0	0	0	0	0	0	0	0	0	0	0	0	0	0	0	0	1	0	0	0	0	0	0	0	0	0	0	0	0	0	0	0	0	0	0	0	0
sp|O95260|ATE1_HUMAN	sp|O95260|ATE1_HUMAN	6	6	6	sp|O95260|ATE1_HUMAN Arginyl-tRNA--protein transferase 1 OS=Homo sapiens OX=9606 GN=ATE1 PE=1 SV=2	Arginyl-tRNA--protein transferase 1	ATE1	1	6	6	6	3	4	1	2	4	2	1	1	1	0	0	0	0	0	1	0	0	0	0	0	0	0	0	0	0	0	0	0	0	0	0	0	0	0	0	0	0	0
sp|O95274|LYPD3_HUMAN	sp|O95274|LYPD3_HUMAN	1	1	1	sp|O95274|LYPD3_HUMAN Ly6/PLAUR domain-containing protein 3 OS=Homo sapiens OX=9606 GN=LYPD3 PE=1 SV=2	Ly6/PLAUR domain-containing protein 3	LYPD3	1	1	1	1	0	0	0	0	0	0	0	0	0	0	0	0	0	0	0	0	0	0	0	0	0	0	0	0	0	0	0	0	0	0	0	0	0	0	0	0	0	0
sp|O95292|VAPB_HUMAN	sp|O95292|VAPB_HUMAN	13	13	12	sp|O95292|VAPB_HUMAN Vesicle-associated membrane protein-associated protein B/C OS=Homo sapiens OX=9606 GN=VAPB PE=1 SV=3	Vesicle-associated membrane protein-associated protein B/C	VAPB	1	13	13	12	8	7	6	4	6	3	2	4	3	0	0	2	10	10	10	11	2	3	3	4	4	4	2	8	11	9	8	8	3	5	3	6	6	6	3	6	6	8
sp|O95297|MPZL1_HUMAN	sp|O95297|MPZL1_HUMAN	9	9	9	sp|O95297|MPZL1_HUMAN Myelin protein zero-like protein 1 OS=Homo sapiens OX=9606 GN=MPZL1 PE=1 SV=1	Myelin protein zero-like protein 1	MPZL1	1	9	9	9	2	3	2	0	2	1	1	2	1	0	0	1	8	8	8	8	7	7	7	7	7	6	6	8	7	8	7	7	7	8	5	7	8	7	6	6	8	9
sp|O95299|NDUAA_HUMAN	sp|O95299|NDUAA_HUMAN	8	8	8	sp|O95299|NDUAA_HUMAN NADH dehydrogenase [ubiquinone] 1 alpha subcomplex subunit 10, mitochondrial OS=Homo sapiens OX=9606 GN=NDUFA10 PE=1 SV=1	NADH dehydrogenase [ubiquinone] 1 alpha subcomplex subunit 10, mitochondrial	NDUFA10	1	8	8	8	1	2	0	1	1	0	1	1	0	2	1	1	4	6	1	5	3	5	1	6	2	4	4	6	3	2	2	5	2	4	0	1	3	2	2	3	2	7
sp|O95336|6PGL_HUMAN	sp|O95336|6PGL_HUMAN	1	1	1	sp|O95336|6PGL_HUMAN 6-phosphogluconolactonase OS=Homo sapiens OX=9606 GN=PGLS PE=1 SV=2	6-phosphogluconolactonase	PGLS	1	1	1	1	1	1	1	1	1	0	0	0	1	0	0	1	1	1	1	1	0	1	0	1	0	1	0	0	1	0	0	1	0	0	0	0	0	1	0	0	1	1
sp|O95340|PAPS2_HUMAN	sp|O95340|PAPS2_HUMAN	1	1	1	sp|O95340|PAPS2_HUMAN Bifunctional 3-phosphoadenosine 5-phosphosulfate synthase 2 OS=Homo sapiens OX=9606 GN=PAPSS2 PE=1 SV=2	Bifunctional 3-phosphoadenosine 5-phosphosulfate synthase 2	PAPSS2	1	1	1	1	0	0	0	0	0	0	0	0	0	0	0	0	0	0	0	0	0	0	0	0	0	0	0	0	0	0	0	0	0	1	0	0	0	0	0	0	0	0
sp|O95347|SMC2_HUMAN	sp|O95347|SMC2_HUMAN	4	4	4	sp|O95347|SMC2_HUMAN Structural maintenance of chromosomes protein 2 OS=Homo sapiens OX=9606 GN=SMC2 PE=1 SV=2	Structural maintenance of chromosomes protein 2	SMC2	1	4	4	4	0	0	0	0	1	1	0	0	0	0	1	0	1	1	0	1	1	1	1	1	1	1	1	1	1	1	1	1	1	1	1	1	1	1	1	1	1	1
sp|O95359|TACC2_HUMAN	sp|O95359|TACC2_HUMAN	27	24	24	sp|O95359|TACC2_HUMAN Transforming acidic coiled-coil-containing protein 2 OS=Homo sapiens OX=9606 GN=TACC2 PE=1 SV=3	Transforming acidic coiled-coil-containing protein 2	TACC2	1	27	24	24	13	16	11	17	18	15	16	15	15	1	0	14	19	22	21	20	13	21	6	19	13	15	15	18	16	15	21	18	9	17	11	16	9	17	9	18	17	18
sp|O95361|TRI16_HUMAN;sp|Q309B1|TR16L_HUMAN	sp|O95361|TRI16_HUMAN	4;1	4;1	4;1	sp|O95361|TRI16_HUMAN Tripartite motif-containing protein 16 OS=Homo sapiens OX=9606 GN=TRIM16 PE=1 SV=3	Tripartite motif-containing protein 16	TRIM16	2	4	4	4	0	0	0	0	0	0	0	0	0	0	0	0	0	0	0	0	0	2	0	0	0	0	0	0	0	0	0	0	1	0	0	0	1	0	0	0	0	0
sp|O95372|LYPA2_HUMAN	sp|O95372|LYPA2_HUMAN	7	7	7	sp|O95372|LYPA2_HUMAN Acyl-protein thioesterase 2 OS=Homo sapiens OX=9606 GN=LYPLA2 PE=1 SV=1	Acyl-protein thioesterase 2	LYPLA2	1	7	7	7	4	4	3	5	4	4	3	4	4	0	0	5	4	5	4	2	5	4	2	4	3	3	3	5	3	4	2	2	3	5	3	4	4	5	2	4	3	3
sp|O95373|IPO7_HUMAN	sp|O95373|IPO7_HUMAN	25	25	24	sp|O95373|IPO7_HUMAN Importin-7 OS=Homo sapiens OX=9606 GN=IPO7 PE=1 SV=1	Importin-7	IPO7	1	25	25	24	22	24	21	24	21	22	20	21	21	2	2	15	9	7	9	6	6	8	4	10	6	9	5	7	12	5	5	7	6	6	3	6	8	10	10	10	9	14
sp|O95391|SLU7_HUMAN	sp|O95391|SLU7_HUMAN	3	3	3	sp|O95391|SLU7_HUMAN Pre-mRNA-splicing factor SLU7 OS=Homo sapiens OX=9606 GN=SLU7 PE=1 SV=2	Pre-mRNA-splicing factor SLU7	SLU7	1	3	3	3	3	3	2	2	2	1	1	1	2	0	0	1	0	0	0	0	0	0	0	0	0	0	0	0	0	0	0	0	0	0	0	0	0	0	0	0	0	0
sp|O95415|BRI3_HUMAN	sp|O95415|BRI3_HUMAN	1	1	1	sp|O95415|BRI3_HUMAN Brain protein I3 OS=Homo sapiens OX=9606 GN=BRI3 PE=1 SV=1	Brain protein I3	BRI3	1	1	1	1	0	0	0	0	0	0	0	0	0	0	0	0	1	1	1	1	0	1	0	0	0	0	0	1	1	0	1	1	0	1	0	1	0	1	0	0	0	1
sp|O95425|SVIL_HUMAN	sp|O95425|SVIL_HUMAN	13	13	13	sp|O95425|SVIL_HUMAN Supervillin OS=Homo sapiens OX=9606 GN=SVIL PE=1 SV=2	Supervillin	SVIL	1	13	13	13	4	4	3	5	5	8	1	5	7	0	0	1	0	1	1	1	1	1	1	1	1	1	1	1	1	1	1	1	1	1	1	1	1	1	1	1	1	1
sp|O95433|AHSA1_HUMAN	sp|O95433|AHSA1_HUMAN	11	11	11	sp|O95433|AHSA1_HUMAN Activator of 90 kDa heat shock protein ATPase homolog 1 OS=Homo sapiens OX=9606 GN=AHSA1 PE=1 SV=1	Activator of 90 kDa heat shock protein ATPase homolog 1	AHSA1	1	11	11	11	8	6	5	6	6	5	4	5	3	3	3	4	8	7	5	7	5	8	1	6	1	7	5	5	5	5	5	5	5	9	3	4	5	6	3	6	8	7
sp|O95456|PSMG1_HUMAN	sp|O95456|PSMG1_HUMAN	2	2	2	sp|O95456|PSMG1_HUMAN Proteasome assembly chaperone 1 OS=Homo sapiens OX=9606 GN=PSMG1 PE=1 SV=1	Proteasome assembly chaperone 1	PSMG1	1	2	2	2	2	1	0	1	2	0	1	1	1	0	0	0	0	0	1	0	0	1	0	1	0	0	0	1	0	0	0	0	0	0	0	0	0	0	0	0	0	1
sp|O95466|FMNL1_HUMAN	sp|O95466|FMNL1_HUMAN	28	23	23	sp|O95466|FMNL1_HUMAN Formin-like protein 1 OS=Homo sapiens OX=9606 GN=FMNL1 PE=1 SV=3	Formin-like protein 1	FMNL1	1	28	23	23	0	1	0	0	0	1	0	0	0	0	0	0	20	19	23	15	21	22	15	20	17	16	21	21	13	15	20	13	18	24	19	22	20	20	17	19	11	17
sp|O95470|SGPL1_HUMAN	sp|O95470|SGPL1_HUMAN	4	4	4	sp|O95470|SGPL1_HUMAN Sphingosine-1-phosphate lyase 1 OS=Homo sapiens OX=9606 GN=SGPL1 PE=1 SV=3	Sphingosine-1-phosphate lyase 1	SGPL1	1	4	4	4	0	0	0	0	0	0	0	0	0	0	0	0	1	2	1	2	2	2	0	1	0	1	0	1	2	3	0	0	2	1	0	0	1	2	0	1	2	4
sp|O95476|CNEP1_HUMAN	sp|O95476|CNEP1_HUMAN	1	1	1	sp|O95476|CNEP1_HUMAN CTD nuclear envelope phosphatase 1 OS=Homo sapiens OX=9606 GN=CTDNEP1 PE=1 SV=2	CTD nuclear envelope phosphatase 1	CTDNEP1	1	1	1	1	0	0	0	0	0	0	0	0	0	0	0	0	1	1	0	1	0	0	0	1	0	0	1	1	0	1	1	1	0	0	0	0	0	1	0	1	0	0
sp|O95477|ABCA1_HUMAN;sp|Q8IZY2|ABCA7_HUMAN	sp|O95477|ABCA1_HUMAN	15;1	15;1	15;1	sp|O95477|ABCA1_HUMAN Phospholipid-transporting ATPase ABCA1 OS=Homo sapiens OX=9606 GN=ABCA1 PE=1 SV=3	Phospholipid-transporting ATPase ABCA1	ABCA1	2	15	15	15	0	0	0	0	0	0	0	0	0	0	0	0	1	10	6	6	5	9	1	6	2	5	4	6	4	10	10	9	6	7	5	7	2	10	0	9	2	9
sp|O95478|NSA2_HUMAN	sp|O95478|NSA2_HUMAN	7	7	7	sp|O95478|NSA2_HUMAN Ribosome biogenesis protein NSA2 homolog OS=Homo sapiens OX=9606 GN=NSA2 PE=1 SV=1	Ribosome biogenesis protein NSA2 homolog	NSA2	1	7	7	7	0	1	0	1	0	0	2	1	0	0	0	0	1	2	1	2	1	2	0	1	2	2	2	2	3	3	1	2	3	4	0	1	1	0	1	0	1	4
sp|O95486|SC24A_HUMAN	sp|O95486|SC24A_HUMAN	11	11	11	sp|O95486|SC24A_HUMAN Protein transport protein Sec24A OS=Homo sapiens OX=9606 GN=SEC24A PE=1 SV=2	Protein transport protein Sec24A	SEC24A	1	11	11	11	9	10	7	5	7	5	7	6	5	0	0	4	2	1	1	2	0	0	0	2	0	1	0	1	1	0	3	2	0	0	0	0	0	0	0	1	0	0
sp|O95487|SC24B_HUMAN	sp|O95487|SC24B_HUMAN	14	14	14	sp|O95487|SC24B_HUMAN Protein transport protein Sec24B OS=Homo sapiens OX=9606 GN=SEC24B PE=1 SV=2	Protein transport protein Sec24B	SEC24B	1	14	14	14	6	11	8	9	11	6	7	8	7	0	0	5	4	6	5	3	3	2	1	1	2	0	1	2	7	3	5	3	2	4	2	2	2	5	1	4	6	6
sp|O95497|VNN1_HUMAN	sp|O95497|VNN1_HUMAN	3	3	3	sp|O95497|VNN1_HUMAN Pantetheinase OS=Homo sapiens OX=9606 GN=VNN1 PE=1 SV=2	Pantetheinase	VNN1	1	3	3	3	1	2	2	2	2	2	2	2	2	2	2	2	2	2	1	2	2	2	2	2	3	3	2	2	2	2	2	2	2	2	2	3	3	3	2	1	2	2
sp|O95498|VNN2_HUMAN	sp|O95498|VNN2_HUMAN	2	2	2	sp|O95498|VNN2_HUMAN Vascular non-inflammatory molecule 2 OS=Homo sapiens OX=9606 GN=VNN2 PE=1 SV=3	Vascular non-inflammatory molecule 2	VNN2	1	2	2	2	1	2	1	1	1	1	1	1	1	2	1	1	1	1	1	1	2	2	2	2	2	1	2	2	1	1	2	1	2	2	2	2	2	2	2	2	1	2
sp|O95551|TYDP2_HUMAN	sp|O95551|TYDP2_HUMAN	8	8	8	sp|O95551|TYDP2_HUMAN Tyrosyl-DNA phosphodiesterase 2 OS=Homo sapiens OX=9606 GN=TDP2 PE=1 SV=1	Tyrosyl-DNA phosphodiesterase 2	TDP2	1	8	8	8	6	7	5	5	6	6	6	6	6	1	0	3	6	6	5	7	5	4	3	4	5	3	2	4	4	4	5	7	5	3	1	4	4	4	3	5	4	6
sp|O95562|SFT2B_HUMAN	sp|O95562|SFT2B_HUMAN	2	2	2	sp|O95562|SFT2B_HUMAN Vesicle transport protein SFT2B OS=Homo sapiens OX=9606 GN=SFT2D2 PE=1 SV=1	Vesicle transport protein SFT2B	SFT2D2	1	2	2	2	0	0	0	0	0	0	0	0	0	0	0	0	2	2	2	2	1	0	1	2	1	0	1	2	2	1	1	2	1	1	1	2	1	1	0	1	2	2
sp|O95573|ACSL3_HUMAN	sp|O95573|ACSL3_HUMAN	17	15	15	sp|O95573|ACSL3_HUMAN Fatty acid CoA ligase Acsl3 OS=Homo sapiens OX=9606 GN=ACSL3 PE=1 SV=3	Fatty acid CoA ligase Acsl3	ACSL3	1	17	15	15	6	6	1	4	5	0	1	1	0	4	3	0	8	12	11	13	4	10	3	10	2	6	4	10	9	13	8	13	5	11	2	10	6	11	4	8	7	13
sp|O95613|PCNT_HUMAN	sp|O95613|PCNT_HUMAN	4	4	4	sp|O95613|PCNT_HUMAN Pericentrin OS=Homo sapiens OX=9606 GN=PCNT PE=1 SV=4	Pericentrin	PCNT	1	4	4	4	0	0	0	0	0	0	0	0	0	0	0	0	0	0	0	0	0	0	1	0	0	0	0	0	0	0	0	1	0	0	0	2	0	1	1	0	0	1
sp|O95630|STABP_HUMAN	sp|O95630|STABP_HUMAN	3	3	3	sp|O95630|STABP_HUMAN STAM-binding protein OS=Homo sapiens OX=9606 GN=STAMBP PE=1 SV=1	STAM-binding protein	STAMBP	1	3	3	3	3	2	2	2	2	1	2	2	1	0	0	1	1	1	0	0	0	0	0	0	0	0	0	0	1	1	1	1	0	1	0	0	0	0	0	0	0	1
sp|O95674|CDS2_HUMAN	sp|O95674|CDS2_HUMAN	1	1	1	sp|O95674|CDS2_HUMAN Phosphatidate cytidylyltransferase 2 OS=Homo sapiens OX=9606 GN=CDS2 PE=1 SV=1	Phosphatidate cytidylyltransferase 2	CDS2	1	1	1	1	0	0	0	0	1	0	0	0	0	0	0	0	0	1	0	0	0	0	0	1	0	0	0	1	0	0	0	0	1	0	0	0	0	0	0	0	0	0
sp|O95684|CEP43_HUMAN	sp|O95684|CEP43_HUMAN	2	2	2	sp|O95684|CEP43_HUMAN Centrosomal protein 43 OS=Homo sapiens OX=9606 GN=CEP43 PE=1 SV=1	Centrosomal protein 43	CEP43	1	2	2	2	0	0	1	0	0	1	0	1	0	0	0	0	0	0	0	0	0	0	0	0	0	0	0	0	0	0	0	0	0	0	0	0	0	0	0	0	0	0
sp|O95707|RPP29_HUMAN	sp|O95707|RPP29_HUMAN	5	5	5	sp|O95707|RPP29_HUMAN Ribonuclease P protein subunit p29 OS=Homo sapiens OX=9606 GN=POP4 PE=1 SV=2	Ribonuclease P protein subunit p29	POP4	1	5	5	5	5	5	3	5	5	5	5	5	4	0	0	4	0	0	2	1	0	0	0	1	0	0	0	2	0	0	0	0	0	1	0	0	1	0	0	1	0	2
sp|O95716|RAB3D_HUMAN	sp|O95716|RAB3D_HUMAN	3	2	2	sp|O95716|RAB3D_HUMAN Ras-related protein Rab-3D OS=Homo sapiens OX=9606 GN=RAB3D PE=1 SV=1	Ras-related protein Rab-3D	RAB3D	1	3	2	2	1	1	0	0	1	0	0	0	0	0	0	1	2	2	2	3	2	2	0	2	1	1	1	3	3	3	2	3	1	1	1	3	2	2	2	3	3	2
sp|O95721|SNP29_HUMAN	sp|O95721|SNP29_HUMAN	13	13	13	sp|O95721|SNP29_HUMAN Synaptosomal-associated protein 29 OS=Homo sapiens OX=9606 GN=SNAP29 PE=1 SV=1	Synaptosomal-associated protein 29	SNAP29	1	13	13	13	3	4	2	3	4	4	3	4	2	1	0	3	11	12	12	13	9	11	11	10	10	10	9	12	12	12	11	12	11	11	11	10	10	10	11	10	10	11
sp|O95747|OXSR1_HUMAN	sp|O95747|OXSR1_HUMAN	7	7	7	sp|O95747|OXSR1_HUMAN Serine/threonine-protein kinase OSR1 OS=Homo sapiens OX=9606 GN=OXSR1 PE=1 SV=1	Serine/threonine-protein kinase OSR1	OXSR1	1	7	7	7	2	5	2	1	1	1	1	1	1	0	0	0	3	5	3	4	1	5	1	4	0	1	0	2	4	4	5	3	3	3	2	2	3	5	2	3	4	4
sp|O95757|HS74L_HUMAN	sp|O95757|HS74L_HUMAN	5	2	2	sp|O95757|HS74L_HUMAN Heat shock 70 kDa protein 4L OS=Homo sapiens OX=9606 GN=HSPA4L PE=1 SV=3	Heat shock 70 kDa protein 4L	HSPA4L	1	5	2	2	2	3	1	1	1	1	0	2	0	0	0	1	1	1	3	2	1	3	2	2	1	1	3	2	0	0	2	2	1	3	1	1	1	2	2	3	1	1
sp|O95758|PTBP3_HUMAN	sp|O95758|PTBP3_HUMAN	9	6	6	sp|O95758|PTBP3_HUMAN Polypyrimidine tract-binding protein 3 OS=Homo sapiens OX=9606 GN=PTBP3 PE=1 SV=2	Polypyrimidine tract-binding protein 3	PTBP3	1	9	6	6	4	3	1	2	3	3	2	2	2	2	1	2	2	3	3	3	3	1	0	2	1	3	3	3	5	4	2	4	2	4	0	2	3	2	3	2	4	6
sp|O95759|TBCD8_HUMAN	sp|O95759|TBCD8_HUMAN	12	12	12	sp|O95759|TBCD8_HUMAN TBC1 domain family member 8 OS=Homo sapiens OX=9606 GN=TBC1D8 PE=1 SV=3	TBC1 domain family member 8	TBC1D8	1	12	12	12	0	0	0	0	0	0	0	0	0	0	0	0	1	1	4	0	11	9	6	8	9	2	10	8	1	0	7	1	3	5	6	8	6	4	7	6	1	1
sp|O95782|AP2A1_HUMAN	sp|O95782|AP2A1_HUMAN	27	27	17	sp|O95782|AP2A1_HUMAN AP-2 complex subunit alpha-1 OS=Homo sapiens OX=9606 GN=AP2A1 PE=1 SV=3	AP-2 complex subunit alpha-1	AP2A1	1	27	27	17	2	5	2	5	3	2	3	4	2	1	0	1	17	17	15	13	15	14	8	13	9	10	8	10	17	19	16	17	13	15	10	13	13	17	6	15	12	22
sp|O95786|DDX58_HUMAN	sp|O95786|DDX58_HUMAN	3	3	3	sp|O95786|DDX58_HUMAN Antiviral innate immune response receptor RIG-I OS=Homo sapiens OX=9606 GN=DDX58 PE=1 SV=2	Antiviral innate immune response receptor RIG-I	DDX58	1	3	3	3	1	1	0	1	2	1	1	1	0	1	1	0	0	1	0	0	0	1	1	0	1	1	1	1	1	1	1	1	1	1	1	1	1	1	1	1	1	1
sp|O95793|STAU1_HUMAN	sp|O95793|STAU1_HUMAN	15	15	14	sp|O95793|STAU1_HUMAN Double-stranded RNA-binding protein Staufen homolog 1 OS=Homo sapiens OX=9606 GN=STAU1 PE=1 SV=2	Double-stranded RNA-binding protein Staufen homolog 1	STAU1	1	15	15	14	13	15	10	11	12	9	9	11	9	1	0	6	0	0	0	0	0	3	0	1	0	0	0	0	3	0	1	1	0	0	0	0	0	1	0	1	3	5
sp|O95801|TTC4_HUMAN	sp|O95801|TTC4_HUMAN	4	4	4	sp|O95801|TTC4_HUMAN Tetratricopeptide repeat protein 4 OS=Homo sapiens OX=9606 GN=TTC4 PE=1 SV=3	Tetratricopeptide repeat protein 4	TTC4	1	4	4	4	2	3	0	0	0	0	0	3	1	0	0	0	0	0	0	0	0	0	0	0	0	0	0	0	0	0	0	0	0	0	0	0	0	0	0	0	0	0
sp|O95810|CAVN2_HUMAN	sp|O95810|CAVN2_HUMAN	3	3	3	sp|O95810|CAVN2_HUMAN Caveolae-associated protein 2 OS=Homo sapiens OX=9606 GN=CAVIN2 PE=1 SV=3	Caveolae-associated protein 2	CAVIN2	1	3	3	3	2	1	0	1	1	1	0	1	1	0	0	1	1	0	2	0	1	2	0	1	1	0	1	0	1	1	2	0	1	1	0	0	1	0	0	1	0	1
sp|O95816|BAG2_HUMAN	sp|O95816|BAG2_HUMAN	3	3	3	sp|O95816|BAG2_HUMAN BAG family molecular chaperone regulator 2 OS=Homo sapiens OX=9606 GN=BAG2 PE=1 SV=1	BAG family molecular chaperone regulator 2	BAG2	1	3	3	3	0	0	0	0	1	2	0	0	1	0	0	1	0	0	1	0	0	1	1	1	0	0	0	0	0	0	0	0	0	0	0	1	1	1	1	0	1	0
sp|O95817|BAG3_HUMAN	sp|O95817|BAG3_HUMAN	16	16	16	sp|O95817|BAG3_HUMAN BAG family molecular chaperone regulator 3 OS=Homo sapiens OX=9606 GN=BAG3 PE=1 SV=3	BAG family molecular chaperone regulator 3	BAG3	1	16	16	16	14	14	9	7	10	6	8	8	10	1	0	4	3	3	4	2	2	5	1	3	2	0	4	3	5	2	4	2	5	4	4	2	6	5	3	1	5	2
sp|O95819|M4K4_HUMAN;sp|Q9NRD5|PICK1_HUMAN;sp|A2RUB6|CCD66_HUMAN	sp|O95819|M4K4_HUMAN	42;1;1	26;1;1	25;1;0	sp|O95819|M4K4_HUMAN Mitogen-activated protein kinase kinase kinase kinase 4 OS=Homo sapiens OX=9606 GN=MAP4K4 PE=1 SV=2	Mitogen-activated protein kinase kinase kinase kinase 4	MAP4K4	3	42	26	25	7	9	3	5	7	7	5	7	4	0	1	3	30	32	32	31	30	28	21	27	27	22	19	34	29	31	33	30	29	31	19	24	30	30	18	29	25	33
sp|O95831|AIFM1_HUMAN	sp|O95831|AIFM1_HUMAN	4	4	4	sp|O95831|AIFM1_HUMAN Apoptosis-inducing factor 1, mitochondrial OS=Homo sapiens OX=9606 GN=AIFM1 PE=1 SV=1	Apoptosis-inducing factor 1, mitochondrial	AIFM1	1	4	4	4	0	1	0	1	0	0	0	0	0	0	0	1	1	1	1	1	1	2	1	4	1	2	2	1	0	0	1	1	1	1	1	1	0	1	1	0	2	1
sp|O95832|CLD1_HUMAN	sp|O95832|CLD1_HUMAN	6	6	6	sp|O95832|CLD1_HUMAN Claudin-1 OS=Homo sapiens OX=9606 GN=CLDN1 PE=1 SV=1	Claudin-1	CLDN1	1	6	6	6	0	0	0	0	0	0	0	0	0	0	0	0	5	5	5	6	3	3	3	3	2	3	3	3	5	6	4	4	3	3	3	4	3	3	2	4	5	5
sp|O95833|CLIC3_HUMAN	sp|O95833|CLIC3_HUMAN	3	3	3	sp|O95833|CLIC3_HUMAN Chloride intracellular channel protein 3 OS=Homo sapiens OX=9606 GN=CLIC3 PE=1 SV=2	Chloride intracellular channel protein 3	CLIC3	1	3	3	3	0	0	0	0	0	0	0	0	0	0	0	0	0	0	0	0	0	0	0	0	0	0	0	0	0	0	0	1	0	0	0	0	0	0	0	0	1	0
sp|O95858|TSN15_HUMAN	sp|O95858|TSN15_HUMAN	9	9	9	sp|O95858|TSN15_HUMAN Tetraspanin-15 OS=Homo sapiens OX=9606 GN=TSPAN15 PE=1 SV=1	Tetraspanin-15	TSPAN15	1	9	9	9	0	0	0	0	0	0	0	0	0	0	0	0	9	9	9	9	9	9	8	8	6	6	8	9	9	9	9	8	7	9	7	9	7	7	7	9	7	9
sp|O95861|BPNT1_HUMAN	sp|O95861|BPNT1_HUMAN	2	2	2	sp|O95861|BPNT1_HUMAN 3(2),5-bisphosphate nucleotidase 1 OS=Homo sapiens OX=9606 GN=BPNT1 PE=1 SV=1	3(2),5-bisphosphate nucleotidase 1	BPNT1	1	2	2	2	2	2	1	0	1	0	1	0	0	0	0	0	0	0	0	0	0	0	0	0	0	0	0	0	0	0	0	0	0	0	0	0	0	0	0	0	1	1
sp|O95864|FADS2_HUMAN	sp|O95864|FADS2_HUMAN	7	7	7	sp|O95864|FADS2_HUMAN Acyl-CoA 6-desaturase OS=Homo sapiens OX=9606 GN=FADS2 PE=1 SV=1	Acyl-CoA 6-desaturase	FADS2	1	7	7	7	3	4	2	3	3	1	1	5	2	1	1	1	5	6	6	4	4	5	1	5	3	6	4	4	7	7	5	5	2	5	2	4	3	6	0	5	5	6
sp|O95865|DDAH2_HUMAN	sp|O95865|DDAH2_HUMAN	3	3	3	sp|O95865|DDAH2_HUMAN N(G),N(G)-dimethylarginine dimethylaminohydrolase 2 OS=Homo sapiens OX=9606 GN=DDAH2 PE=1 SV=1	N(G),N(G)-dimethylarginine dimethylaminohydrolase 2	DDAH2	1	3	3	3	0	0	0	0	0	0	0	0	0	0	0	0	1	0	0	0	1	0	1	0	2	3	0	0	0	1	0	1	0	0	1	1	1	0	3	0	2	0
sp|O95867|LY66C_HUMAN	sp|O95867|LY66C_HUMAN	3	3	3	sp|O95867|LY66C_HUMAN Lymphocyte antigen 6 complex locus protein G6c OS=Homo sapiens OX=9606 GN=LY6G6C PE=1 SV=1	Lymphocyte antigen 6 complex locus protein G6c	LY6G6C	1	3	3	3	0	0	0	0	0	0	0	0	0	0	0	0	0	0	0	1	0	0	0	0	0	2	0	0	1	1	0	1	0	0	0	1	1	1	0	1	1	1
sp|O95969|SG1D2_HUMAN	sp|O95969|SG1D2_HUMAN	2	2	2	sp|O95969|SG1D2_HUMAN Secretoglobin family 1D member 2 OS=Homo sapiens OX=9606 GN=SCGB1D2 PE=2 SV=1	Secretoglobin family 1D member 2	SCGB1D2	1	2	2	2	0	0	0	0	0	0	0	0	0	0	0	0	1	0	1	1	1	1	1	1	1	1	1	1	0	1	1	0	2	0	2	0	1	1	2	1	0	0
sp|O95985|TOP3B_HUMAN	sp|O95985|TOP3B_HUMAN	1	1	1	sp|O95985|TOP3B_HUMAN DNA topoisomerase 3-beta-1 OS=Homo sapiens OX=9606 GN=TOP3B PE=1 SV=1	DNA topoisomerase 3-beta-1	TOP3B	1	1	1	1	1	1	1	1	1	0	1	1	0	0	0	0	0	0	0	0	0	0	0	0	0	0	0	0	0	0	0	0	0	0	0	0	0	0	0	0	0	0
sp|O95994|AGR2_HUMAN	sp|O95994|AGR2_HUMAN	2	2	2	sp|O95994|AGR2_HUMAN Anterior gradient protein 2 homolog OS=Homo sapiens OX=9606 GN=AGR2 PE=1 SV=1	Anterior gradient protein 2 homolog	AGR2	1	2	2	2	1	1	1	1	1	1	1	2	0	2	0	2	0	0	0	0	0	0	0	0	0	0	0	0	0	0	0	0	0	0	0	0	0	0	0	0	0	0
sp|O96000|NDUBA_HUMAN	sp|O96000|NDUBA_HUMAN	3	3	3	sp|O96000|NDUBA_HUMAN NADH dehydrogenase [ubiquinone] 1 beta subcomplex subunit 10 OS=Homo sapiens OX=9606 GN=NDUFB10 PE=1 SV=3	NADH dehydrogenase [ubiquinone] 1 beta subcomplex subunit 10	NDUFB10	1	3	3	3	0	0	0	0	0	0	0	0	0	0	0	1	0	1	0	0	0	0	0	3	0	0	0	2	0	0	0	0	0	0	0	0	0	0	0	0	0	1
sp|O96005|CLPT1_HUMAN	sp|O96005|CLPT1_HUMAN	7	7	7	sp|O96005|CLPT1_HUMAN Cleft lip and palate transmembrane protein 1 OS=Homo sapiens OX=9606 GN=CLPTM1 PE=1 SV=1	Cleft lip and palate transmembrane protein 1	CLPTM1	1	7	7	7	1	2	1	1	1	2	0	1	0	0	0	3	4	5	2	3	0	4	0	3	0	2	0	3	2	1	1	3	1	1	0	0	1	1	0	0	1	2
sp|O96007|MOC2B_HUMAN	sp|O96007|MOC2B_HUMAN	2	2	2	sp|O96007|MOC2B_HUMAN Molybdopterin synthase catalytic subunit OS=Homo sapiens OX=9606 GN=MOCS2 PE=1 SV=1	Molybdopterin synthase catalytic subunit	MOCS2	1	2	2	2	2	2	1	1	1	1	1	1	1	0	0	0	1	1	0	0	0	0	0	0	0	0	0	0	0	1	1	1	0	0	0	0	1	0	0	0	1	1
sp|O96008|TOM40_HUMAN	sp|O96008|TOM40_HUMAN	6	6	6	sp|O96008|TOM40_HUMAN Mitochondrial import receptor subunit TOM40 homolog OS=Homo sapiens OX=9606 GN=TOMM40 PE=1 SV=1	Mitochondrial import receptor subunit TOM40 homolog	TOMM40	1	6	6	6	0	2	0	1	1	1	1	0	1	0	0	1	0	0	0	1	1	2	0	3	0	0	0	1	2	2	0	1	2	1	0	0	0	2	0	0	2	3
sp|O96013|PAK4_HUMAN;sp|Q9P286|PAK5_HUMAN;sp|Q9NQU5|PAK6_HUMAN	sp|O96013|PAK4_HUMAN	26;4;2	26;4;2	26;4;2	sp|O96013|PAK4_HUMAN Serine/threonine-protein kinase PAK 4 OS=Homo sapiens OX=9606 GN=PAK4 PE=1 SV=1	Serine/threonine-protein kinase PAK 4	PAK4	3	26	26	26	10	12	9	10	9	8	10	11	7	2	1	6	23	24	23	25	19	21	15	19	18	17	15	20	22	26	22	22	21	20	16	19	21	22	18	21	22	25
sp|P00167|CYB5_HUMAN	sp|P00167|CYB5_HUMAN	5	5	5	sp|P00167|CYB5_HUMAN Cytochrome b5 OS=Homo sapiens OX=9606 GN=CYB5A PE=1 SV=2	Cytochrome b5	CYB5A	1	5	5	5	3	3	3	3	3	3	3	3	3	0	0	3	4	5	4	4	2	1	2	3	1	3	3	4	4	5	4	4	3	1	2	3	0	3	0	4	2	3
sp|P00338|LDHA_HUMAN;sp|Q6ZMR3|LDH6A_HUMAN;sp|P07864|LDHC_HUMAN	sp|P00338|LDHA_HUMAN	18;1;1	18;1;1	16;0;0	sp|P00338|LDHA_HUMAN L-lactate dehydrogenase A chain OS=Homo sapiens OX=9606 GN=LDHA PE=1 SV=2	L-lactate dehydrogenase A chain	LDHA	3	18	18	16	11	11	5	12	13	5	12	11	5	13	13	8	6	7	10	8	9	9	9	15	9	8	9	9	9	8	7	12	9	10	10	9	8	9	10	10	9	8
sp|P00352|AL1A1_HUMAN;sp|P47895|AL1A3_HUMAN;sp|O94788|AL1A2_HUMAN	sp|P00352|AL1A1_HUMAN	32;1;1	32;1;1	30;0;0	sp|P00352|AL1A1_HUMAN Aldehyde dehydrogenase 1A1 OS=Homo sapiens OX=9606 GN=ALDH1A1 PE=1 SV=2	Aldehyde dehydrogenase 1A1	ALDH1A1	3	32	32	30	27	27	20	25	25	22	25	27	20	24	23	25	25	20	25	21	22	27	23	30	20	24	26	25	27	17	21	25	24	24	25	21	20	26	29	28	29	29
sp|P00367|DHE3_HUMAN;sp|P49448|DHE4_HUMAN	sp|P00367|DHE3_HUMAN;sp|P49448|DHE4_HUMAN	6;4	6;4	6;4	sp|P00367|DHE3_HUMAN Glutamate dehydrogenase 1, mitochondrial OS=Homo sapiens OX=9606 GN=GLUD1 PE=1 SV=2;sp|P49448|DHE4_HUMAN Glutamate dehydrogenase 2, mitochondrial OS=Homo sapiens OX=9606 GN=GLUD2 PE=1 SV=2	Glutamate dehydrogenase 1, mitochondrial	GLUD1	2	6	6	6	0	0	0	0	0	0	0	0	0	0	0	0	0	0	0	0	0	0	0	3	0	0	0	2	0	0	0	2	0	1	0	2	0	0	1	2	2	1
sp|P00374|DYR_HUMAN	sp|P00374|DYR_HUMAN	3	3	3	sp|P00374|DYR_HUMAN Dihydrofolate reductase OS=Homo sapiens OX=9606 GN=DHFR PE=1 SV=2	Dihydrofolate reductase	DHFR	1	3	3	3	0	0	0	0	0	1	0	0	0	2	0	0	1	1	1	1	1	2	0	1	1	0	0	1	1	0	1	0	0	0	0	1	1	2	1	1	0	2
sp|P00387|NB5R3_HUMAN	sp|P00387|NB5R3_HUMAN	9	9	9	sp|P00387|NB5R3_HUMAN NADH-cytochrome b5 reductase 3 OS=Homo sapiens OX=9606 GN=CYB5R3 PE=1 SV=3	NADH-cytochrome b5 reductase 3	CYB5R3	1	9	9	9	3	4	4	4	4	4	5	5	3	6	8	4	1	1	0	1	0	0	0	2	0	1	0	1	0	2	0	2	0	0	0	1	0	1	1	1	1	2
sp|P00390|GSHR_HUMAN	sp|P00390|GSHR_HUMAN	8	8	8	sp|P00390|GSHR_HUMAN Glutathione reductase, mitochondrial OS=Homo sapiens OX=9606 GN=GSR PE=1 SV=2	Glutathione reductase, mitochondrial	GSR	1	8	8	8	4	4	1	8	7	3	3	8	1	2	1	3	4	5	2	4	4	4	3	5	3	4	3	5	4	4	3	3	2	4	2	4	4	2	2	5	2	3
sp|P00403|COX2_HUMAN	sp|P00403|COX2_HUMAN	2	2	2	sp|P00403|COX2_HUMAN Cytochrome c oxidase subunit 2 OS=Homo sapiens OX=9606 GN=MT-CO2 PE=1 SV=1	Cytochrome c oxidase subunit 2	MT-CO2	1	2	2	2	1	1	0	1	1	0	0	1	0	1	1	1	0	0	1	1	0	1	0	2	0	0	0	1	1	0	1	1	1	1	0	1	0	0	0	1	1	1
sp|P00450|CERU_HUMAN	sp|P00450|CERU_HUMAN	13	3	3	sp|P00450|CERU_HUMAN Ceruloplasmin OS=Homo sapiens OX=9606 GN=CP PE=1 SV=1	Ceruloplasmin	CP	1	13	3	3	10	10	8	9	9	9	10	8	9	10	10	10	9	9	9	10	9	10	10	11	8	8	11	9	9	9	9	9	10	9	11	10	10	9	11	11	7	9
sp|P00488|F13A_HUMAN	sp|P00488|F13A_HUMAN	1	1	1	sp|P00488|F13A_HUMAN Coagulation factor XIII A chain OS=Homo sapiens OX=9606 GN=F13A1 PE=1 SV=4	Coagulation factor XIII A chain	F13A1	1	1	1	1	0	0	0	0	0	0	0	0	0	0	0	0	0	0	0	0	0	0	0	0	0	0	0	0	1	0	0	0	0	0	0	0	0	0	1	0	0	0
sp|P00491|PNPH_HUMAN	sp|P00491|PNPH_HUMAN	12	12	12	sp|P00491|PNPH_HUMAN Purine nucleoside phosphorylase OS=Homo sapiens OX=9606 GN=PNP PE=1 SV=2	Purine nucleoside phosphorylase	PNP	1	12	12	12	4	4	3	0	0	0	1	1	0	0	0	2	9	8	5	3	8	6	6	7	9	9	4	3	9	8	5	8	8	8	8	9	10	9	11	5	11	5
sp|P00492|HPRT_HUMAN	sp|P00492|HPRT_HUMAN	5	5	5	sp|P00492|HPRT_HUMAN Hypoxanthine-guanine phosphoribosyltransferase OS=Homo sapiens OX=9606 GN=HPRT1 PE=1 SV=2	Hypoxanthine-guanine phosphoribosyltransferase	HPRT1	1	5	5	5	2	3	0	5	4	0	1	5	0	0	0	0	2	0	2	0	0	0	1	3	0	1	1	2	0	0	1	1	1	0	1	0	1	1	3	2	1	1
sp|P00505|AATM_HUMAN	sp|P00505|AATM_HUMAN	1	1	1	sp|P00505|AATM_HUMAN Aspartate aminotransferase, mitochondrial OS=Homo sapiens OX=9606 GN=GOT2 PE=1 SV=3	Aspartate aminotransferase, mitochondrial	GOT2	1	1	1	1	0	0	0	0	0	0	0	0	0	0	0	1	0	0	0	0	0	0	0	1	0	0	0	0	0	0	0	0	0	1	0	0	0	0	0	0	0	0
sp|P00519|ABL1_HUMAN	sp|P00519|ABL1_HUMAN	4	2	2	sp|P00519|ABL1_HUMAN Tyrosine-protein kinase ABL1 OS=Homo sapiens OX=9606 GN=ABL1 PE=1 SV=4	Tyrosine-protein kinase ABL1	ABL1	1	4	2	2	0	0	0	0	0	0	0	0	0	0	0	0	1	1	0	0	0	0	0	0	0	0	0	1	1	2	0	1	0	0	0	0	0	0	0	0	0	2
sp|P00533|EGFR_HUMAN	sp|P00533|EGFR_HUMAN	62	62	59	sp|P00533|EGFR_HUMAN Epidermal growth factor receptor OS=Homo sapiens OX=9606 GN=EGFR PE=1 SV=2	Epidermal growth factor receptor	EGFR	1	62	62	59	18	20	19	17	19	19	17	19	16	3	0	15	59	60	58	57	57	55	51	56	51	56	56	56	57	58	58	57	56	55	53	55	54	57	55	55	56	57
sp|P00558|PGK1_HUMAN;sp|P07205|PGK2_HUMAN	sp|P00558|PGK1_HUMAN	18;4	18;4	18;4	sp|P00558|PGK1_HUMAN Phosphoglycerate kinase 1 OS=Homo sapiens OX=9606 GN=PGK1 PE=1 SV=3	Phosphoglycerate kinase 1	PGK1	2	18	18	18	3	4	4	3	6	2	5	7	2	6	6	7	6	7	7	5	8	6	3	14	7	7	3	8	8	5	5	7	8	11	8	5	7	7	6	7	5	6
sp|P00568|KAD1_HUMAN	sp|P00568|KAD1_HUMAN	3	3	3	sp|P00568|KAD1_HUMAN Adenylate kinase isoenzyme 1 OS=Homo sapiens OX=9606 GN=AK1 PE=1 SV=3	Adenylate kinase isoenzyme 1	AK1	1	3	3	3	0	0	0	0	0	0	0	0	0	0	0	0	0	0	1	0	0	0	0	1	0	1	0	1	0	0	0	0	1	2	3	0	0	0	1	0	1	1
sp|P00918|CAH2_HUMAN	sp|P00918|CAH2_HUMAN	7	7	7	sp|P00918|CAH2_HUMAN Carbonic anhydrase 2 OS=Homo sapiens OX=9606 GN=CA2 PE=1 SV=2	Carbonic anhydrase 2	CA2	1	7	7	7	0	0	0	0	0	0	0	0	0	0	0	0	0	1	1	0	0	0	0	0	0	0	0	0	0	0	0	0	0	0	0	0	0	0	0	0	0	0
sp|P00973|OAS1_HUMAN	sp|P00973|OAS1_HUMAN	2	2	2	sp|P00973|OAS1_HUMAN 2-5-oligoadenylate synthase 1 OS=Homo sapiens OX=9606 GN=OAS1 PE=1 SV=4	2-5-oligoadenylate synthase 1	OAS1	1	2	2	2	1	2	0	1	1	0	0	1	0	0	0	0	0	0	0	0	0	0	0	0	0	0	0	0	0	0	0	0	0	0	0	0	0	0	0	0	0	0
sp|P01009|A1AT_HUMAN	sp|P01009|A1AT_HUMAN	1	1	1	sp|P01009|A1AT_HUMAN Alpha-1-antitrypsin OS=Homo sapiens OX=9606 GN=SERPINA1 PE=1 SV=3	Alpha-1-antitrypsin	SERPINA1	1	1	1	1	0	0	0	0	0	0	0	0	0	0	0	0	0	0	0	0	0	0	0	0	0	0	0	0	0	0	0	0	0	0	0	0	0	0	0	0	0	0
sp|P01037|CYTN_HUMAN	sp|P01037|CYTN_HUMAN	2	2	2	sp|P01037|CYTN_HUMAN Cystatin-SN OS=Homo sapiens OX=9606 GN=CST1 PE=1 SV=3	Cystatin-SN	CST1	1	2	2	2	0	0	0	0	0	0	0	0	0	1	0	0	0	0	0	0	0	1	1	0	1	0	0	2	0	0	1	0	1	0	0	1	0	0	0	0	0	0
sp|P01040|CYTA_HUMAN	sp|P01040|CYTA_HUMAN	5	5	5	sp|P01040|CYTA_HUMAN Cystatin-A OS=Homo sapiens OX=9606 GN=CSTA PE=1 SV=1	Cystatin-A	CSTA	1	5	5	5	1	0	2	0	0	1	2	0	0	0	0	2	3	4	3	4	3	3	4	4	5	5	4	3	3	3	3	3	4	3	4	3	3	3	4	5	5	2
sp|P01112|RASH_HUMAN;sp|P01111|RASN_HUMAN;sp|P01116|RASK_HUMAN	sp|P01112|RASH_HUMAN;sp|P01111|RASN_HUMAN	3;2;1	3;2;1	3;2;1	sp|P01112|RASH_HUMAN GTPase HRas OS=Homo sapiens OX=9606 GN=HRAS PE=1 SV=1;sp|P01111|RASN_HUMAN GTPase NRas OS=Homo sapiens OX=9606 GN=NRAS PE=1 SV=1	GTPase HRas	HRAS	3	3	3	3	0	1	0	0	0	0	0	1	0	0	0	0	2	1	2	2	0	1	0	2	1	0	0	2	0	1	0	0	1	1	0	0	1	0	0	0	1	0
sp|P01130|LDLR_HUMAN	sp|P01130|LDLR_HUMAN	4	3	3	sp|P01130|LDLR_HUMAN Low-density lipoprotein receptor OS=Homo sapiens OX=9606 GN=LDLR PE=1 SV=1	Low-density lipoprotein receptor	LDLR	1	4	3	3	0	0	0	0	0	0	0	0	0	0	0	0	1	1	3	1	1	2	1	1	1	2	1	2	1	1	2	1	0	0	1	1	1	0	1	0	0	1
sp|P01308|INS_HUMAN;sp|F8WCM5|INSR2_HUMAN	sp|P01308|INS_HUMAN;sp|F8WCM5|INSR2_HUMAN	2;1	2;1	2;1	sp|P01308|INS_HUMAN Insulin OS=Homo sapiens OX=9606 GN=INS PE=1 SV=1;sp|F8WCM5|INSR2_HUMAN Insulin, isoform 2 OS=Homo sapiens OX=9606 GN=INS-IGF2 PE=2 SV=1	Insulin	INS	2	2	2	2	0	0	1	1	0	1	0	0	2	1	0	2	0	0	0	0	0	0	0	0	0	0	0	0	0	0	0	0	0	0	0	0	0	0	0	0	0	0
sp|P01591|IGJ_HUMAN	sp|P01591|IGJ_HUMAN	4	4	4	sp|P01591|IGJ_HUMAN Immunoglobulin J chain OS=Homo sapiens OX=9606 GN=JCHAIN PE=1 SV=4	Immunoglobulin J chain	JCHAIN	1	4	4	4	0	0	0	0	0	0	0	0	0	0	0	0	2	3	2	2	3	2	2	2	3	3	2	2	2	2	2	0	3	2	3	3	3	2	4	3	3	1
sp|P01833|PIGR_HUMAN	sp|P01833|PIGR_HUMAN	13	13	13	sp|P01833|PIGR_HUMAN Polymeric immunoglobulin receptor OS=Homo sapiens OX=9606 GN=PIGR PE=1 SV=4	Polymeric immunoglobulin receptor	PIGR	1	13	13	13	0	1	1	0	1	1	0	0	0	0	1	0	4	10	3	3	8	4	4	3	3	6	4	10	6	5	1	0	9	6	9	5	8	6	7	4	6	1
sp|P01834|IGKC_HUMAN;sp|P0DOX7|IGK_HUMAN	sp|P01834|IGKC_HUMAN;sp|P0DOX7|IGK_HUMAN	6;5	6;5	6;5	sp|P01834|IGKC_HUMAN Immunoglobulin kappa constant OS=Homo sapiens OX=9606 GN=IGKC PE=1 SV=2;sp|P0DOX7|IGK_HUMAN Immunoglobulin kappa light chain OS=Homo sapiens OX=9606 PE=1 SV=1	Immunoglobulin kappa constant	IGKC	2	6	6	6	0	0	0	0	0	0	1	0	0	0	0	1	3	4	2	2	4	3	3	2	4	4	3	3	3	2	3	2	4	4	3	2	3	4	3	3	3	1
sp|P01857|IGHG1_HUMAN;sp|P0DOX5|IGG1_HUMAN;sp|P01860|IGHG3_HUMAN;CON__tr|G1THZ6|G1THZ6_RABIT	sp|P01857|IGHG1_HUMAN;sp|P0DOX5|IGG1_HUMAN	11;11;5;2	11;11;5;2	7;7;2;1	sp|P01857|IGHG1_HUMAN Immunoglobulin heavy constant gamma 1 OS=Homo sapiens OX=9606 GN=IGHG1 PE=1 SV=1;sp|P0DOX5|IGG1_HUMAN Immunoglobulin gamma-1 heavy chain OS=Homo sapiens OX=9606 PE=1 SV=2	Immunoglobulin heavy constant gamma 1	IGHG1	4	11	11	7	0	0	0	0	0	0	0	0	0	1	0	0	4	6	2	2	6	5	3	5	7	6	3	2	7	6	5	3	6	6	4	4	7	6	7	5	6	1
sp|P01861|IGHG4_HUMAN;sp|P01859|IGHG2_HUMAN	sp|P01861|IGHG4_HUMAN;sp|P01859|IGHG2_HUMAN	5;3	1;1	1;1	sp|P01861|IGHG4_HUMAN Immunoglobulin heavy constant gamma 4 OS=Homo sapiens OX=9606 GN=IGHG4 PE=1 SV=1;sp|P01859|IGHG2_HUMAN Immunoglobulin heavy constant gamma 2 OS=Homo sapiens OX=9606 GN=IGHG2 PE=1 SV=2	Immunoglobulin heavy constant gamma 4	IGHG4	2	5	1	1	0	0	0	0	0	0	0	0	0	0	0	0	3	2	0	0	2	1	0	1	3	3	1	1	2	2	1	0	3	1	1	1	2	3	2	2	3	0
sp|P01876|IGHA1_HUMAN	sp|P01876|IGHA1_HUMAN	10	10	5	sp|P01876|IGHA1_HUMAN Immunoglobulin heavy constant alpha 1 OS=Homo sapiens OX=9606 GN=IGHA1 PE=1 SV=2	Immunoglobulin heavy constant alpha 1	IGHA1	1	10	10	5	0	0	0	0	0	0	2	0	0	0	1	1	7	8	6	5	7	4	5	5	5	9	4	6	5	4	3	2	7	7	6	2	6	4	8	5	7	5
sp|P01877|IGHA2_HUMAN;sp|P0DOX2|IGA2_HUMAN	sp|P01877|IGHA2_HUMAN;sp|P0DOX2|IGA2_HUMAN	6;5	1;1	1;1	sp|P01877|IGHA2_HUMAN Immunoglobulin heavy constant alpha 2 OS=Homo sapiens OX=9606 GN=IGHA2 PE=1 SV=4;sp|P0DOX2|IGA2_HUMAN Immunoglobulin alpha-2 heavy chain OS=Homo sapiens OX=9606 PE=1 SV=2	Immunoglobulin heavy constant alpha 2	IGHA2	2	6	1	1	0	0	0	0	0	0	1	0	0	0	1	0	2	3	3	1	4	1	2	2	2	4	1	3	4	1	2	1	4	4	5	1	4	3	5	4	4	3
sp|P01889|HLAB_HUMAN	sp|P01889|HLAB_HUMAN	10	3	3	sp|P01889|HLAB_HUMAN HLA class I histocompatibility antigen, B alpha chain OS=Homo sapiens OX=9606 GN=HLA-B PE=1 SV=3	HLA class I histocompatibility antigen, B alpha chain	HLA-B	1	10	3	3	0	0	0	0	0	0	0	0	0	0	0	0	8	8	8	8	7	7	6	8	6	6	7	8	8	8	7	8	8	8	10	9	9	8	6	9	8	10
sp|P01893|HLAH_HUMAN;sp|P30511|HLAF_HUMAN;sp|P13747|HLAE_HUMAN	sp|P01893|HLAH_HUMAN	10;3;2	3;0;0	3;0;0	sp|P01893|HLAH_HUMAN Putative HLA class I histocompatibility antigen, alpha chain H OS=Homo sapiens OX=9606 GN=HLA-H PE=5 SV=3	Putative HLA class I histocompatibility antigen, alpha chain H	HLA-H	3	10	3	3	1	1	0	0	1	2	1	0	1	0	0	1	9	9	9	9	9	8	6	9	7	7	9	8	9	9	8	9	7	9	7	9	9	8	6	9	9	10
sp|P02452|CO1A1_HUMAN	sp|P02452|CO1A1_HUMAN	2	2	2	sp|P02452|CO1A1_HUMAN Collagen alpha-1(I) chain OS=Homo sapiens OX=9606 GN=COL1A1 PE=1 SV=5	Collagen alpha-1(I) chain	COL1A1	1	2	2	2	0	1	0	0	0	0	1	0	0	0	0	2	0	0	0	0	0	0	0	0	0	0	0	0	0	0	0	0	0	0	0	0	0	0	0	0	0	0
sp|P02511|CRYAB_HUMAN	sp|P02511|CRYAB_HUMAN	4	4	4	sp|P02511|CRYAB_HUMAN Alpha-crystallin B chain OS=Homo sapiens OX=9606 GN=CRYAB PE=1 SV=2	Alpha-crystallin B chain	CRYAB	1	4	4	4	0	0	0	0	0	0	0	0	0	0	0	0	1	1	1	0	2	0	0	0	4	3	1	0	0	0	0	0	1	0	1	0	1	0	0	0	1	0
sp|P02545|LMNA_HUMAN;sp|Q03252|LMNB2_HUMAN	sp|P02545|LMNA_HUMAN	44;2	44;2	42;0	sp|P02545|LMNA_HUMAN Prelamin-A/C OS=Homo sapiens OX=9606 GN=LMNA PE=1 SV=1	Prelamin-A/C	LMNA	2	44	44	42	19	23	13	20	19	7	15	21	15	7	5	13	27	20	26	21	22	35	24	23	19	27	29	19	30	15	13	19	24	26	14	15	36	31	39	34	29	28
sp|P02549|SPTA1_HUMAN	sp|P02549|SPTA1_HUMAN	3	3	3	sp|P02549|SPTA1_HUMAN Spectrin alpha chain, erythrocytic 1 OS=Homo sapiens OX=9606 GN=SPTA1 PE=1 SV=5	Spectrin alpha chain, erythrocytic 1	SPTA1	1	3	3	3	0	0	0	0	0	0	1	0	0	0	0	0	1	1	1	2	1	1	1	1	0	0	1	1	2	1	1	2	1	1	1	1	1	1	1	1	1	2
sp|P02679|FIBG_HUMAN	sp|P02679|FIBG_HUMAN	3	3	3	sp|P02679|FIBG_HUMAN Fibrinogen gamma chain OS=Homo sapiens OX=9606 GN=FGG PE=1 SV=3	Fibrinogen gamma chain	FGG	1	3	3	3	0	0	0	0	0	0	0	0	0	0	0	1	0	0	0	0	1	0	0	0	0	0	0	0	1	0	0	0	0	0	0	0	0	0	2	0	0	1
sp|P02686|MBP_HUMAN	sp|P02686|MBP_HUMAN	9	9	9	sp|P02686|MBP_HUMAN Myelin basic protein OS=Homo sapiens OX=9606 GN=MBP PE=1 SV=3	Myelin basic protein	MBP	1	9	9	9	0	0	0	0	0	0	0	0	0	0	0	1	4	9	8	9	1	2	1	3	0	1	2	8	3	9	7	7	1	2	4	2	1	3	1	5	4	6
sp|P02751|FINC_HUMAN	sp|P02751|FINC_HUMAN	21	21	21	sp|P02751|FINC_HUMAN Fibronectin OS=Homo sapiens OX=9606 GN=FN1 PE=1 SV=5	Fibronectin	FN1	1	21	21	21	1	1	1	1	0	1	1	0	1	0	0	14	1	0	0	1	0	5	5	0	2	5	3	0	12	0	0	0	4	0	0	0	4	5	17	2	3	6
sp|P02786|TFR1_HUMAN	sp|P02786|TFR1_HUMAN	22	22	22	sp|P02786|TFR1_HUMAN Transferrin receptor protein 1 OS=Homo sapiens OX=9606 GN=TFRC PE=1 SV=2	Transferrin receptor protein 1	TFRC	1	22	22	22	0	3	0	2	1	0	0	3	0	4	1	1	18	17	18	16	14	18	11	18	11	15	14	17	18	14	20	18	12	15	11	15	14	17	10	17	16	13
sp|P02787|TRFE_HUMAN	sp|P02787|TRFE_HUMAN	2	2	2	sp|P02787|TRFE_HUMAN Serotransferrin OS=Homo sapiens OX=9606 GN=TF PE=1 SV=3	Serotransferrin	TF	1	2	2	2	0	0	0	0	0	0	0	0	0	0	0	0	0	0	0	0	0	0	0	0	0	0	0	0	0	0	0	0	0	2	0	0	0	0	0	0	0	0
sp|P02788|TRFL_HUMAN	sp|P02788|TRFL_HUMAN	26	26	24	sp|P02788|TRFL_HUMAN Lactotransferrin OS=Homo sapiens OX=9606 GN=LTF PE=1 SV=6	Lactotransferrin	LTF	1	26	26	24	0	0	1	0	0	0	0	0	1	1	5	3	10	17	6	1	17	5	4	8	8	14	5	5	15	4	3	1	22	10	19	5	13	10	18	5	17	1
sp|P02790|HEMO_HUMAN	sp|P02790|HEMO_HUMAN	2	2	2	sp|P02790|HEMO_HUMAN Hemopexin OS=Homo sapiens OX=9606 GN=HPX PE=1 SV=2	Hemopexin	HPX	1	2	2	2	0	0	0	0	0	0	0	0	1	0	0	2	0	0	0	0	0	0	0	0	0	0	0	0	0	0	0	0	0	0	0	0	0	0	0	0	0	0
sp|P02810|PRPC_HUMAN	sp|P02810|PRPC_HUMAN	1	1	1	sp|P02810|PRPC_HUMAN Salivary acidic proline-rich phosphoprotein 1/2 OS=Homo sapiens OX=9606 GN=PRH1 PE=1 SV=2	Salivary acidic proline-rich phosphoprotein 1/2	PRH1	1	1	1	1	0	0	0	0	0	0	0	0	0	0	0	0	0	0	0	0	1	1	0	1	1	1	0	0	1	1	0	0	1	1	0	0	1	0	0	0	1	0
sp|P03973|SLPI_HUMAN	sp|P03973|SLPI_HUMAN	5	5	5	sp|P03973|SLPI_HUMAN Antileukoproteinase OS=Homo sapiens OX=9606 GN=SLPI PE=1 SV=2	Antileukoproteinase	SLPI	1	5	5	5	0	1	0	0	0	1	1	0	0	0	0	0	4	3	3	1	5	3	3	2	3	4	2	1	4	5	2	1	5	5	3	2	4	3	3	2	5	2
sp|P04040|CATA_HUMAN	sp|P04040|CATA_HUMAN	23	23	23	sp|P04040|CATA_HUMAN Catalase OS=Homo sapiens OX=9606 GN=CAT PE=1 SV=3	Catalase	CAT	1	23	23	23	3	4	7	0	2	2	3	0	1	0	0	5	20	17	13	15	19	14	16	12	20	19	14	10	19	19	16	19	19	17	19	18	19	16	19	14	20	14
sp|P04049|RAF1_HUMAN	sp|P04049|RAF1_HUMAN	7	5	4	sp|P04049|RAF1_HUMAN RAF proto-oncogene serine/threonine-protein kinase OS=Homo sapiens OX=9606 GN=RAF1 PE=1 SV=1	RAF proto-oncogene serine/threonine-protein kinase	RAF1	1	7	5	4	0	0	0	1	1	1	1	1	2	1	0	1	3	1	4	2	2	5	3	4	4	2	4	3	5	2	6	4	4	3	3	3	6	3	2	5	2	2
sp|P04062|GLCM_HUMAN	sp|P04062|GLCM_HUMAN	3	3	3	sp|P04062|GLCM_HUMAN Lysosomal acid glucosylceramidase OS=Homo sapiens OX=9606 GN=GBA PE=1 SV=3	Lysosomal acid glucosylceramidase	GBA	1	3	3	3	0	0	0	0	0	0	0	0	0	1	0	0	1	1	2	0	1	1	2	0	2	2	0	1	0	1	1	2	1	1	2	0	1	1	2	1	0	0
sp|P04075|ALDOA_HUMAN;sp|P05062|ALDOB_HUMAN	sp|P04075|ALDOA_HUMAN	23;1	23;1	18;0	sp|P04075|ALDOA_HUMAN Fructose-bisphosphate aldolase A OS=Homo sapiens OX=9606 GN=ALDOA PE=1 SV=2	Fructose-bisphosphate aldolase A	ALDOA	2	23	23	18	7	7	6	9	6	6	6	8	3	12	5	13	12	9	12	6	12	11	9	20	12	15	13	16	14	7	10	14	13	17	17	11	12	15	16	16	16	15
sp|P04080|CYTB_HUMAN	sp|P04080|CYTB_HUMAN	4	4	4	sp|P04080|CYTB_HUMAN Cystatin-B OS=Homo sapiens OX=9606 GN=CSTB PE=1 SV=2	Cystatin-B	CSTB	1	4	4	4	1	1	0	2	0	0	1	1	1	3	1	1	3	2	3	3	1	3	3	3	2	3	3	3	1	1	2	3	2	3	2	2	1	2	1	2	3	2
sp|P04083|ANXA1_HUMAN	sp|P04083|ANXA1_HUMAN	27	27	27	sp|P04083|ANXA1_HUMAN Annexin A1 OS=Homo sapiens OX=9606 GN=ANXA1 PE=1 SV=2	Annexin A1	ANXA1	1	27	27	27	26	27	25	27	27	24	27	27	26	14	7	24	26	26	25	26	24	22	19	25	24	24	23	23	27	27	27	26	22	25	21	23	22	24	22	25	24	27
sp|P04150|GCR_HUMAN;sp|P08235|MCR_HUMAN	sp|P04150|GCR_HUMAN	19;2	19;2	19;2	sp|P04150|GCR_HUMAN Glucocorticoid receptor OS=Homo sapiens OX=9606 GN=NR3C1 PE=1 SV=1	Glucocorticoid receptor	NR3C1	2	19	19	19	16	17	18	16	17	17	17	18	19	0	0	14	3	4	2	3	0	6	0	3	0	0	2	1	4	2	2	0	2	2	0	1	2	2	2	2	1	3
sp|P04156|PRIO_HUMAN	sp|P04156|PRIO_HUMAN	2	2	2	sp|P04156|PRIO_HUMAN Major prion protein OS=Homo sapiens OX=9606 GN=PRNP PE=1 SV=1	Major prion protein	PRNP	1	2	2	2	0	0	0	0	0	0	0	0	0	0	0	0	0	0	1	1	0	0	0	2	0	0	1	1	0	1	1	1	0	1	1	0	0	1	1	1	1	1
sp|P04183|KITH_HUMAN	sp|P04183|KITH_HUMAN	5	5	5	sp|P04183|KITH_HUMAN Thymidine kinase, cytosolic OS=Homo sapiens OX=9606 GN=TK1 PE=1 SV=2	Thymidine kinase, cytosolic	TK1	1	5	5	5	3	3	0	1	2	2	2	1	1	0	0	0	0	0	2	2	0	2	0	0	0	1	1	3	1	1	2	1	0	1	0	0	0	0	0	1	0	1
sp|P04259|K2C6B_HUMAN	sp|P04259|K2C6B_HUMAN	69	3	3	sp|P04259|K2C6B_HUMAN Keratin, type II cytoskeletal 6B OS=Homo sapiens OX=9606 GN=KRT6B PE=1 SV=5	Keratin, type II cytoskeletal 6B	KRT6B	1	69	3	3	30	33	38	26	18	31	43	24	33	23	21	37	56	55	48	50	57	53	56	52	58	55	54	48	55	62	53	59	55	52	54	55	61	56	57	50	61	53
sp|P04279|SEMG1_HUMAN;sp|Q02383|SEMG2_HUMAN	sp|P04279|SEMG1_HUMAN	4;1	4;1	4;1	sp|P04279|SEMG1_HUMAN Semenogelin-1 OS=Homo sapiens OX=9606 GN=SEMG1 PE=1 SV=2	Semenogelin-1	SEMG1	2	4	4	4	0	0	0	0	0	0	0	0	0	0	0	0	1	0	0	0	0	0	0	0	0	0	1	0	1	4	0	0	1	0	0	1	2	0	0	0	0	0
sp|P04350|TBB4A_HUMAN	sp|P04350|TBB4A_HUMAN	20	1	0	sp|P04350|TBB4A_HUMAN Tubulin beta-4A chain OS=Homo sapiens OX=9606 GN=TUBB4A PE=1 SV=2	Tubulin beta-4A chain	TUBB4A	1	20	1	0	14	14	8	14	14	13	14	13	11	16	15	13	18	16	17	16	17	19	17	19	16	18	18	18	18	14	17	18	18	18	19	19	18	18	19	19	18	18
sp|P04406|G3P_HUMAN;sp|O14556|G3PT_HUMAN	sp|P04406|G3P_HUMAN	17;1	17;1	17;1	sp|P04406|G3P_HUMAN Glyceraldehyde-3-phosphate dehydrogenase OS=Homo sapiens OX=9606 GN=GAPDH PE=1 SV=3	Glyceraldehyde-3-phosphate dehydrogenase	GAPDH	2	17	17	17	15	14	8	13	14	10	15	13	8	14	16	12	14	14	14	14	14	13	12	16	15	15	12	15	14	14	15	14	13	15	14	14	15	14	14	14	15	14
sp|P04439|HLAA_HUMAN	sp|P04439|HLAA_HUMAN	13	13	4	sp|P04439|HLAA_HUMAN HLA class I histocompatibility antigen, A alpha chain OS=Homo sapiens OX=9606 GN=HLA-A PE=1 SV=2	HLA class I histocompatibility antigen, A alpha chain	HLA-A	1	13	13	4	1	3	0	1	3	1	1	0	1	0	0	1	12	12	12	12	12	11	10	12	10	10	12	11	12	12	11	12	10	12	12	11	12	11	10	12	13	13
sp|P04626|ERBB2_HUMAN;sp|Q02779|M3K10_HUMAN;sp|Q5TCX8|M3K21_HUMAN	sp|P04626|ERBB2_HUMAN	21;1;1	19;1;1	17;0;0	sp|P04626|ERBB2_HUMAN Receptor tyrosine-protein kinase erbB-2 OS=Homo sapiens OX=9606 GN=ERBB2 PE=1 SV=1	Receptor tyrosine-protein kinase erbB-2	ERBB2	3	21	19	17	2	0	0	2	0	1	0	0	1	0	0	0	14	14	17	11	11	13	7	13	8	7	11	13	13	13	14	13	9	12	12	16	9	14	9	12	13	17
sp|P04632|CPNS1_HUMAN	sp|P04632|CPNS1_HUMAN	4	2	2	sp|P04632|CPNS1_HUMAN Calpain small subunit 1 OS=Homo sapiens OX=9606 GN=CAPNS1 PE=1 SV=1	Calpain small subunit 1	CAPNS1	1	4	2	2	2	2	1	1	1	1	1	1	1	0	0	1	1	1	1	2	1	1	1	2	1	1	1	1	2	2	2	1	2	1	2	2	2	2	1	2	4	3
sp|P04792|HSPB1_HUMAN	sp|P04792|HSPB1_HUMAN	16	16	16	sp|P04792|HSPB1_HUMAN Heat shock protein beta-1 OS=Homo sapiens OX=9606 GN=HSPB1 PE=1 SV=2	Heat shock protein beta-1	HSPB1	1	16	16	16	4	4	1	3	3	2	4	2	2	3	4	5	9	8	9	8	12	8	7	11	10	11	6	8	10	8	7	12	8	7	7	6	11	7	8	7	14	8
sp|P04843|RPN1_HUMAN	sp|P04843|RPN1_HUMAN	21	21	21	sp|P04843|RPN1_HUMAN Dolichyl-diphosphooligosaccharide--protein glycosyltransferase subunit 1 OS=Homo sapiens OX=9606 GN=RPN1 PE=1 SV=1	Dolichyl-diphosphooligosaccharide--protein glycosyltransferase subunit 1	RPN1	1	21	21	21	12	13	9	13	12	4	9	12	7	5	5	10	16	18	14	12	16	15	6	13	10	16	7	14	14	13	11	11	11	14	10	13	13	13	11	12	12	14
sp|P04844|RPN2_HUMAN	sp|P04844|RPN2_HUMAN	3	3	3	sp|P04844|RPN2_HUMAN Dolichyl-diphosphooligosaccharide--protein glycosyltransferase subunit 2 OS=Homo sapiens OX=9606 GN=RPN2 PE=1 SV=3	Dolichyl-diphosphooligosaccharide--protein glycosyltransferase subunit 2	RPN2	1	3	3	3	0	1	1	0	0	1	0	1	0	0	0	1	0	0	0	0	0	0	0	2	0	1	0	0	0	0	0	0	0	0	0	0	0	1	1	0	1	0
sp|P04899|GNAI2_HUMAN;sp|P11488|GNAT1_HUMAN;sp|P19087|GNAT2_HUMAN;sp|A8MTJ3|GNAT3_HUMAN;sp|P09471|GNAO_HUMAN;sp|P38405|GNAL_HUMAN	sp|P04899|GNAI2_HUMAN	14;2;2;2;2;1	14;2;2;2;2;1	9;0;0;0;0;0	sp|P04899|GNAI2_HUMAN Guanine nucleotide-binding protein G(i) subunit alpha-2 OS=Homo sapiens OX=9606 GN=GNAI2 PE=1 SV=3	Guanine nucleotide-binding protein G(i) subunit alpha-2	GNAI2	6	14	14	9	2	2	1	4	2	0	1	2	0	0	0	1	11	10	12	11	10	9	6	9	6	7	9	9	12	11	12	10	8	10	6	8	10	8	7	8	10	11
sp|P04920|B3A2_HUMAN;sp|P48751|B3A3_HUMAN	sp|P04920|B3A2_HUMAN	35;1	35;1	35;1	sp|P04920|B3A2_HUMAN Anion exchange protein 2 OS=Homo sapiens OX=9606 GN=SLC4A2 PE=1 SV=4	Anion exchange protein 2	SLC4A2	2	35	35	35	0	0	3	0	0	2	0	1	3	0	0	0	26	29	29	25	26	28	28	30	21	19	31	27	23	27	30	27	21	29	28	26	24	26	27	27	22	26
sp|P05023|AT1A1_HUMAN;sp|P13637|AT1A3_HUMAN;sp|P20648|ATP4A_HUMAN	sp|P05023|AT1A1_HUMAN	49;19;5	49;19;5	32;4;0	sp|P05023|AT1A1_HUMAN Sodium/potassium-transporting ATPase subunit alpha-1 OS=Homo sapiens OX=9606 GN=ATP1A1 PE=1 SV=1	Sodium/potassium-transporting ATPase subunit alpha-1	ATP1A1	3	49	49	32	3	3	1	5	5	0	3	1	0	4	1	2	39	37	37	41	27	34	25	34	23	32	29	36	39	41	37	40	30	28	25	33	31	34	26	34	34	42
sp|P05026|AT1B1_HUMAN	sp|P05026|AT1B1_HUMAN	9	9	9	sp|P05026|AT1B1_HUMAN Sodium/potassium-transporting ATPase subunit beta-1 OS=Homo sapiens OX=9606 GN=ATP1B1 PE=1 SV=1	Sodium/potassium-transporting ATPase subunit beta-1	ATP1B1	1	9	9	9	0	0	0	0	0	0	0	0	0	0	0	1	8	8	7	7	4	6	2	5	3	2	3	6	7	9	7	8	3	4	4	4	3	6	1	4	5	7
sp|P05067|A4_HUMAN	sp|P05067|A4_HUMAN	6	6	6	sp|P05067|A4_HUMAN Amyloid-beta precursor protein OS=Homo sapiens OX=9606 GN=APP PE=1 SV=3	Amyloid-beta precursor protein	APP	1	6	6	6	1	1	0	1	1	0	0	1	0	0	0	0	0	2	2	3	1	1	1	2	0	0	1	3	1	3	0	2	2	2	1	2	1	1	1	3	2	4
sp|P05089|ARGI1_HUMAN	sp|P05089|ARGI1_HUMAN	22	22	22	sp|P05089|ARGI1_HUMAN Arginase-1 OS=Homo sapiens OX=9606 GN=ARG1 PE=1 SV=2	Arginase-1	ARG1	1	22	22	22	4	5	9	0	2	2	4	0	2	0	2	7	16	14	9	8	15	14	13	11	18	16	13	7	13	13	10	11	14	15	14	11	14	13	16	10	17	12
sp|P05090|APOD_HUMAN	sp|P05090|APOD_HUMAN	5	5	5	sp|P05090|APOD_HUMAN Apolipoprotein D OS=Homo sapiens OX=9606 GN=APOD PE=1 SV=1	Apolipoprotein D	APOD	1	5	5	5	0	0	0	0	0	0	0	0	0	0	0	0	2	1	2	1	1	2	1	1	1	2	2	2	1	0	2	0	0	1	2	1	1	1	4	2	0	1
sp|P05091|ALDH2_HUMAN	sp|P05091|ALDH2_HUMAN	10	8	8	sp|P05091|ALDH2_HUMAN Aldehyde dehydrogenase, mitochondrial OS=Homo sapiens OX=9606 GN=ALDH2 PE=1 SV=2	Aldehyde dehydrogenase, mitochondrial	ALDH2	1	10	8	8	2	3	1	2	2	2	2	1	1	2	1	3	2	2	2	2	4	4	2	4	2	2	2	2	2	3	2	2	4	3	2	2	3	2	2	3	3	2
sp|P05106|ITB3_HUMAN	sp|P05106|ITB3_HUMAN	18	18	18	sp|P05106|ITB3_HUMAN Integrin beta-3 OS=Homo sapiens OX=9606 GN=ITGB3 PE=1 SV=2	Integrin beta-3	ITGB3	1	18	18	18	0	0	0	0	0	0	0	0	0	0	0	0	12	14	15	9	5	7	1	3	5	6	4	9	9	10	14	10	3	8	2	5	7	10	1	4	5	16
sp|P05109|S10A8_HUMAN	sp|P05109|S10A8_HUMAN	9	9	9	sp|P05109|S10A8_HUMAN Protein S100-A8 OS=Homo sapiens OX=9606 GN=S100A8 PE=1 SV=1	Protein S100-A8	S100A8	1	9	9	9	2	2	4	1	1	2	2	2	2	3	3	4	4	4	3	5	6	5	5	4	3	3	5	4	5	5	4	5	4	5	5	5	5	5	5	5	7	4
sp|P05114|HMGN1_HUMAN	sp|P05114|HMGN1_HUMAN	3	3	3	sp|P05114|HMGN1_HUMAN Non-histone chromosomal protein HMG-14 OS=Homo sapiens OX=9606 GN=HMGN1 PE=1 SV=3	Non-histone chromosomal protein HMG-14	HMGN1	1	3	3	3	0	0	2	0	0	0	0	0	0	0	0	1	0	0	0	1	2	1	0	0	2	1	1	0	1	0	0	1	1	1	0	1	0	1	0	0	0	0
sp|P05120|PAI2_HUMAN	sp|P05120|PAI2_HUMAN	9	9	9	sp|P05120|PAI2_HUMAN Plasminogen activator inhibitor 2 OS=Homo sapiens OX=9606 GN=SERPINB2 PE=1 SV=2	Plasminogen activator inhibitor 2	SERPINB2	1	9	9	9	0	0	0	0	0	0	0	0	0	0	0	0	1	2	0	0	2	0	2	0	8	5	0	0	2	3	0	5	5	1	2	3	5	3	2	0	8	2
sp|P05121|PAI1_HUMAN	sp|P05121|PAI1_HUMAN	1	1	1	sp|P05121|PAI1_HUMAN Plasminogen activator inhibitor 1 OS=Homo sapiens OX=9606 GN=SERPINE1 PE=1 SV=1	Plasminogen activator inhibitor 1	SERPINE1	1	1	1	1	0	0	0	0	0	0	0	0	0	0	0	0	0	0	0	0	0	0	0	0	0	0	0	0	1	0	0	0	0	0	0	0	0	0	0	0	0	0
sp|P05141|ADT2_HUMAN;sp|Q9H0C2|ADT4_HUMAN	sp|P05141|ADT2_HUMAN	13;3	5;0	5;0	sp|P05141|ADT2_HUMAN ADP/ATP translocase 2 OS=Homo sapiens OX=9606 GN=SLC25A5 PE=1 SV=7	ADP/ATP translocase 2	SLC25A5	2	13	5	5	11	11	11	11	10	11	10	11	11	11	10	11	12	13	11	11	11	13	10	13	11	12	10	11	12	13	11	11	11	12	10	11	11	12	10	11	10	12
sp|P05161|ISG15_HUMAN	sp|P05161|ISG15_HUMAN	5	5	5	sp|P05161|ISG15_HUMAN Ubiquitin-like protein ISG15 OS=Homo sapiens OX=9606 GN=ISG15 PE=1 SV=5	Ubiquitin-like protein ISG15	ISG15	1	5	5	5	5	4	0	5	5	1	4	5	0	0	0	1	3	0	0	0	2	0	0	0	0	0	0	0	2	0	0	0	2	0	0	0	1	1	1	1	2	1
sp|P05165|PCCA_HUMAN	sp|P05165|PCCA_HUMAN	47	47	47	sp|P05165|PCCA_HUMAN Propionyl-CoA carboxylase alpha chain, mitochondrial OS=Homo sapiens OX=9606 GN=PCCA PE=1 SV=4	Propionyl-CoA carboxylase alpha chain, mitochondrial	PCCA	1	47	47	47	17	19	14	32	27	21	25	27	19	46	44	40	30	28	34	30	40	43	45	44	39	33	46	42	23	29	35	31	38	44	43	42	40	42	42	39	24	34
sp|P05166|PCCB_HUMAN	sp|P05166|PCCB_HUMAN	28	28	28	sp|P05166|PCCB_HUMAN Propionyl-CoA carboxylase beta chain, mitochondrial OS=Homo sapiens OX=9606 GN=PCCB PE=1 SV=3	Propionyl-CoA carboxylase beta chain, mitochondrial	PCCB	1	28	28	28	0	0	0	5	4	1	4	2	0	18	17	13	1	0	14	0	22	26	24	23	16	8	24	16	0	0	15	0	18	23	23	22	16	14	24	13	4	1
sp|P05198|IF2A_HUMAN	sp|P05198|IF2A_HUMAN	7	7	7	sp|P05198|IF2A_HUMAN Eukaryotic translation initiation factor 2 subunit 1 OS=Homo sapiens OX=9606 GN=EIF2S1 PE=1 SV=3	Eukaryotic translation initiation factor 2 subunit 1	EIF2S1	1	7	7	7	6	5	4	4	5	2	2	4	1	1	2	1	2	1	0	1	1	2	0	2	2	2	1	1	3	1	1	2	2	2	0	1	1	1	2	2	4	3
sp|P05204|HMGN2_HUMAN;sp|Q15651|HMGN3_HUMAN	sp|P05204|HMGN2_HUMAN;sp|Q15651|HMGN3_HUMAN	2;1	2;1	2;1	sp|P05204|HMGN2_HUMAN Non-histone chromosomal protein HMG-17 OS=Homo sapiens OX=9606 GN=HMGN2 PE=1 SV=3;sp|Q15651|HMGN3_HUMAN High mobility group nucleosome-binding domain-containing protein 3 OS=Homo sapiens OX=9606 GN=HMGN3 PE=1 SV=2	Non-histone chromosomal protein HMG-17	HMGN2	2	2	2	2	0	0	2	0	0	1	1	0	2	0	0	2	1	1	1	1	1	1	1	0	2	1	1	1	2	2	1	1	2	2	1	1	2	2	1	2	0	1
sp|P05386|RLA1_HUMAN	sp|P05386|RLA1_HUMAN	2	2	2	sp|P05386|RLA1_HUMAN 60S acidic ribosomal protein P1 OS=Homo sapiens OX=9606 GN=RPLP1 PE=1 SV=1	60S acidic ribosomal protein P1	RPLP1	1	2	2	2	1	0	0	0	1	1	1	1	1	0	0	2	0	0	0	0	1	1	1	2	1	1	1	0	1	0	0	0	1	2	0	0	1	0	0	2	1	1
sp|P05387|RLA2_HUMAN	sp|P05387|RLA2_HUMAN	5	5	5	sp|P05387|RLA2_HUMAN 60S acidic ribosomal protein P2 OS=Homo sapiens OX=9606 GN=RPLP2 PE=1 SV=1	60S acidic ribosomal protein P2	RPLP2	1	5	5	5	2	2	2	2	1	3	1	2	2	0	0	1	2	2	3	1	2	1	1	5	3	1	1	3	2	1	2	3	0	2	2	1	1	2	1	2	1	2
sp|P05388|RLA0_HUMAN;sp|Q8NHW5|RLA0L_HUMAN	sp|P05388|RLA0_HUMAN;sp|Q8NHW5|RLA0L_HUMAN	11;7	11;7	11;7	sp|P05388|RLA0_HUMAN 60S acidic ribosomal protein P0 OS=Homo sapiens OX=9606 GN=RPLP0 PE=1 SV=1;sp|Q8NHW5|RLA0L_HUMAN 60S acidic ribosomal protein P0-like OS=Homo sapiens OX=9606 GN=RPLP0P6 PE=5 SV=1	60S acidic ribosomal protein P0	RPLP0	2	11	11	11	5	6	5	6	6	5	4	6	4	7	6	7	6	4	8	7	7	8	7	9	4	8	7	8	8	7	7	6	6	7	7	5	6	9	9	8	7	7
sp|P05412|JUN_HUMAN	sp|P05412|JUN_HUMAN	3	3	3	sp|P05412|JUN_HUMAN Transcription factor AP-1 OS=Homo sapiens OX=9606 GN=JUN PE=1 SV=2	Transcription factor AP-1	JUN	1	3	3	3	2	1	1	1	0	1	0	2	1	0	0	0	0	0	0	0	0	0	0	0	0	0	0	0	0	0	0	0	0	0	0	0	0	0	0	0	0	0
sp|P05455|LA_HUMAN	sp|P05455|LA_HUMAN	5	5	5	sp|P05455|LA_HUMAN Lupus La protein OS=Homo sapiens OX=9606 GN=SSB PE=1 SV=2	Lupus La protein	SSB	1	5	5	5	1	2	1	0	0	1	1	1	0	1	0	1	0	0	0	0	0	0	0	3	0	0	0	0	0	0	0	0	0	1	0	0	0	1	0	0	0	0
sp|P05556|ITB1_HUMAN	sp|P05556|ITB1_HUMAN	48	48	48	sp|P05556|ITB1_HUMAN Integrin beta-1 OS=Homo sapiens OX=9606 GN=ITGB1 PE=1 SV=2	Integrin beta-1	ITGB1	1	48	48	48	17	16	11	15	14	12	14	14	12	1	1	10	43	45	44	42	42	41	37	40	41	41	41	44	44	44	42	43	43	44	37	41	43	44	37	41	38	43
sp|P05783|K1C18_HUMAN;CON__H-INV:HIT000015463	sp|P05783|K1C18_HUMAN	34;2	33;2	24;2	sp|P05783|K1C18_HUMAN Keratin, type I cytoskeletal 18 OS=Homo sapiens OX=9606 GN=KRT18 PE=1 SV=2	Keratin, type I cytoskeletal 18	KRT18	2	34	33	24	32	31	32	29	31	25	23	25	29	10	7	22	10	11	11	11	7	10	9	16	5	8	11	8	13	10	9	10	11	6	15	8	9	8	17	10	12	15
sp|P05976|MYL1_HUMAN;sp|P12829|MYL4_HUMAN	sp|P05976|MYL1_HUMAN	5;1	5;1	3;1	sp|P05976|MYL1_HUMAN Myosin light chain 1/3, skeletal muscle isoform OS=Homo sapiens OX=9606 GN=MYL1 PE=1 SV=3	Myosin light chain 1/3, skeletal muscle isoform	MYL1	2	5	5	3	0	1	0	0	0	0	0	0	0	0	0	0	0	0	1	1	1	0	1	1	0	1	1	1	1	0	1	1	0	0	3	1	0	0	1	1	0	0
sp|P06213|INSR_HUMAN	sp|P06213|INSR_HUMAN	3	2	2	sp|P06213|INSR_HUMAN Insulin receptor OS=Homo sapiens OX=9606 GN=INSR PE=1 SV=4	Insulin receptor	INSR	1	3	2	2	0	0	0	0	0	0	0	0	0	0	0	0	0	0	0	0	0	0	0	0	0	0	0	0	0	1	0	0	0	1	0	0	0	1	0	0	0	0
sp|P06396|GELS_HUMAN	sp|P06396|GELS_HUMAN	12	2	2	sp|P06396|GELS_HUMAN Gelsolin OS=Homo sapiens OX=9606 GN=GSN PE=1 SV=1	Gelsolin	GSN	1	12	2	2	0	0	0	0	0	0	0	0	0	0	0	0	2	0	0	0	4	4	3	2	4	6	2	0	5	2	0	2	7	6	2	2	6	2	3	1	7	4
sp|P06400|RB_HUMAN	sp|P06400|RB_HUMAN	2	2	2	sp|P06400|RB_HUMAN Retinoblastoma-associated protein OS=Homo sapiens OX=9606 GN=RB1 PE=1 SV=2	Retinoblastoma-associated protein	RB1	1	2	2	2	0	0	0	0	0	0	0	0	0	0	0	0	0	0	0	0	0	0	0	0	0	0	0	0	0	0	0	0	0	0	0	0	0	1	0	0	0	0
sp|P06454|PTMA_HUMAN	sp|P06454|PTMA_HUMAN	4	4	4	sp|P06454|PTMA_HUMAN Prothymosin alpha OS=Homo sapiens OX=9606 GN=PTMA PE=1 SV=2	Prothymosin alpha	PTMA	1	4	4	4	4	4	2	1	0	0	0	1	0	1	0	0	0	0	0	0	0	0	0	0	0	0	0	0	0	0	0	0	0	0	0	0	0	0	0	0	0	0
sp|P06493|CDK1_HUMAN;sp|P24941|CDK2_HUMAN;sp|P11802|CDK4_HUMAN;sp|Q00526|CDK3_HUMAN;sp|Q96Q40|CDK15_HUMAN;sp|O94921|CDK14_HUMAN;sp|Q07002|CDK18_HUMAN	sp|P06493|CDK1_HUMAN	7;1;1;1;1;1;1	6;0;0;0;0;0;0	6;0;0;0;0;0;0	sp|P06493|CDK1_HUMAN Cyclin-dependent kinase 1 OS=Homo sapiens OX=9606 GN=CDK1 PE=1 SV=3	Cyclin-dependent kinase 1	CDK1	7	7	6	6	3	4	4	2	3	3	1	4	2	1	0	1	3	1	4	3	1	2	2	4	3	3	2	3	4	4	2	3	2	3	1	3	2	3	2	4	1	2
sp|P06576|ATPB_HUMAN	sp|P06576|ATPB_HUMAN	10	8	8	sp|P06576|ATPB_HUMAN ATP synthase subunit beta, mitochondrial OS=Homo sapiens OX=9606 GN=ATP5F1B PE=1 SV=3	ATP synthase subunit beta, mitochondrial	ATP5F1B	1	10	8	8	0	0	0	0	0	0	0	0	0	0	0	4	1	0	1	0	2	1	1	10	2	1	0	2	1	1	0	0	1	4	4	0	0	2	3	2	1	0
sp|P06702|S10A9_HUMAN	sp|P06702|S10A9_HUMAN	6	6	6	sp|P06702|S10A9_HUMAN Protein S100-A9 OS=Homo sapiens OX=9606 GN=S100A9 PE=1 SV=1	Protein S100-A9	S100A9	1	6	6	6	1	0	0	1	0	0	2	0	0	1	0	2	6	4	3	5	5	5	4	5	6	6	4	3	4	5	4	4	5	5	4	3	5	5	5	4	6	5
sp|P06703|S10A6_HUMAN	sp|P06703|S10A6_HUMAN	2	2	2	sp|P06703|S10A6_HUMAN Protein S100-A6 OS=Homo sapiens OX=9606 GN=S100A6 PE=1 SV=1	Protein S100-A6	S100A6	1	2	2	2	1	1	1	1	1	1	1	1	1	1	1	1	2	2	2	2	2	2	2	2	2	2	2	2	2	2	2	2	1	2	2	2	1	2	2	2	1	2
sp|P06730|IF4E_HUMAN	sp|P06730|IF4E_HUMAN	2	2	2	sp|P06730|IF4E_HUMAN Eukaryotic translation initiation factor 4E OS=Homo sapiens OX=9606 GN=EIF4E PE=1 SV=2	Eukaryotic translation initiation factor 4E	EIF4E	1	2	2	2	1	1	0	0	1	0	0	0	0	0	0	0	0	0	0	0	0	1	1	1	0	0	0	0	0	0	0	0	0	0	0	0	1	1	0	0	0	1
sp|P06732|KCRM_HUMAN	sp|P06732|KCRM_HUMAN	9	9	9	sp|P06732|KCRM_HUMAN Creatine kinase M-type OS=Homo sapiens OX=9606 GN=CKM PE=1 SV=2	Creatine kinase M-type	CKM	1	9	9	9	0	0	3	0	0	0	0	0	6	0	0	0	0	0	3	0	0	0	0	0	0	0	0	0	0	0	0	0	0	0	9	0	0	0	0	0	0	0
sp|P06733|ENOA_HUMAN	sp|P06733|ENOA_HUMAN	25	25	23	sp|P06733|ENOA_HUMAN Alpha-enolase OS=Homo sapiens OX=9606 GN=ENO1 PE=1 SV=2	Alpha-enolase	ENO1	1	25	25	23	16	16	10	13	16	13	13	16	7	16	16	14	14	16	18	15	18	18	16	22	15	16	14	17	17	17	16	20	17	18	17	15	20	18	21	17	17	13
sp|P06737|PYGL_HUMAN	sp|P06737|PYGL_HUMAN	5	1	1	sp|P06737|PYGL_HUMAN Glycogen phosphorylase, liver form OS=Homo sapiens OX=9606 GN=PYGL PE=1 SV=4	Glycogen phosphorylase, liver form	PYGL	1	5	1	1	2	4	3	3	3	1	3	3	3	2	2	2	2	3	1	0	2	3	1	3	0	2	3	4	2	2	1	2	4	2	4	2	3	3	2	3	4	3
sp|P06744|G6PI_HUMAN	sp|P06744|G6PI_HUMAN	12	12	9	sp|P06744|G6PI_HUMAN Glucose-6-phosphate isomerase OS=Homo sapiens OX=9606 GN=GPI PE=1 SV=4	Glucose-6-phosphate isomerase	GPI	1	12	12	9	0	1	0	0	1	2	0	2	0	1	0	7	2	3	10	3	4	5	3	11	5	6	6	3	3	1	3	7	6	7	8	5	3	4	6	6	4	4
sp|P06748|NPM_HUMAN	sp|P06748|NPM_HUMAN	14	14	14	sp|P06748|NPM_HUMAN Nucleophosmin OS=Homo sapiens OX=9606 GN=NPM1 PE=1 SV=2	Nucleophosmin	NPM1	1	14	14	14	10	10	10	7	8	8	9	9	9	2	2	9	5	8	6	8	9	12	8	11	5	9	8	7	11	9	5	7	11	12	7	10	10	11	9	11	8	10
sp|P06753|TPM3_HUMAN	sp|P06753|TPM3_HUMAN	11	5	4	sp|P06753|TPM3_HUMAN Tropomyosin alpha-3 chain OS=Homo sapiens OX=9606 GN=TPM3 PE=1 SV=2	Tropomyosin alpha-3 chain	TPM3	1	11	5	4	1	3	1	1	2	1	1	3	1	1	0	2	6	3	5	2	7	6	6	7	6	7	5	5	7	6	6	6	6	9	10	7	9	7	7	8	6	6
sp|P06756|ITAV_HUMAN	sp|P06756|ITAV_HUMAN	19	19	19	sp|P06756|ITAV_HUMAN Integrin alpha-V OS=Homo sapiens OX=9606 GN=ITGAV PE=1 SV=2	Integrin alpha-V	ITGAV	1	19	19	19	0	0	1	1	0	0	0	0	0	0	0	0	14	14	16	13	9	9	2	11	6	6	11	12	12	12	15	13	10	10	5	9	8	11	4	9	10	14
sp|Q16778|H2B2E_HUMAN;sp|P33778|H2B1B_HUMAN;sp|P23527|H2B1O_HUMAN;sp|P06899|H2B1J_HUMAN;sp|Q96A08|H2B1A_HUMAN	sp|Q16778|H2B2E_HUMAN;sp|P33778|H2B1B_HUMAN;sp|P23527|H2B1O_HUMAN;sp|P06899|H2B1J_HUMAN;sp|Q96A08|H2B1A_HUMAN	7;7;7;7;4	2;2;2;2;0	0;0;0;0;0	sp|Q16778|H2B2E_HUMAN Histone H2B type 2-E OS=Homo sapiens OX=9606 GN=H2BC21 PE=1 SV=3;sp|P33778|H2B1B_HUMAN Histone H2B type 1-B OS=Homo sapiens OX=9606 GN=H2BC3 PE=1 SV=2;sp|P23527|H2B1O_HUMAN Histone H2B type 1-O OS=Homo sapiens OX=9606 GN=H2BC17 PE=1 S	Histone H2B type 2-E	H2BC21	5	7	2	0	2	2	2	1	1	1	2	1	2	4	1	2	6	6	6	6	6	6	6	6	6	7	6	6	7	7	5	6	7	6	6	6	6	7	6	7	7	6
sp|P07099|HYEP_HUMAN	sp|P07099|HYEP_HUMAN	3	3	3	sp|P07099|HYEP_HUMAN Epoxide hydrolase 1 OS=Homo sapiens OX=9606 GN=EPHX1 PE=1 SV=1	Epoxide hydrolase 1	EPHX1	1	3	3	3	0	0	0	0	1	0	0	0	0	0	0	1	0	0	0	0	0	0	0	1	0	0	0	0	2	0	0	0	1	0	0	0	0	0	0	0	2	0
sp|P07108|ACBP_HUMAN	sp|P07108|ACBP_HUMAN	4	4	4	sp|P07108|ACBP_HUMAN Acyl-CoA-binding protein OS=Homo sapiens OX=9606 GN=DBI PE=1 SV=2	Acyl-CoA-binding protein	DBI	1	4	4	4	0	0	0	0	0	0	0	0	0	1	0	0	0	0	0	0	0	0	0	0	0	0	0	0	0	0	0	0	0	0	0	0	0	0	0	0	0	0
sp|P07148|FABPL_HUMAN	sp|P07148|FABPL_HUMAN	1	1	1	sp|P07148|FABPL_HUMAN Fatty acid-binding protein, liver OS=Homo sapiens OX=9606 GN=FABP1 PE=1 SV=1	Fatty acid-binding protein, liver	FABP1	1	1	1	1	1	0	1	0	0	0	0	0	0	0	0	1	0	1	1	1	1	0	1	1	1	1	1	1	1	1	1	1	1	1	0	1	1	1	1	1	0	1
sp|P07195|LDHB_HUMAN	sp|P07195|LDHB_HUMAN	14	12	12	sp|P07195|LDHB_HUMAN L-lactate dehydrogenase B chain OS=Homo sapiens OX=9606 GN=LDHB PE=1 SV=2	L-lactate dehydrogenase B chain	LDHB	1	14	12	12	12	12	3	11	13	6	10	11	5	12	13	8	5	4	8	7	5	6	5	10	4	5	7	6	5	3	3	7	7	4	5	6	3	7	8	7	7	5
sp|P07199|CENPB_HUMAN	sp|P07199|CENPB_HUMAN	3	3	3	sp|P07199|CENPB_HUMAN Major centromere autoantigen B OS=Homo sapiens OX=9606 GN=CENPB PE=1 SV=2	Major centromere autoantigen B	CENPB	1	3	3	3	0	0	0	0	0	0	0	0	0	0	0	0	0	0	0	0	0	1	0	0	0	0	0	0	1	0	0	0	0	0	0	0	0	0	0	0	0	3
sp|P07204|TRBM_HUMAN	sp|P07204|TRBM_HUMAN	10	10	10	sp|P07204|TRBM_HUMAN Thrombomodulin OS=Homo sapiens OX=9606 GN=THBD PE=1 SV=2	Thrombomodulin	THBD	1	10	10	10	0	0	0	0	0	0	0	0	1	0	0	0	6	8	5	6	4	4	3	4	2	4	5	6	5	3	6	3	4	4	5	5	6	6	5	5	4	6
sp|P07237|PDIA1_HUMAN	sp|P07237|PDIA1_HUMAN	20	20	20	sp|P07237|PDIA1_HUMAN Protein disulfide-isomerase OS=Homo sapiens OX=9606 GN=P4HB PE=1 SV=3	Protein disulfide-isomerase	P4HB	1	20	20	20	4	5	7	6	7	9	7	7	6	1	1	9	9	8	9	7	6	12	3	17	8	5	6	9	11	5	6	6	9	13	5	5	6	9	8	9	11	12
sp|P07305|H10_HUMAN	sp|P07305|H10_HUMAN	4	4	4	sp|P07305|H10_HUMAN Histone H1.0 OS=Homo sapiens OX=9606 GN=H1-0 PE=1 SV=3	Histone H1.0	H1-0	1	4	4	4	0	0	1	0	0	0	0	0	0	0	0	1	2	2	2	3	2	2	1	3	2	2	3	2	1	3	1	2	2	4	1	2	2	2	2	3	0	1
sp|P07339|CATD_HUMAN	sp|P07339|CATD_HUMAN	15	15	15	sp|P07339|CATD_HUMAN Cathepsin D OS=Homo sapiens OX=9606 GN=CTSD PE=1 SV=1	Cathepsin D	CTSD	1	15	15	15	0	0	4	0	1	2	2	3	1	1	1	2	10	6	8	7	10	4	7	6	10	12	10	4	9	6	8	6	10	2	13	9	8	6	14	8	8	3
sp|P07355|ANXA2_HUMAN;sp|A6NMY6|AXA2L_HUMAN	sp|P07355|ANXA2_HUMAN;sp|A6NMY6|AXA2L_HUMAN	32;23	32;23	32;23	sp|P07355|ANXA2_HUMAN Annexin A2 OS=Homo sapiens OX=9606 GN=ANXA2 PE=1 SV=2;sp|A6NMY6|AXA2L_HUMAN Putative annexin A2-like protein OS=Homo sapiens OX=9606 GN=ANXA2P2 PE=5 SV=2	Annexin A2	ANXA2	2	32	32	32	31	31	29	29	30	29	28	30	27	26	22	27	32	32	32	31	31	30	29	30	32	32	31	31	32	32	30	31	30	31	27	30	30	32	30	30	29	30
sp|P07384|CAN1_HUMAN	sp|P07384|CAN1_HUMAN	14	14	14	sp|P07384|CAN1_HUMAN Calpain-1 catalytic subunit OS=Homo sapiens OX=9606 GN=CAPN1 PE=1 SV=1	Calpain-1 catalytic subunit	CAPN1	1	14	14	14	4	6	2	4	6	1	5	4	0	4	3	1	7	3	3	5	6	7	2	4	8	8	2	4	8	2	3	4	6	3	2	3	7	6	8	5	9	5
sp|P07437|TBB5_HUMAN;sp|A6NNZ2|TBB8B_HUMAN	sp|P07437|TBB5_HUMAN	24;8	5;0	4;0	sp|P07437|TBB5_HUMAN Tubulin beta chain OS=Homo sapiens OX=9606 GN=TUBB PE=1 SV=2	Tubulin beta chain	TUBB	2	24	5	4	17	17	12	18	18	16	17	16	16	20	19	18	22	20	22	21	21	22	20	23	20	23	22	22	21	19	21	22	21	21	23	22	22	21	23	23	21	21
sp|P07476|INVO_HUMAN	sp|P07476|INVO_HUMAN	19	19	19	sp|P07476|INVO_HUMAN Involucrin OS=Homo sapiens OX=9606 GN=IVL PE=1 SV=2	Involucrin	IVL	1	19	19	19	0	0	0	0	0	0	0	0	1	0	0	0	6	4	1	6	7	3	4	1	6	7	5	0	5	6	2	8	6	8	5	4	8	6	4	1	8	4
sp|P07602|SAP_HUMAN	sp|P07602|SAP_HUMAN	2	2	2	sp|P07602|SAP_HUMAN Prosaposin OS=Homo sapiens OX=9606 GN=PSAP PE=1 SV=2	Prosaposin	PSAP	1	2	2	2	0	1	1	0	1	1	1	1	1	0	1	0	0	1	0	1	0	0	0	0	0	1	0	0	0	0	0	0	0	0	0	1	0	0	0	0	0	1
sp|P07686|HEXB_HUMAN	sp|P07686|HEXB_HUMAN	3	3	3	sp|P07686|HEXB_HUMAN Beta-hexosaminidase subunit beta OS=Homo sapiens OX=9606 GN=HEXB PE=1 SV=3	Beta-hexosaminidase subunit beta	HEXB	1	3	3	3	0	0	0	0	0	0	0	0	0	0	0	0	0	0	1	1	2	0	1	1	2	3	0	0	0	0	1	0	1	0	1	0	1	0	1	0	1	0
sp|P07737|PROF1_HUMAN	sp|P07737|PROF1_HUMAN	9	9	6	sp|P07737|PROF1_HUMAN Profilin-1 OS=Homo sapiens OX=9606 GN=PFN1 PE=1 SV=2	Profilin-1	PFN1	1	9	9	6	4	3	1	3	3	3	2	4	3	4	3	4	3	2	5	3	3	6	5	8	3	4	5	5	5	3	5	6	6	4	5	3	5	6	8	5	7	7
sp|P07741|APT_HUMAN	sp|P07741|APT_HUMAN	4	4	4	sp|P07741|APT_HUMAN Adenine phosphoribosyltransferase OS=Homo sapiens OX=9606 GN=APRT PE=1 SV=2	Adenine phosphoribosyltransferase	APRT	1	4	4	4	0	0	0	0	0	0	0	0	0	0	0	1	0	0	1	0	1	1	1	2	0	1	1	0	2	1	0	2	2	3	1	1	1	1	1	2	1	3
sp|P07814|SYEP_HUMAN	sp|P07814|SYEP_HUMAN	30	30	30	sp|P07814|SYEP_HUMAN Bifunctional glutamate/proline--tRNA ligase OS=Homo sapiens OX=9606 GN=EPRS1 PE=1 SV=5	Bifunctional glutamate/proline--tRNA ligase	EPRS1	1	30	30	30	4	8	5	11	13	9	13	16	11	7	7	19	3	2	10	2	9	16	5	7	2	9	10	3	12	2	6	3	6	7	6	4	7	9	7	12	11	11
sp|P07858|CATB_HUMAN	sp|P07858|CATB_HUMAN	5	5	5	sp|P07858|CATB_HUMAN Cathepsin B OS=Homo sapiens OX=9606 GN=CTSB PE=1 SV=3	Cathepsin B	CTSB	1	5	5	5	1	2	0	2	1	1	0	1	1	2	2	1	2	4	1	1	2	3	1	2	2	3	0	1	2	1	1	0	3	2	2	2	2	3	3	2	2	3
sp|P07900|HS90A_HUMAN;sp|Q14568|HS902_HUMAN;sp|Q58FG0|HS905_HUMAN	sp|P07900|HS90A_HUMAN	41;7;5	25;2;2	25;2;2	sp|P07900|HS90A_HUMAN Heat shock protein HSP 90-alpha OS=Homo sapiens OX=9606 GN=HSP90AA1 PE=1 SV=5	Heat shock protein HSP 90-alpha	HSP90AA1	3	41	25	25	21	21	17	23	23	22	20	22	20	22	18	24	21	18	20	17	18	30	23	34	16	24	25	24	26	18	16	21	24	23	18	16	21	27	26	27	28	30
sp|P07910|HNRPC_HUMAN;sp|P0DMR1|HNRC4_HUMAN;sp|O60812|HNRC1_HUMAN;sp|B7ZW38|HNRC3_HUMAN;sp|B2RXH8|HNRC2_HUMAN	sp|P07910|HNRPC_HUMAN;sp|P0DMR1|HNRC4_HUMAN;sp|O60812|HNRC1_HUMAN;sp|B7ZW38|HNRC3_HUMAN;sp|B2RXH8|HNRC2_HUMAN	8;5;5;5;5	8;5;5;5;5	8;5;5;5;5	sp|P07910|HNRPC_HUMAN Heterogeneous nuclear ribonucleoproteins C1/C2 OS=Homo sapiens OX=9606 GN=HNRNPC PE=1 SV=4;sp|P0DMR1|HNRC4_HUMAN Heterogeneous nuclear ribonucleoprotein C-like 4 OS=Homo sapiens OX=9606 GN=HNRNPCL4 PE=3 SV=1;sp|O60812|HNRC1_HUMAN Hete	Heterogeneous nuclear ribonucleoproteins C1/C2	HNRNPC	5	8	8	8	3	5	4	0	2	3	3	3	3	0	0	3	2	1	1	0	1	4	2	3	1	3	2	2	2	1	0	3	2	3	3	2	3	4	3	2	4	5
sp|P07947|YES_HUMAN;sp|P06241|FYN_HUMAN;sp|P06239|LCK_HUMAN;sp|P09769|FGR_HUMAN	sp|P07947|YES_HUMAN	24;7;1;1	24;7;1;1	17;4;0;1	sp|P07947|YES_HUMAN Tyrosine-protein kinase Yes OS=Homo sapiens OX=9606 GN=YES1 PE=1 SV=3	Tyrosine-protein kinase Yes	YES1	4	24	24	17	1	4	2	3	3	1	2	2	0	1	1	0	19	21	20	20	14	18	15	20	13	15	17	19	20	20	18	19	16	18	17	18	14	15	13	16	16	20
sp|P07948|LYN_HUMAN;sp|P08631|HCK_HUMAN	sp|P07948|LYN_HUMAN	17;3	15;1	15;1	sp|P07948|LYN_HUMAN Tyrosine-protein kinase Lyn OS=Homo sapiens OX=9606 GN=LYN PE=1 SV=3	Tyrosine-protein kinase Lyn	LYN	2	17	15	15	1	2	0	1	1	1	1	1	0	0	0	0	10	10	11	12	8	6	7	8	5	5	7	8	10	10	11	11	7	7	6	7	7	8	5	8	9	12
sp|P07954|FUMH_HUMAN	sp|P07954|FUMH_HUMAN	4	4	4	sp|P07954|FUMH_HUMAN Fumarate hydratase, mitochondrial OS=Homo sapiens OX=9606 GN=FH PE=1 SV=3	Fumarate hydratase, mitochondrial	FH	1	4	4	4	0	0	0	0	1	0	1	0	0	0	1	0	0	0	1	0	0	2	0	4	0	1	0	2	1	1	1	2	1	2	1	0	1	1	0	1	1	1
sp|P08069|IGF1R_HUMAN	sp|P08069|IGF1R_HUMAN	19	19	18	sp|P08069|IGF1R_HUMAN Insulin-like growth factor 1 receptor OS=Homo sapiens OX=9606 GN=IGF1R PE=1 SV=1	Insulin-like growth factor 1 receptor	IGF1R	1	19	19	18	0	1	0	0	0	0	0	0	0	0	0	0	9	10	10	11	7	8	3	9	3	3	7	11	9	12	9	11	4	8	6	8	7	10	5	9	4	11
sp|P61586|RHOA_HUMAN;sp|P08134|RHOC_HUMAN	sp|P61586|RHOA_HUMAN;sp|P08134|RHOC_HUMAN	5;5	5;5	4;4	sp|P61586|RHOA_HUMAN Transforming protein RhoA OS=Homo sapiens OX=9606 GN=RHOA PE=1 SV=1;sp|P08134|RHOC_HUMAN Rho-related GTP-binding protein RhoC OS=Homo sapiens OX=9606 GN=RHOC PE=1 SV=1	Transforming protein RhoA	RHOA	2	5	5	4	2	2	2	3	4	2	3	3	2	2	2	2	4	5	3	3	5	5	2	5	1	4	2	4	5	5	5	4	3	5	2	4	4	5	1	3	4	5
sp|P08195|4F2_HUMAN	sp|P08195|4F2_HUMAN	36	36	36	sp|P08195|4F2_HUMAN 4F2 cell-surface antigen heavy chain OS=Homo sapiens OX=9606 GN=SLC3A2 PE=1 SV=3	4F2 cell-surface antigen heavy chain	SLC3A2	1	36	36	36	26	24	26	25	23	21	24	23	25	12	7	20	34	31	34	33	33	34	31	32	32	32	32	33	31	35	35	33	34	34	32	34	34	34	32	33	35	35
sp|P08237|PFKAM_HUMAN	sp|P08237|PFKAM_HUMAN	3	3	3	sp|P08237|PFKAM_HUMAN ATP-dependent 6-phosphofructokinase, muscle type OS=Homo sapiens OX=9606 GN=PFKM PE=1 SV=2	ATP-dependent 6-phosphofructokinase, muscle type	PFKM	1	3	3	3	2	2	0	1	2	0	1	1	2	0	0	0	0	0	0	0	0	0	0	0	0	0	0	0	0	0	0	0	0	0	1	0	0	0	0	0	0	0
sp|P08238|HS90B_HUMAN;sp|Q58FF7|H90B3_HUMAN;sp|Q58FG1|HS904_HUMAN	sp|P08238|HS90B_HUMAN	43;16;1	43;16;1	22;6;0	sp|P08238|HS90B_HUMAN Heat shock protein HSP 90-beta OS=Homo sapiens OX=9606 GN=HSP90AB1 PE=1 SV=4	Heat shock protein HSP 90-beta	HSP90AB1	3	43	43	22	21	22	14	23	24	21	20	24	19	27	19	24	24	23	27	20	23	31	25	35	20	28	28	28	30	19	20	25	25	24	23	25	23	30	27	29	28	29
sp|P08240|SRPRA_HUMAN	sp|P08240|SRPRA_HUMAN	13	13	13	sp|P08240|SRPRA_HUMAN Signal recognition particle receptor subunit alpha OS=Homo sapiens OX=9606 GN=SRPRA PE=1 SV=2	Signal recognition particle receptor subunit alpha	SRPRA	1	13	13	13	3	4	3	7	5	6	4	5	4	0	0	5	9	10	10	7	9	8	4	7	6	5	6	10	7	7	8	8	7	9	5	8	7	8	2	5	7	11
sp|P08243|ASNS_HUMAN	sp|P08243|ASNS_HUMAN	5	5	5	sp|P08243|ASNS_HUMAN Asparagine synthetase [glutamine-hydrolyzing] OS=Homo sapiens OX=9606 GN=ASNS PE=1 SV=4	Asparagine synthetase [glutamine-hydrolyzing]	ASNS	1	5	5	5	4	5	4	2	3	2	1	3	2	0	0	3	0	0	1	0	0	2	0	2	0	0	0	0	0	0	0	1	1	0	0	1	0	0	2	1	1	1
sp|P08559|ODPA_HUMAN	sp|P08559|ODPA_HUMAN	2	2	2	sp|P08559|ODPA_HUMAN Pyruvate dehydrogenase E1 component subunit alpha, somatic form, mitochondrial OS=Homo sapiens OX=9606 GN=PDHA1 PE=1 SV=3	Pyruvate dehydrogenase E1 component subunit alpha, somatic form, mitochondrial	PDHA1	1	2	2	2	0	0	0	0	0	0	0	0	0	0	0	0	0	2	2	0	0	1	0	2	0	0	1	1	0	0	0	1	0	0	0	1	1	0	0	0	0	1
sp|P08581|MET_HUMAN;sp|Q9H3Y6|SRMS_HUMAN;sp|P42685|FRK_HUMAN;sp|Q04912|RON_HUMAN	sp|P08581|MET_HUMAN	23;1;1;1	22;0;0;0	22;0;0;0	sp|P08581|MET_HUMAN Hepatocyte growth factor receptor OS=Homo sapiens OX=9606 GN=MET PE=1 SV=4	Hepatocyte growth factor receptor	MET	4	23	22	22	0	0	0	1	1	0	1	0	0	0	0	1	13	13	18	7	12	7	6	13	8	5	10	14	11	11	15	8	8	10	8	11	10	15	10	12	12	16
sp|P08621|RU17_HUMAN	sp|P08621|RU17_HUMAN	3	3	3	sp|P08621|RU17_HUMAN U1 small nuclear ribonucleoprotein 70 kDa OS=Homo sapiens OX=9606 GN=SNRNP70 PE=1 SV=2	U1 small nuclear ribonucleoprotein 70 kDa	SNRNP70	1	3	3	3	0	0	0	0	0	0	1	0	0	0	0	0	0	0	0	0	0	2	0	1	0	0	0	1	0	0	0	0	0	1	0	0	0	0	0	0	0	0
sp|P08648|ITA5_HUMAN	sp|P08648|ITA5_HUMAN	20	20	20	sp|P08648|ITA5_HUMAN Integrin alpha-5 OS=Homo sapiens OX=9606 GN=ITGA5 PE=1 SV=2	Integrin alpha-5	ITGA5	1	20	20	20	0	0	0	0	0	0	0	0	0	0	0	0	15	16	16	16	16	16	8	13	14	14	13	14	17	19	18	17	16	16	7	16	16	16	6	12	14	19
sp|P08651|NFIC_HUMAN	sp|P08651|NFIC_HUMAN	2	2	2	sp|P08651|NFIC_HUMAN Nuclear factor 1 C-type OS=Homo sapiens OX=9606 GN=NFIC PE=1 SV=2	Nuclear factor 1 C-type	NFIC	1	2	2	2	1	2	0	1	0	0	1	0	0	0	0	0	0	0	0	0	0	0	0	0	0	0	0	0	0	0	0	0	0	0	0	0	0	0	0	0	0	0
sp|P08670|VIME_HUMAN;sp|P14136|GFAP_HUMAN;sp|P07197|NFM_HUMAN	sp|P08670|VIME_HUMAN	48;2;1	47;1;1	40;1;0	sp|P08670|VIME_HUMAN Vimentin OS=Homo sapiens OX=9606 GN=VIM PE=1 SV=4	Vimentin	VIM	3	48	47	40	40	42	44	42	43	38	44	43	42	19	12	32	35	26	35	25	33	42	37	34	30	41	42	29	44	32	22	35	38	31	34	29	45	38	47	42	45	40
sp|P08708|RS17_HUMAN	sp|P08708|RS17_HUMAN	7	7	7	sp|P08708|RS17_HUMAN 40S ribosomal protein S17 OS=Homo sapiens OX=9606 GN=RPS17 PE=1 SV=2	40S ribosomal protein S17	RPS17	1	7	7	7	4	4	4	5	5	4	5	5	3	6	3	4	4	6	3	6	3	3	2	6	0	3	3	5	5	6	3	6	5	6	4	4	5	5	3	5	5	6
sp|P08754|GNAI3_HUMAN	sp|P08754|GNAI3_HUMAN	10	5	5	sp|P08754|GNAI3_HUMAN Guanine nucleotide-binding protein G(i) subunit alpha-3 OS=Homo sapiens OX=9606 GN=GNAI3 PE=1 SV=3	Guanine nucleotide-binding protein G(i) subunit alpha-3	GNAI3	1	10	5	5	2	2	0	3	1	0	2	3	0	0	0	0	8	8	9	8	7	7	5	8	6	6	7	8	9	7	8	8	6	7	6	7	7	7	7	8	8	8
sp|P08758|ANXA5_HUMAN	sp|P08758|ANXA5_HUMAN	7	7	7	sp|P08758|ANXA5_HUMAN Annexin A5 OS=Homo sapiens OX=9606 GN=ANXA5 PE=1 SV=2	Annexin A5	ANXA5	1	7	7	7	2	4	0	2	3	1	1	3	1	2	2	3	0	0	1	0	0	1	0	5	0	1	1	0	0	0	0	2	0	0	1	2	1	3	3	4	3	0
sp|P08842|STS_HUMAN	sp|P08842|STS_HUMAN	2	2	2	sp|P08842|STS_HUMAN Steryl-sulfatase OS=Homo sapiens OX=9606 GN=STS PE=1 SV=2	Steryl-sulfatase	STS	1	2	2	2	0	0	0	0	0	0	0	0	0	0	0	0	0	1	1	1	0	0	0	1	0	0	0	1	0	1	1	1	1	0	1	0	0	0	1	1	1	2
sp|P08865|RSSA_HUMAN	sp|P08865|RSSA_HUMAN	9	9	9	sp|P08865|RSSA_HUMAN 40S ribosomal protein SA OS=Homo sapiens OX=9606 GN=RPSA PE=1 SV=4	40S ribosomal protein SA	RPSA	1	9	9	9	6	6	5	2	2	6	6	3	2	3	1	4	2	3	3	1	4	5	4	8	5	5	3	3	5	2	3	3	2	2	2	2	1	5	3	5	5	5
sp|P08962|CD63_HUMAN	sp|P08962|CD63_HUMAN	1	1	1	sp|P08962|CD63_HUMAN CD63 antigen OS=Homo sapiens OX=9606 GN=CD63 PE=1 SV=2	CD63 antigen	CD63	1	1	1	1	0	0	0	0	0	0	0	0	0	0	0	0	0	0	0	0	0	0	0	1	0	0	0	1	0	0	0	1	0	0	0	1	0	0	0	0	0	0
sp|P09012|SNRPA_HUMAN	sp|P09012|SNRPA_HUMAN	1	1	1	sp|P09012|SNRPA_HUMAN U1 small nuclear ribonucleoprotein A OS=Homo sapiens OX=9606 GN=SNRPA PE=1 SV=3	U1 small nuclear ribonucleoprotein A	SNRPA	1	1	1	1	0	0	0	0	0	0	0	0	0	0	0	0	0	0	0	0	0	0	0	1	0	0	0	0	0	0	0	0	0	0	0	0	0	0	0	0	0	0
sp|P09038|FGF2_HUMAN	sp|P09038|FGF2_HUMAN	4	4	4	sp|P09038|FGF2_HUMAN Fibroblast growth factor 2 OS=Homo sapiens OX=9606 GN=FGF2 PE=1 SV=3	Fibroblast growth factor 2	FGF2	1	4	4	4	0	1	0	0	0	1	0	0	0	0	0	1	2	2	3	2	2	3	0	2	1	1	2	3	2	1	2	1	3	1	0	1	2	2	0	1	0	3
sp|P09132|SRP19_HUMAN	sp|P09132|SRP19_HUMAN	2	2	2	sp|P09132|SRP19_HUMAN Signal recognition particle 19 kDa protein OS=Homo sapiens OX=9606 GN=SRP19 PE=1 SV=3	Signal recognition particle 19 kDa protein	SRP19	1	2	2	2	0	0	0	0	0	0	0	0	0	0	0	0	0	0	0	0	0	1	0	1	0	0	0	0	0	0	0	0	0	0	0	0	0	0	0	0	1	0
sp|P09211|GSTP1_HUMAN	sp|P09211|GSTP1_HUMAN	10	10	10	sp|P09211|GSTP1_HUMAN Glutathione S-transferase P OS=Homo sapiens OX=9606 GN=GSTP1 PE=1 SV=2	Glutathione S-transferase P	GSTP1	1	10	10	10	4	4	4	4	4	4	4	4	2	3	3	4	4	4	4	3	5	3	2	5	6	6	4	3	5	5	3	7	4	3	4	4	6	4	3	3	8	4
sp|P09234|RU1C_HUMAN	sp|P09234|RU1C_HUMAN	1	1	1	sp|P09234|RU1C_HUMAN U1 small nuclear ribonucleoprotein C OS=Homo sapiens OX=9606 GN=SNRPC PE=1 SV=1	U1 small nuclear ribonucleoprotein C	SNRPC	1	1	1	1	1	1	1	0	0	0	0	1	1	0	0	1	1	1	1	1	1	0	1	1	0	1	0	1	1	1	1	1	1	1	1	1	1	1	1	1	1	1
sp|P09382|LEG1_HUMAN	sp|P09382|LEG1_HUMAN	8	8	8	sp|P09382|LEG1_HUMAN Galectin-1 OS=Homo sapiens OX=9606 GN=LGALS1 PE=1 SV=2	Galectin-1	LGALS1	1	8	8	8	4	3	1	4	4	0	3	2	1	5	3	2	8	6	7	6	7	6	5	4	6	5	5	5	6	7	6	5	8	5	6	5	7	7	7	5	6	7
sp|P09429|HMGB1_HUMAN;sp|B2RPK0|HGB1A_HUMAN;sp|P26583|HMGB2_HUMAN	sp|P09429|HMGB1_HUMAN	5;2;1	5;2;1	5;2;1	sp|P09429|HMGB1_HUMAN High mobility group protein B1 OS=Homo sapiens OX=9606 GN=HMGB1 PE=1 SV=3	High mobility group protein B1	HMGB1	3	5	5	5	3	4	2	2	2	2	3	2	3	3	1	4	2	3	3	3	1	2	3	4	1	1	3	3	2	3	2	3	3	3	2	3	1	3	2	3	1	1
sp|P09466|PAEP_HUMAN	sp|P09466|PAEP_HUMAN	1	1	1	sp|P09466|PAEP_HUMAN Glycodelin OS=Homo sapiens OX=9606 GN=PAEP PE=1 SV=2	Glycodelin	PAEP	1	1	1	1	0	0	0	0	0	0	0	0	0	0	0	0	0	0	0	0	0	0	0	0	0	0	0	0	0	0	0	0	0	0	0	0	0	0	0	0	1	0
sp|Q03013|GSTM4_HUMAN;sp|P09488|GSTM1_HUMAN;sp|P46439|GSTM5_HUMAN;sp|P28161|GSTM2_HUMAN	sp|Q03013|GSTM4_HUMAN;sp|P09488|GSTM1_HUMAN	3;3;1;1	3;3;1;1	3;3;1;1	sp|Q03013|GSTM4_HUMAN Glutathione S-transferase Mu 4 OS=Homo sapiens OX=9606 GN=GSTM4 PE=1 SV=3;sp|P09488|GSTM1_HUMAN Glutathione S-transferase Mu 1 OS=Homo sapiens OX=9606 GN=GSTM1 PE=1 SV=3	Glutathione S-transferase Mu 4	GSTM4	4	3	3	3	0	0	0	0	0	0	0	0	0	0	0	0	0	0	0	0	1	0	0	0	0	0	0	0	0	0	0	1	0	0	0	0	0	0	0	0	1	0
sp|P09493|TPM1_HUMAN	sp|P09493|TPM1_HUMAN	10	3	3	sp|P09493|TPM1_HUMAN Tropomyosin alpha-1 chain OS=Homo sapiens OX=9606 GN=TPM1 PE=1 SV=2	Tropomyosin alpha-1 chain	TPM1	1	10	3	3	1	1	1	1	1	0	1	1	1	1	0	1	3	2	3	1	4	3	2	5	2	3	3	4	3	3	2	3	3	4	10	4	5	3	2	4	3	3
sp|P09496|CLCA_HUMAN	sp|P09496|CLCA_HUMAN	3	3	3	sp|P09496|CLCA_HUMAN Clathrin light chain A OS=Homo sapiens OX=9606 GN=CLTA PE=1 SV=1	Clathrin light chain A	CLTA	1	3	3	3	2	3	1	2	2	0	2	2	0	0	0	0	0	0	0	0	0	0	0	0	0	0	0	0	0	0	0	0	0	0	0	0	0	0	0	0	0	0
sp|P09525|ANXA4_HUMAN	sp|P09525|ANXA4_HUMAN	14	14	14	sp|P09525|ANXA4_HUMAN Annexin A4 OS=Homo sapiens OX=9606 GN=ANXA4 PE=1 SV=4	Annexin A4	ANXA4	1	14	14	14	11	11	7	9	7	6	6	6	6	2	3	10	4	2	6	6	2	1	4	8	3	4	0	3	5	0	3	8	2	3	4	2	2	2	4	4	6	4
sp|P09543|CN37_HUMAN	sp|P09543|CN37_HUMAN	23	23	23	sp|P09543|CN37_HUMAN 2,3-cyclic-nucleotide 3-phosphodiesterase OS=Homo sapiens OX=9606 GN=CNP PE=1 SV=2	2,3-cyclic-nucleotide 3-phosphodiesterase	CNP	1	23	23	23	4	4	0	3	4	0	4	5	1	2	0	0	17	18	18	16	11	15	12	14	9	13	14	16	15	19	17	15	12	14	15	14	11	14	11	14	14	18
sp|P09601|HMOX1_HUMAN	sp|P09601|HMOX1_HUMAN	8	8	8	sp|P09601|HMOX1_HUMAN Heme oxygenase 1 OS=Homo sapiens OX=9606 GN=HMOX1 PE=1 SV=1	Heme oxygenase 1	HMOX1	1	8	8	8	0	0	0	0	0	0	0	0	0	0	0	0	5	3	4	5	3	2	2	6	2	2	2	3	3	4	2	6	2	1	2	2	2	2	1	2	4	4
sp|P09622|DLDH_HUMAN	sp|P09622|DLDH_HUMAN	2	2	2	sp|P09622|DLDH_HUMAN Dihydrolipoyl dehydrogenase, mitochondrial OS=Homo sapiens OX=9606 GN=DLD PE=1 SV=2	Dihydrolipoyl dehydrogenase, mitochondrial	DLD	1	2	2	2	0	1	0	2	0	0	0	0	0	1	0	1	0	0	0	0	0	0	0	0	0	0	0	0	0	0	0	0	0	1	0	0	0	0	0	0	0	0
sp|P09651|ROA1_HUMAN;sp|Q32P51|RA1L2_HUMAN	sp|P09651|ROA1_HUMAN;sp|Q32P51|RA1L2_HUMAN	17;10	16;9	16;9	sp|P09651|ROA1_HUMAN Heterogeneous nuclear ribonucleoprotein A1 OS=Homo sapiens OX=9606 GN=HNRNPA1 PE=1 SV=5;sp|Q32P51|RA1L2_HUMAN Heterogeneous nuclear ribonucleoprotein A1-like 2 OS=Homo sapiens OX=9606 GN=HNRNPA1L2 PE=2 SV=2	Heterogeneous nuclear ribonucleoprotein A1	HNRNPA1	2	17	16	16	17	17	16	14	15	13	15	15	15	5	2	13	9	11	12	12	12	11	8	14	11	11	10	9	13	14	9	12	15	14	10	10	12	10	11	10	12	14
sp|P09661|RU2A_HUMAN	sp|P09661|RU2A_HUMAN	2	2	2	sp|P09661|RU2A_HUMAN U2 small nuclear ribonucleoprotein A OS=Homo sapiens OX=9606 GN=SNRPA1 PE=1 SV=2	U2 small nuclear ribonucleoprotein A	SNRPA1	1	2	2	2	0	1	1	0	0	2	0	1	2	0	0	1	0	0	0	1	0	1	0	2	0	0	1	1	0	0	0	0	0	0	0	0	0	0	0	1	0	1
sp|P09874|PARP1_HUMAN	sp|P09874|PARP1_HUMAN	12	12	12	sp|P09874|PARP1_HUMAN Poly [ADP-ribose] polymerase 1 OS=Homo sapiens OX=9606 GN=PARP1 PE=1 SV=4	Poly [ADP-ribose] polymerase 1	PARP1	1	12	12	12	4	5	0	2	1	1	1	3	1	0	0	1	0	2	3	1	0	8	0	4	2	2	2	4	2	4	0	0	4	5	0	1	5	5	2	5	3	7
sp|P09884|DPOLA_HUMAN	sp|P09884|DPOLA_HUMAN	3	3	3	sp|P09884|DPOLA_HUMAN DNA polymerase alpha catalytic subunit OS=Homo sapiens OX=9606 GN=POLA1 PE=1 SV=2	DNA polymerase alpha catalytic subunit	POLA1	1	3	3	3	1	1	1	1	1	1	1	1	2	0	0	1	1	1	0	1	0	1	1	0	1	1	1	0	1	1	1	1	2	1	1	1	2	1	1	2	1	1
sp|P09913|IFIT2_HUMAN	sp|P09913|IFIT2_HUMAN	6	6	6	sp|P09913|IFIT2_HUMAN Interferon-induced protein with tetratricopeptide repeats 2 OS=Homo sapiens OX=9606 GN=IFIT2 PE=1 SV=1	Interferon-induced protein with tetratricopeptide repeats 2	IFIT2	1	6	6	6	3	6	0	6	5	0	6	6	0	0	0	0	0	0	0	0	1	0	0	1	1	0	0	0	0	0	1	0	0	0	0	0	0	0	0	0	0	0
sp|P09914|IFIT1_HUMAN;sp|Q5T764|IFT1B_HUMAN	sp|P09914|IFIT1_HUMAN	11;2	11;2	11;2	sp|P09914|IFIT1_HUMAN Interferon-induced protein with tetratricopeptide repeats 1 OS=Homo sapiens OX=9606 GN=IFIT1 PE=1 SV=2	Interferon-induced protein with tetratricopeptide repeats 1	IFIT1	2	11	11	11	9	10	2	10	8	7	9	11	7	0	0	2	0	0	0	0	0	0	0	0	0	0	0	0	0	0	0	0	0	0	0	0	0	0	0	0	0	0
sp|P09936|UCHL1_HUMAN	sp|P09936|UCHL1_HUMAN	7	7	7	sp|P09936|UCHL1_HUMAN Ubiquitin carboxyl-terminal hydrolase isozyme L1 OS=Homo sapiens OX=9606 GN=UCHL1 PE=1 SV=2	Ubiquitin carboxyl-terminal hydrolase isozyme L1	UCHL1	1	7	7	7	2	1	0	2	1	1	2	1	1	0	0	1	6	0	3	5	3	5	3	6	1	2	2	5	4	3	2	3	4	3	2	3	4	4	4	5	4	3
sp|P09958|FURIN_HUMAN	sp|P09958|FURIN_HUMAN	6	6	6	sp|P09958|FURIN_HUMAN Furin OS=Homo sapiens OX=9606 GN=FURIN PE=1 SV=2	Furin	FURIN	1	6	6	6	0	0	0	0	0	0	0	0	0	0	0	0	0	0	1	0	2	1	1	2	0	0	0	2	0	0	3	0	0	0	1	0	2	0	0	0	0	1
sp|P09960|LKHA4_HUMAN	sp|P09960|LKHA4_HUMAN	3	3	3	sp|P09960|LKHA4_HUMAN Leukotriene A-4 hydrolase OS=Homo sapiens OX=9606 GN=LTA4H PE=1 SV=2	Leukotriene A-4 hydrolase	LTA4H	1	3	3	3	0	0	0	0	0	0	0	0	0	1	0	0	0	0	1	0	0	0	0	2	0	0	1	0	0	0	0	0	0	0	0	0	0	0	0	0	0	0
sp|P09972|ALDOC_HUMAN	sp|P09972|ALDOC_HUMAN	7	2	2	sp|P09972|ALDOC_HUMAN Fructose-bisphosphate aldolase C OS=Homo sapiens OX=9606 GN=ALDOC PE=1 SV=2	Fructose-bisphosphate aldolase C	ALDOC	1	7	2	2	1	0	1	1	1	1	0	2	1	3	2	3	2	2	2	1	3	2	2	5	4	4	2	5	3	2	2	3	3	5	5	2	3	2	3	3	4	3
sp|P0A0B7|AHPC_STAA8	sp|P0A0B7|AHPC_STAA8	11	11	11	sp|P0A0B7|AHPC_STAA8 Alkyl hydroperoxide reductase C OS=Staphylococcus aureus (strain NCTC 8325 / PS 47) OX=93061 GN=ahpC PE=1 SV=1	Alkyl hydroperoxide reductase C	ahpC	1	11	11	11	1	0	1	0	0	1	0	1	1	0	0	0	0	0	0	0	0	0	0	0	0	0	0	0	1	6	1	8	0	3	5	2	0	11	11	11	1	1
sp|P0A0F4|RL11_STAA8	sp|P0A0F4|RL11_STAA8	4	4	4	sp|P0A0F4|RL11_STAA8 50S ribosomal protein L11 OS=Staphylococcus aureus (strain NCTC 8325 / PS 47) OX=93061 GN=rplK PE=3 SV=2	50S ribosomal protein L11	rplK	1	4	4	4	0	0	0	0	0	0	0	0	0	0	0	0	0	0	0	0	0	0	0	0	0	0	0	0	0	3	0	3	0	0	0	0	0	3	4	3	0	0
sp|P0A0F8|RL15_STAA8	sp|P0A0F8|RL15_STAA8	10	10	10	sp|P0A0F8|RL15_STAA8 50S ribosomal protein L15 OS=Staphylococcus aureus (strain NCTC 8325 / PS 47) OX=93061 GN=rplO PE=1 SV=1	50S ribosomal protein L15	rplO	1	10	10	10	1	0	0	1	0	1	0	0	0	0	0	0	0	0	0	0	0	0	0	0	0	0	0	0	1	3	0	6	0	2	2	0	0	10	10	7	0	0
sp|P0A0G2|RL30_STAA8	sp|P0A0G2|RL30_STAA8	2	2	2	sp|P0A0G2|RL30_STAA8 50S ribosomal protein L30 OS=Staphylococcus aureus (strain NCTC 8325 / PS 47) OX=93061 GN=rpmD PE=1 SV=1	50S ribosomal protein L30	rpmD	1	2	2	2	0	0	0	0	0	0	0	0	0	0	0	0	0	0	0	0	0	0	0	0	0	0	0	0	0	1	0	2	0	0	0	0	0	0	0	0	0	0
sp|P0A0H0|RS12_STAA8	sp|P0A0H0|RS12_STAA8	7	7	6	sp|P0A0H0|RS12_STAA8 30S ribosomal protein S12 OS=Staphylococcus aureus (strain NCTC 8325 / PS 47) OX=93061 GN=rpsL PE=1 SV=1	30S ribosomal protein S12	rpsL	1	7	7	6	0	0	0	0	0	0	0	0	0	0	0	0	1	2	2	1	0	1	1	1	1	0	1	1	0	3	0	4	1	0	2	0	0	7	7	7	0	0
sp|P0A0J0|SIGA_STAA8	sp|P0A0J0|SIGA_STAA8	4	4	4	sp|P0A0J0|SIGA_STAA8 RNA polymerase sigma factor SigA OS=Staphylococcus aureus (strain NCTC 8325 / PS 47) OX=93061 GN=sigA PE=1 SV=1	RNA polymerase sigma factor SigA	sigA	1	4	4	4	0	0	0	0	0	0	0	0	0	0	0	0	0	0	0	0	0	0	0	0	0	0	0	0	0	1	0	2	0	0	0	0	0	4	4	2	0	0
sp|P0A0J3|SODM1_STAA8	sp|P0A0J3|SODM1_STAA8	4	4	4	sp|P0A0J3|SODM1_STAA8 Superoxide dismutase [Mn] 1 OS=Staphylococcus aureus (strain NCTC 8325 / PS 47) OX=93061 GN=sodA PE=1 SV=1	Superoxide dismutase [Mn] 1	sodA	1	4	4	4	0	0	0	0	0	0	0	0	0	0	0	0	0	0	0	0	0	0	0	0	0	0	0	0	0	1	0	2	0	0	0	0	0	4	3	3	0	0
sp|P0A0S6|FTSZ_NEIMB	sp|P0A0S6|FTSZ_NEIMB	2	2	2	sp|P0A0S6|FTSZ_NEIMB Cell division protein FtsZ OS=Neisseria meningitidis serogroup B (strain MC58) OX=122586 GN=ftsZ PE=3 SV=1	Cell division protein FtsZ	ftsZ	1	2	2	2	0	0	0	0	0	0	0	0	0	0	0	0	2	0	2	2	0	0	0	0	0	0	0	0	0	0	0	0	0	0	0	0	0	0	0	0	0	0
sp|P0A0V3|OMP4_NEIMB	sp|P0A0V3|OMP4_NEIMB	2	2	2	sp|P0A0V3|OMP4_NEIMB Outer membrane protein class 4 OS=Neisseria meningitidis serogroup B (strain MC58) OX=122586 GN=rmpM PE=1 SV=1	Outer membrane protein class 4	rmpM	1	2	2	2	0	0	0	0	0	0	0	0	0	0	0	0	1	0	0	2	0	0	0	0	0	0	0	0	0	0	0	0	0	0	0	0	0	0	0	0	0	0
sp|P0A0X7|RS18_NEIMB	sp|P0A0X7|RS18_NEIMB	4	4	4	sp|P0A0X7|RS18_NEIMB Small ribosomal subunit protein bS18 OS=Neisseria meningitidis serogroup B (strain MC58) OX=122586 GN=rpsR PE=3 SV=1	Small ribosomal subunit protein bS18	rpsR	1	4	4	4	1	0	0	0	1	0	0	0	0	1	0	0	4	4	3	4	1	0	0	1	0	0	0	2	0	0	0	0	0	0	0	0	0	0	0	0	0	0
sp|Q71UI9|H2AV_HUMAN;sp|P0C0S5|H2AZ_HUMAN	sp|Q71UI9|H2AV_HUMAN;sp|P0C0S5|H2AZ_HUMAN	4;4	2;2	2;2	sp|Q71UI9|H2AV_HUMAN Histone H2A.V OS=Homo sapiens OX=9606 GN=H2AZ2 PE=1 SV=3;sp|P0C0S5|H2AZ_HUMAN Histone H2A.Z OS=Homo sapiens OX=9606 GN=H2AZ1 PE=1 SV=2	Histone H2A.V	H2AZ2	2	4	2	2	1	1	1	1	1	1	1	1	1	1	1	1	2	2	2	3	3	4	3	3	3	2	3	3	3	2	2	3	3	3	3	3	3	4	3	4	4	4
sp|Q99878|H2A1J_HUMAN;sp|Q96KK5|H2A1H_HUMAN;sp|Q9BTM1|H2AJ_HUMAN;sp|Q16777|H2A2C_HUMAN;sp|Q6FI13|H2A2A_HUMAN;sp|P20671|H2A1D_HUMAN;sp|P0C0S8|H2A1_HUMAN;sp|Q93077|H2A1C_HUMAN;sp|Q7L7L0|H2A3_HUMAN;sp|P04908|H2A1B_HUMAN;sp|Q96QV6|H2A1A_HUMAN;sp|P16104|H2AX_HUMAN	sp|Q99878|H2A1J_HUMAN;sp|Q96KK5|H2A1H_HUMAN;sp|Q9BTM1|H2AJ_HUMAN;sp|Q16777|H2A2C_HUMAN;sp|Q6FI13|H2A2A_HUMAN;sp|P20671|H2A1D_HUMAN;sp|P0C0S8|H2A1_HUMAN;sp|Q93077|H2A1C_HUMAN;sp|Q7L7L0|H2A3_HUMAN;sp|P04908|H2A1B_HUMAN;sp|Q96QV6|H2A1A_HUMAN;sp|P16104|H2AX_HUMAN	5;5;5;5;5;5;5;4;4;4;3;3	5;5;5;5;5;5;5;4;4;4;3;3	2;2;2;2;2;2;2;1;1;1;0;0	sp|Q99878|H2A1J_HUMAN Histone H2A type 1-J OS=Homo sapiens OX=9606 GN=H2AC14 PE=1 SV=3;sp|Q96KK5|H2A1H_HUMAN Histone H2A type 1-H OS=Homo sapiens OX=9606 GN=H2AC12 PE=1 SV=3;sp|Q9BTM1|H2AJ_HUMAN Histone H2A.J OS=Homo sapiens OX=9606 GN=H2AJ PE=1 SV=1;sp|Q1	Histone H2A type 1-J	H2AC14	12	5	5	2	3	2	3	1	1	1	3	1	2	2	2	2	4	4	5	4	4	4	5	4	4	4	5	5	4	4	3	4	4	4	3	4	4	4	4	5	4	4
sp|P0C0V7|GLMM_STAA8	sp|P0C0V7|GLMM_STAA8	1	1	1	sp|P0C0V7|GLMM_STAA8 Phosphoglucosamine mutase OS=Staphylococcus aureus (strain NCTC 8325 / PS 47) OX=93061 GN=glmM PE=1 SV=1	Phosphoglucosamine mutase	glmM	1	1	1	1	0	0	0	0	0	0	0	0	0	0	0	0	0	0	0	0	0	0	0	0	0	0	0	0	0	0	0	0	0	0	0	0	0	0	1	0	0	0
sp|P47985|UCRI_HUMAN;sp|P0C7P4|UCRIL_HUMAN	sp|P47985|UCRI_HUMAN;sp|P0C7P4|UCRIL_HUMAN	2;2	2;2	2;2	sp|P47985|UCRI_HUMAN Cytochrome b-c1 complex subunit Rieske, mitochondrial OS=Homo sapiens OX=9606 GN=UQCRFS1 PE=1 SV=2;sp|P0C7P4|UCRIL_HUMAN Putative cytochrome b-c1 complex subunit Rieske-like protein 1 OS=Homo sapiens OX=9606 GN=UQCRFS1P1 PE=5 SV=1	Cytochrome b-c1 complex subunit Rieske, mitochondrial	UQCRFS1	2	2	2	2	0	0	0	0	0	0	0	0	0	0	0	0	2	2	0	1	1	1	0	2	1	2	1	2	2	2	0	2	1	2	0	1	1	2	0	1	1	2
sp|P0C869|PA24B_HUMAN	sp|P0C869|PA24B_HUMAN	2	2	2	sp|P0C869|PA24B_HUMAN Cytosolic phospholipase A2 beta OS=Homo sapiens OX=9606 GN=PLA2G4B PE=1 SV=2	Cytosolic phospholipase A2 beta	PLA2G4B	1	2	2	2	0	0	0	0	0	0	0	0	0	0	0	0	0	0	0	0	0	0	0	0	0	0	0	0	0	0	0	0	0	0	0	0	0	0	0	0	0	0
sp|P0CAP2|GRL1A_HUMAN	sp|P0CAP2|GRL1A_HUMAN	6	6	6	sp|P0CAP2|GRL1A_HUMAN DNA-directed RNA polymerase II subunit GRINL1A OS=Homo sapiens OX=9606 GN=POLR2M PE=1 SV=1	DNA-directed RNA polymerase II subunit GRINL1A	POLR2M	1	6	6	6	3	3	1	3	2	4	3	3	1	0	0	0	0	0	0	0	0	0	0	0	0	0	0	0	0	0	0	0	0	1	0	0	0	0	1	1	0	0
sp|P0CG39|POTEJ_HUMAN	sp|P0CG39|POTEJ_HUMAN	4	1	1	sp|P0CG39|POTEJ_HUMAN POTE ankyrin domain family member J OS=Homo sapiens OX=9606 GN=POTEJ PE=3 SV=1	POTE ankyrin domain family member J	POTEJ	1	4	1	1	4	4	3	3	4	3	4	4	3	3	3	3	3	3	3	3	2	3	3	3	3	3	3	3	3	3	3	3	3	3	3	3	4	3	3	3	3	3
sp|P0DH58|OMPA_NEIMB	sp|P0DH58|OMPA_NEIMB	3	3	3	sp|P0DH58|OMPA_NEIMB Major outer membrane protein P.IA OS=Neisseria meningitidis serogroup B (strain MC58) OX=122586 GN=porA PE=1 SV=1	Major outer membrane protein P.IA	porA	1	3	3	3	0	0	0	0	0	0	0	0	0	0	0	0	0	0	1	3	0	0	0	0	0	0	0	0	0	0	0	0	0	0	0	0	0	0	0	0	0	0
sp|P0DJG4|THEGL_HUMAN	sp|P0DJG4|THEGL_HUMAN	2	2	2	sp|P0DJG4|THEGL_HUMAN Testicular haploid expressed gene protein-like OS=Homo sapiens OX=9606 GN=THEGL PE=2 SV=1	Testicular haploid expressed gene protein-like	THEGL	1	2	2	2	1	0	1	0	0	0	0	0	0	0	0	1	0	0	0	0	0	0	0	0	1	1	0	0	0	0	0	0	0	0	0	1	1	0	1	0	1	0
sp|Q01105|SET_HUMAN;sp|P0DME0|SETLP_HUMAN	sp|Q01105|SET_HUMAN;sp|P0DME0|SETLP_HUMAN	2;2	2;2	2;2	sp|Q01105|SET_HUMAN Protein SET OS=Homo sapiens OX=9606 GN=SET PE=1 SV=3;sp|P0DME0|SETLP_HUMAN Protein SETSIP OS=Homo sapiens OX=9606 GN=SETSIP PE=1 SV=1	Protein SET	SET	2	2	2	2	0	2	0	0	1	0	0	0	0	0	0	0	0	0	0	0	0	0	0	1	0	0	0	0	0	0	0	0	0	0	0	0	0	0	0	0	0	0
sp|P0DMN0|ST1A4_HUMAN;sp|P0DMM9|ST1A3_HUMAN	sp|P0DMN0|ST1A4_HUMAN;sp|P0DMM9|ST1A3_HUMAN	1;1	1;1	1;1	sp|P0DMN0|ST1A4_HUMAN Sulfotransferase 1A4 OS=Homo sapiens OX=9606 GN=SULT1A4 PE=1 SV=1;sp|P0DMM9|ST1A3_HUMAN Sulfotransferase 1A3 OS=Homo sapiens OX=9606 GN=SULT1A3 PE=1 SV=1	Sulfotransferase 1A4	SULT1A4	2	1	1	1	1	1	0	1	1	0	1	1	1	0	1	1	0	0	0	0	0	0	0	0	0	0	0	0	0	0	0	0	0	0	0	0	0	0	0	0	0	0
sp|P0DMV9|HS71B_HUMAN;sp|P0DMV8|HS71A_HUMAN	sp|P0DMV9|HS71B_HUMAN;sp|P0DMV8|HS71A_HUMAN	37;37	37;37	19;19	sp|P0DMV9|HS71B_HUMAN Heat shock 70 kDa protein 1B OS=Homo sapiens OX=9606 GN=HSPA1B PE=1 SV=1;sp|P0DMV8|HS71A_HUMAN Heat shock 70 kDa protein 1A OS=Homo sapiens OX=9606 GN=HSPA1A PE=1 SV=1	Heat shock 70 kDa protein 1B	HSPA1B	2	37	37	19	24	26	24	27	23	22	23	26	23	15	14	23	29	31	31	27	30	34	28	33	31	31	33	33	28	25	32	29	31	32	28	31	30	31	31	33	32	29
sp|P0DOY3|IGLC3_HUMAN;sp|P0DOY2|IGLC2_HUMAN;sp|P0CG04|IGLC1_HUMAN;sp|P0CF74|IGLC6_HUMAN;sp|B9A064|IGLL5_HUMAN;sp|P0DOX8|IGL1_HUMAN;sp|A0M8Q6|IGLC7_HUMAN	sp|P0DOY3|IGLC3_HUMAN;sp|P0DOY2|IGLC2_HUMAN;sp|P0CG04|IGLC1_HUMAN;sp|P0CF74|IGLC6_HUMAN;sp|B9A064|IGLL5_HUMAN;sp|P0DOX8|IGL1_HUMAN	3;3;2;2;2;2;1	3;3;2;2;2;2;1	3;3;2;2;2;2;1	sp|P0DOY3|IGLC3_HUMAN Immunoglobulin lambda constant 3 OS=Homo sapiens OX=9606 GN=IGLC3 PE=1 SV=1;sp|P0DOY2|IGLC2_HUMAN Immunoglobulin lambda constant 2 OS=Homo sapiens OX=9606 GN=IGLC2 PE=1 SV=1;sp|P0CG04|IGLC1_HUMAN Immunoglobulin lambda constant 1 OS=Ho	Immunoglobulin lambda constant 3	IGLC3	7	3	3	3	0	0	0	0	0	0	0	0	0	0	1	1	3	3	2	2	3	2	2	3	3	3	2	2	3	2	2	2	3	3	3	3	3	2	2	3	3	2
sp|P0DP25|CALM3_HUMAN;sp|P0DP24|CALM2_HUMAN;sp|P0DP23|CALM1_HUMAN	sp|P0DP25|CALM3_HUMAN;sp|P0DP24|CALM2_HUMAN;sp|P0DP23|CALM1_HUMAN	6;6;6	6;6;6	6;6;6	sp|P0DP25|CALM3_HUMAN Calmodulin-3 OS=Homo sapiens OX=9606 GN=CALM3 PE=1 SV=1;sp|P0DP24|CALM2_HUMAN Calmodulin-2 OS=Homo sapiens OX=9606 GN=CALM2 PE=1 SV=1;sp|P0DP23|CALM1_HUMAN Calmodulin-1 OS=Homo sapiens OX=9606 GN=CALM1 PE=1 SV=1	Calmodulin-3	CALM3	3	6	6	6	4	5	4	4	4	3	4	4	4	0	0	2	3	4	3	3	2	2	2	3	2	2	2	3	4	3	3	5	1	2	1	3	3	1	1	3	2	3
sp|P0DP57|SLUR2_HUMAN	sp|P0DP57|SLUR2_HUMAN	2	2	2	sp|P0DP57|SLUR2_HUMAN Secreted Ly-6/uPAR domain-containing protein 2 OS=Homo sapiens OX=9606 GN=SLURP2 PE=1 SV=1	Secreted Ly-6/uPAR domain-containing protein 2	SLURP2	1	2	2	2	0	0	0	0	0	0	0	0	0	0	0	0	0	0	0	0	0	0	0	0	0	1	0	0	0	0	0	0	0	0	0	0	0	0	1	0	1	0
sp|P0DPA2|VSIG8_HUMAN;sp|P0DPA3|SNH28_HUMAN	sp|P0DPA2|VSIG8_HUMAN	7;1	7;1	7;1	sp|P0DPA2|VSIG8_HUMAN V-set and immunoglobulin domain-containing protein 8 OS=Homo sapiens OX=9606 GN=VSIG8 PE=2 SV=1	V-set and immunoglobulin domain-containing protein 8	VSIG8	2	7	7	7	0	0	0	0	1	0	0	0	0	0	0	0	1	0	0	0	4	0	0	0	7	1	0	0	0	0	0	0	2	0	0	1	0	0	0	0	0	0
sp|P10253|LYAG_HUMAN	sp|P10253|LYAG_HUMAN	1	1	1	sp|P10253|LYAG_HUMAN Lysosomal alpha-glucosidase OS=Homo sapiens OX=9606 GN=GAA PE=1 SV=4	Lysosomal alpha-glucosidase	GAA	1	1	1	1	0	0	0	0	0	0	0	1	0	0	0	0	0	0	0	0	0	0	0	0	0	0	0	0	0	0	0	0	1	0	0	0	0	0	0	0	0	0
sp|P10301|RRAS_HUMAN	sp|P10301|RRAS_HUMAN	5	5	3	sp|P10301|RRAS_HUMAN Ras-related protein R-Ras OS=Homo sapiens OX=9606 GN=RRAS PE=1 SV=1	Ras-related protein R-Ras	RRAS	1	5	5	3	2	2	0	2	2	0	1	2	0	2	1	2	3	3	4	3	3	2	2	3	1	2	2	3	3	2	2	3	3	4	0	3	2	3	1	3	3	3
sp|P10321|HLAC_HUMAN	sp|P10321|HLAC_HUMAN	11	6	4	sp|P10321|HLAC_HUMAN HLA class I histocompatibility antigen, C alpha chain OS=Homo sapiens OX=9606 GN=HLA-C PE=1 SV=3	HLA class I histocompatibility antigen, C alpha chain	HLA-C	1	11	6	4	1	1	0	0	1	1	1	0	1	0	0	1	9	9	9	10	9	10	7	9	7	8	9	9	9	9	8	9	8	10	9	10	10	10	6	10	10	11
sp|P10398|ARAF_HUMAN	sp|P10398|ARAF_HUMAN	11	11	9	sp|P10398|ARAF_HUMAN Serine/threonine-protein kinase A-Raf OS=Homo sapiens OX=9606 GN=ARAF PE=1 SV=2	Serine/threonine-protein kinase A-Raf	ARAF	1	11	11	9	0	2	1	3	2	3	2	2	4	1	0	2	5	6	8	8	2	4	3	6	2	2	4	3	5	6	7	6	4	4	3	3	4	4	2	4	4	7
sp|P10412|H14_HUMAN;sp|P22492|H1T_HUMAN;sp|Q02539|H11_HUMAN	sp|P10412|H14_HUMAN	10;3;3	10;3;3	3;0;0	sp|P10412|H14_HUMAN Histone H1.4 OS=Homo sapiens OX=9606 GN=H1-4 PE=1 SV=2	Histone H1.4	H1-4	3	10	10	3	6	5	7	6	6	6	9	7	8	9	7	8	5	8	6	6	8	8	7	8	6	7	7	7	8	7	8	8	8	8	8	7	8	8	7	8	8	8
sp|P10451|OSTP_HUMAN;CON__P31096	sp|P10451|OSTP_HUMAN	8;1	8;1	8;1	sp|P10451|OSTP_HUMAN Osteopontin OS=Homo sapiens OX=9606 GN=SPP1 PE=1 SV=1	Osteopontin	SPP1	2	8	8	8	7	6	0	2	3	2	3	5	0	0	0	0	0	0	0	0	0	0	0	0	0	0	0	0	0	0	0	0	0	0	0	0	0	0	0	0	0	0
sp|P10586|PTPRF_HUMAN	sp|P10586|PTPRF_HUMAN	13	13	9	sp|P10586|PTPRF_HUMAN Receptor-type tyrosine-protein phosphatase F OS=Homo sapiens OX=9606 GN=PTPRF PE=1 SV=2	Receptor-type tyrosine-protein phosphatase F	PTPRF	1	13	13	9	0	0	0	0	0	0	0	0	0	0	0	0	8	9	10	11	8	8	6	9	6	7	6	8	9	10	8	10	6	6	7	6	8	9	2	9	4	9
sp|P10599|THIO_HUMAN	sp|P10599|THIO_HUMAN	10	10	10	sp|P10599|THIO_HUMAN Thioredoxin OS=Homo sapiens OX=9606 GN=TXN PE=1 SV=3	Thioredoxin	TXN	1	10	10	10	6	6	6	7	7	6	6	7	6	5	4	5	10	9	9	8	9	8	8	7	8	9	9	9	9	9	9	9	9	7	8	8	8	8	9	8	9	9
sp|P10619|PPGB_HUMAN	sp|P10619|PPGB_HUMAN	5	5	5	sp|P10619|PPGB_HUMAN Lysosomal protective protein OS=Homo sapiens OX=9606 GN=CTSA PE=1 SV=2	Lysosomal protective protein	CTSA	1	5	5	5	0	0	0	0	0	0	0	0	0	0	0	1	3	2	0	0	3	1	0	1	3	4	1	0	3	2	1	2	3	1	1	0	2	2	1	0	3	1
sp|P10620|MGST1_HUMAN	sp|P10620|MGST1_HUMAN	4	4	4	sp|P10620|MGST1_HUMAN Microsomal glutathione S-transferase 1 OS=Homo sapiens OX=9606 GN=MGST1 PE=1 SV=1	Microsomal glutathione S-transferase 1	MGST1	1	4	4	4	2	3	3	2	2	2	2	3	3	3	2	2	3	3	4	3	3	2	3	4	2	2	4	4	3	4	4	4	3	3	3	3	3	3	4	4	4	4
sp|P10644|KAP0_HUMAN	sp|P10644|KAP0_HUMAN	2	2	2	sp|P10644|KAP0_HUMAN cAMP-dependent protein kinase type I-alpha regulatory subunit OS=Homo sapiens OX=9606 GN=PRKAR1A PE=1 SV=1	cAMP-dependent protein kinase type I-alpha regulatory subunit	PRKAR1A	1	2	2	2	0	1	0	0	0	0	0	0	0	0	0	0	0	0	0	0	0	1	0	0	0	1	0	0	0	0	0	0	0	1	0	0	0	0	0	0	1	1
sp|P10809|CH60_HUMAN	sp|P10809|CH60_HUMAN	30	30	30	sp|P10809|CH60_HUMAN 60 kDa heat shock protein, mitochondrial OS=Homo sapiens OX=9606 GN=HSPD1 PE=1 SV=2	60 kDa heat shock protein, mitochondrial	HSPD1	1	30	30	30	8	11	6	12	10	6	8	10	3	12	12	15	14	18	22	18	15	20	19	27	12	14	18	24	17	17	18	17	20	23	18	22	18	19	15	18	16	21
sp|P10909|CLUS_HUMAN	sp|P10909|CLUS_HUMAN	3	3	3	sp|P10909|CLUS_HUMAN Clusterin OS=Homo sapiens OX=9606 GN=CLU PE=1 SV=1	Clusterin	CLU	1	3	3	3	0	0	0	0	0	0	0	0	0	0	0	1	1	0	0	0	0	1	0	0	1	1	0	0	0	1	1	0	1	0	3	1	0	0	1	0	1	0
sp|P11021|BIP_HUMAN	sp|P11021|BIP_HUMAN	28	28	28	sp|P11021|BIP_HUMAN Endoplasmic reticulum chaperone BiP OS=Homo sapiens OX=9606 GN=HSPA5 PE=1 SV=2	Endoplasmic reticulum chaperone BiP	HSPA5	1	28	28	28	20	19	19	19	19	21	18	18	20	2	3	19	20	17	19	21	19	19	15	25	18	20	18	19	20	19	19	20	20	23	16	23	20	21	17	21	21	20
sp|P11055|MYH3_HUMAN;sp|A7E2Y1|MYH7B_HUMAN	sp|P11055|MYH3_HUMAN	22;5	2;0	2;0	sp|P11055|MYH3_HUMAN Myosin-3 OS=Homo sapiens OX=9606 GN=MYH3 PE=1 SV=3	Myosin-3	MYH3	2	22	2	2	1	1	2	3	2	2	2	2	4	0	0	2	1	1	1	1	1	1	1	0	0	0	0	1	1	1	1	1	0	0	19	1	0	0	1	1	1	1
sp|P11142|HSP7C_HUMAN	sp|P11142|HSP7C_HUMAN	36	33	24	sp|P11142|HSP7C_HUMAN Heat shock cognate 71 kDa protein OS=Homo sapiens OX=9606 GN=HSPA8 PE=1 SV=1	Heat shock cognate 71 kDa protein	HSPA8	1	36	33	24	26	31	27	27	26	27	28	26	28	14	18	30	29	30	30	27	31	31	29	33	29	30	30	31	29	27	29	27	29	28	31	27	29	29	31	29	29	28
sp|P11166|GTR1_HUMAN	sp|P11166|GTR1_HUMAN	10	10	10	sp|P11166|GTR1_HUMAN Solute carrier family 2, facilitated glucose transporter member 1 OS=Homo sapiens OX=9606 GN=SLC2A1 PE=1 SV=2	Solute carrier family 2, facilitated glucose transporter member 1	SLC2A1	1	10	10	10	3	2	2	3	3	3	2	3	2	2	2	2	8	8	9	9	8	8	8	10	8	8	9	10	8	8	8	9	8	9	7	9	8	7	8	9	7	9
sp|P11169|GTR3_HUMAN;sp|Q8TDB8|GTR14_HUMAN	sp|P11169|GTR3_HUMAN;sp|Q8TDB8|GTR14_HUMAN	6;5	6;5	6;5	sp|P11169|GTR3_HUMAN Solute carrier family 2, facilitated glucose transporter member 3 OS=Homo sapiens OX=9606 GN=SLC2A3 PE=1 SV=1;sp|Q8TDB8|GTR14_HUMAN Solute carrier family 2, facilitated glucose transporter member 14 OS=Homo sapiens OX=9606 GN=SLC2A14 P	Solute carrier family 2, facilitated glucose transporter member 3	SLC2A3	2	6	6	6	0	0	0	0	0	0	1	0	0	0	0	0	5	5	6	6	4	4	3	5	3	5	4	5	5	5	5	6	5	5	4	5	4	5	4	5	5	5
sp|P11171|EPB41_HUMAN	sp|P11171|EPB41_HUMAN	27	25	24	sp|P11171|EPB41_HUMAN Protein 4.1 OS=Homo sapiens OX=9606 GN=EPB41 PE=1 SV=4	Protein 4.1	EPB41	1	27	25	24	2	3	4	4	3	6	1	3	8	1	0	1	20	20	21	20	17	21	13	18	18	17	16	19	18	20	17	21	19	21	13	22	17	20	10	20	21	25
sp|P11172|UMPS_HUMAN	sp|P11172|UMPS_HUMAN	4	4	4	sp|P11172|UMPS_HUMAN Uridine 5-monophosphate synthase OS=Homo sapiens OX=9606 GN=UMPS PE=1 SV=1	Uridine 5-monophosphate synthase	UMPS	1	4	4	4	2	1	0	1	1	0	0	1	1	0	0	1	0	0	0	0	0	1	0	0	0	1	0	0	1	0	0	0	1	0	0	0	0	0	0	0	0	0
sp|P11177|ODPB_HUMAN	sp|P11177|ODPB_HUMAN	3	3	3	sp|P11177|ODPB_HUMAN Pyruvate dehydrogenase E1 component subunit beta, mitochondrial OS=Homo sapiens OX=9606 GN=PDHB PE=1 SV=3	Pyruvate dehydrogenase E1 component subunit beta, mitochondrial	PDHB	1	3	3	3	0	0	0	0	1	0	0	0	0	0	0	0	0	0	1	0	0	0	0	2	0	0	0	2	0	0	0	1	0	1	0	1	0	1	0	0	0	1
sp|P11182|ODB2_HUMAN	sp|P11182|ODB2_HUMAN	5	5	5	sp|P11182|ODB2_HUMAN Lipoamide acyltransferase component of branched-chain alpha-keto acid dehydrogenase complex, mitochondrial OS=Homo sapiens OX=9606 GN=DBT PE=1 SV=3	Lipoamide acyltransferase component of branched-chain alpha-keto acid dehydrogenase complex, mitochondrial	DBT	1	5	5	5	0	0	0	1	0	2	0	0	3	4	3	4	0	0	0	0	0	0	0	0	0	0	0	0	0	0	1	1	0	1	0	1	0	0	0	0	0	0
sp|P11216|PYGB_HUMAN	sp|P11216|PYGB_HUMAN	24	24	18	sp|P11216|PYGB_HUMAN Glycogen phosphorylase, brain form OS=Homo sapiens OX=9606 GN=PYGB PE=1 SV=5	Glycogen phosphorylase, brain form	PYGB	1	24	24	18	15	16	8	16	15	9	13	17	13	13	11	8	5	8	6	6	6	10	4	14	1	6	7	11	9	8	7	9	7	10	7	5	8	7	7	11	12	7
sp|P11217|PYGM_HUMAN	sp|P11217|PYGM_HUMAN	11	5	5	sp|P11217|PYGM_HUMAN Glycogen phosphorylase, muscle form OS=Homo sapiens OX=9606 GN=PYGM PE=1 SV=6	Glycogen phosphorylase, muscle form	PYGM	1	11	5	5	3	4	3	4	4	2	4	4	4	4	3	3	3	5	3	3	3	5	1	6	0	4	4	5	3	3	2	3	5	5	11	3	5	5	3	4	6	4
sp|P11233|RALA_HUMAN	sp|P11233|RALA_HUMAN	10	6	6	sp|P11233|RALA_HUMAN Ras-related protein Ral-A OS=Homo sapiens OX=9606 GN=RALA PE=1 SV=1	Ras-related protein Ral-A	RALA	1	10	6	6	0	0	0	0	0	0	0	0	0	0	2	0	9	9	9	9	7	7	3	5	7	6	7	7	9	10	9	10	8	6	6	8	7	9	4	6	6	10
sp|P11234|RALB_HUMAN	sp|P11234|RALB_HUMAN	13	13	9	sp|P11234|RALB_HUMAN Ras-related protein Ral-B OS=Homo sapiens OX=9606 GN=RALB PE=1 SV=1	Ras-related protein Ral-B	RALB	1	13	13	9	1	0	0	0	0	0	0	0	0	0	1	0	12	12	10	10	9	9	5	8	7	7	6	7	10	11	9	10	8	6	6	8	8	9	4	4	7	10
sp|P11277|SPTB1_HUMAN	sp|P11277|SPTB1_HUMAN	8	3	3	sp|P11277|SPTB1_HUMAN Spectrin beta chain, erythrocytic OS=Homo sapiens OX=9606 GN=SPTB PE=1 SV=5	Spectrin beta chain, erythrocytic	SPTB	1	8	3	3	2	3	3	2	1	3	0	1	2	0	1	2	5	4	5	5	4	4	4	4	4	5	5	5	6	3	4	2	2	3	4	4	4	5	4	4	3	5
sp|P11279|LAMP1_HUMAN	sp|P11279|LAMP1_HUMAN	4	4	4	sp|P11279|LAMP1_HUMAN Lysosome-associated membrane glycoprotein 1 OS=Homo sapiens OX=9606 GN=LAMP1 PE=1 SV=3	Lysosome-associated membrane glycoprotein 1	LAMP1	1	4	4	4	0	0	0	0	0	0	0	0	0	0	0	1	3	1	1	1	3	3	0	3	2	4	1	1	3	3	1	2	4	1	2	2	4	1	3	1	2	0
sp|P11387|TOP1_HUMAN;sp|Q969P6|TOP1M_HUMAN	sp|P11387|TOP1_HUMAN	15;1	15;1	15;1	sp|P11387|TOP1_HUMAN DNA topoisomerase 1 OS=Homo sapiens OX=9606 GN=TOP1 PE=1 SV=2	DNA topoisomerase 1	TOP1	2	15	15	15	4	6	7	4	2	5	8	3	4	3	4	10	0	3	5	4	5	13	5	6	5	8	8	5	8	4	2	1	9	6	1	2	12	9	4	4	9	5
sp|P11388|TOP2A_HUMAN	sp|P11388|TOP2A_HUMAN	50	50	38	sp|P11388|TOP2A_HUMAN DNA topoisomerase 2-alpha OS=Homo sapiens OX=9606 GN=TOP2A PE=1 SV=3	DNA topoisomerase 2-alpha	TOP2A	1	50	50	38	2	1	7	2	0	6	1	2	2	0	0	3	7	2	4	2	1	44	10	2	4	30	9	2	37	0	2	6	21	2	3	5	36	35	15	23	26	37
sp|P11413|G6PD_HUMAN;tr|Q9JYX2|Q9JYX2_NEIMB	sp|P11413|G6PD_HUMAN	42;1	42;1	41;0	sp|P11413|G6PD_HUMAN Glucose-6-phosphate 1-dehydrogenase OS=Homo sapiens OX=9606 GN=G6PD PE=1 SV=4	Glucose-6-phosphate 1-dehydrogenase	G6PD	2	42	42	41	39	40	34	39	41	37	38	37	34	30	26	32	27	30	32	33	29	33	26	36	23	27	30	33	29	28	28	32	28	27	25	28	29	33	28	33	30	32
sp|P11441|UBL4A_HUMAN	sp|P11441|UBL4A_HUMAN	1	1	1	sp|P11441|UBL4A_HUMAN Ubiquitin-like protein 4A OS=Homo sapiens OX=9606 GN=UBL4A PE=1 SV=1	Ubiquitin-like protein 4A	UBL4A	1	1	1	1	0	1	0	0	0	0	0	0	0	0	0	0	0	0	0	0	0	0	0	0	0	0	0	0	0	0	0	0	0	0	0	0	0	0	0	0	0	0
sp|P11498|PYC_HUMAN	sp|P11498|PYC_HUMAN	65	65	64	sp|P11498|PYC_HUMAN Pyruvate carboxylase, mitochondrial OS=Homo sapiens OX=9606 GN=PC PE=1 SV=2	Pyruvate carboxylase, mitochondrial	PC	1	65	65	64	50	48	48	54	55	52	54	52	54	59	59	54	55	55	56	54	56	59	57	58	57	57	59	59	57	55	55	57	57	60	57	58	58	59	57	58	58	57
sp|P11586|C1TC_HUMAN	sp|P11586|C1TC_HUMAN	26	26	26	sp|P11586|C1TC_HUMAN C-1-tetrahydrofolate synthase, cytoplasmic OS=Homo sapiens OX=9606 GN=MTHFD1 PE=1 SV=4	C-1-tetrahydrofolate synthase, cytoplasmic	MTHFD1	1	26	26	26	9	10	4	11	10	5	9	9	3	16	10	7	7	12	12	12	15	17	10	16	7	10	11	16	10	9	12	10	9	12	7	8	13	12	11	12	7	10
sp|P11717|MPRI_HUMAN	sp|P11717|MPRI_HUMAN	101	101	101	sp|P11717|MPRI_HUMAN Cation-independent mannose-6-phosphate receptor OS=Homo sapiens OX=9606 GN=IGF2R PE=1 SV=3	Cation-independent mannose-6-phosphate receptor	IGF2R	1	101	101	101	11	13	16	5	8	6	4	9	10	2	0	2	81	82	85	91	75	74	47	83	64	69	51	77	86	90	90	94	67	73	47	68	73	82	41	77	77	87
sp|P11801|KPSH1_HUMAN	sp|P11801|KPSH1_HUMAN	2	2	2	sp|P11801|KPSH1_HUMAN Serine/threonine-protein kinase H1 OS=Homo sapiens OX=9606 GN=PSKH1 PE=1 SV=4	Serine/threonine-protein kinase H1	PSKH1	1	2	2	2	0	0	0	0	0	0	0	0	0	0	0	0	1	0	0	1	2	1	0	2	0	0	0	1	0	1	0	0	0	1	0	2	0	2	0	1	1	1
sp|P11908|PRPS2_HUMAN	sp|P11908|PRPS2_HUMAN	7	4	3	sp|P11908|PRPS2_HUMAN Ribose-phosphate pyrophosphokinase 2 OS=Homo sapiens OX=9606 GN=PRPS2 PE=1 SV=2	Ribose-phosphate pyrophosphokinase 2	PRPS2	1	7	4	3	2	1	0	1	1	0	0	0	0	0	1	0	2	1	0	1	1	2	0	3	0	2	1	2	1	0	0	0	2	1	0	0	1	2	0	2	1	3
sp|P11940|PABP1_HUMAN;sp|Q9H361|PABP3_HUMAN;sp|Q4VXU2|PAP1L_HUMAN;sp|Q5JQF8|PAP1M_HUMAN;sp|Q96DU9|PABP5_HUMAN	sp|P11940|PABP1_HUMAN	19;9;4;1;1	19;9;4;1;1	14;8;3;1;1	sp|P11940|PABP1_HUMAN Polyadenylate-binding protein 1 OS=Homo sapiens OX=9606 GN=PABPC1 PE=1 SV=2	Polyadenylate-binding protein 1	PABPC1	5	19	19	14	15	17	14	14	14	14	13	15	13	0	1	14	6	1	8	4	3	12	8	14	4	8	8	6	10	2	5	6	7	5	3	1	7	9	8	9	11	7
sp|P12004|PCNA_HUMAN	sp|P12004|PCNA_HUMAN	6	6	6	sp|P12004|PCNA_HUMAN Proliferating cell nuclear antigen OS=Homo sapiens OX=9606 GN=PCNA PE=1 SV=1	Proliferating cell nuclear antigen	PCNA	1	6	6	6	1	1	0	3	3	1	1	3	0	3	3	2	0	2	2	4	0	2	1	5	0	0	0	3	0	3	2	3	0	2	0	3	0	2	2	3	0	3
sp|P12081|HARS1_HUMAN;sp|P49590|SYHM_HUMAN	sp|P12081|HARS1_HUMAN	10;4	10;4	10;4	sp|P12081|HARS1_HUMAN Histidine--tRNA ligase, cytoplasmic OS=Homo sapiens OX=9606 GN=HARS1 PE=1 SV=2	Histidine--tRNA ligase, cytoplasmic	HARS1	2	10	10	10	2	7	4	4	4	3	3	5	2	0	0	4	3	3	1	1	4	2	0	4	6	5	1	0	3	3	0	5	4	4	3	0	5	2	2	1	5	2
sp|P12236|ADT3_HUMAN;sp|P12235|ADT1_HUMAN	sp|P12236|ADT3_HUMAN;sp|P12235|ADT1_HUMAN	14;8	14;8	6;3	sp|P12236|ADT3_HUMAN ADP/ATP translocase 3 OS=Homo sapiens OX=9606 GN=SLC25A6 PE=1 SV=4;sp|P12235|ADT1_HUMAN ADP/ATP translocase 1 OS=Homo sapiens OX=9606 GN=SLC25A4 PE=1 SV=4	ADP/ATP translocase 3	SLC25A6	2	14	14	6	9	10	9	10	10	9	9	9	9	11	10	9	11	14	12	12	9	13	10	14	11	13	11	11	11	12	10	12	10	11	8	9	9	10	8	10	9	11
sp|P12268|IMDH2_HUMAN	sp|P12268|IMDH2_HUMAN	8	8	8	sp|P12268|IMDH2_HUMAN Inosine-5-monophosphate dehydrogenase 2 OS=Homo sapiens OX=9606 GN=IMPDH2 PE=1 SV=2	Inosine-5-monophosphate dehydrogenase 2	IMPDH2	1	8	8	8	2	2	1	3	4	3	2	4	2	0	0	6	2	3	4	1	4	6	3	6	2	3	5	4	4	2	4	4	4	2	4	4	3	2	4	2	4	4
sp|P12270|TPR_HUMAN	sp|P12270|TPR_HUMAN	18	18	18	sp|P12270|TPR_HUMAN Nucleoprotein TPR OS=Homo sapiens OX=9606 GN=TPR PE=1 SV=3	Nucleoprotein TPR	TPR	1	18	18	18	8	8	7	7	6	7	5	6	7	0	0	10	0	0	1	0	0	2	3	1	0	0	5	0	0	0	0	0	0	1	0	0	0	0	11	1	0	2
sp|P12273|PIP_HUMAN	sp|P12273|PIP_HUMAN	8	8	8	sp|P12273|PIP_HUMAN Prolactin-inducible protein OS=Homo sapiens OX=9606 GN=PIP PE=1 SV=1	Prolactin-inducible protein	PIP	1	8	8	8	2	1	3	0	1	4	2	2	5	5	4	5	6	7	6	5	7	5	6	7	5	7	7	6	6	6	6	4	6	7	7	6	7	6	6	7	5	4
sp|P12277|KCRB_HUMAN	sp|P12277|KCRB_HUMAN	1	1	1	sp|P12277|KCRB_HUMAN Creatine kinase B-type OS=Homo sapiens OX=9606 GN=CKB PE=1 SV=1	Creatine kinase B-type	CKB	1	1	1	1	0	0	0	0	0	0	0	0	0	0	0	0	0	0	0	0	0	0	0	0	0	0	0	0	0	0	0	1	0	0	0	0	0	0	0	0	0	0
sp|P12532|KCRU_HUMAN	sp|P12532|KCRU_HUMAN	3	3	1	sp|P12532|KCRU_HUMAN Creatine kinase U-type, mitochondrial OS=Homo sapiens OX=9606 GN=CKMT1A PE=1 SV=1	Creatine kinase U-type, mitochondrial	CKMT1A	1	3	3	1	0	0	0	0	0	0	0	0	0	0	0	0	0	0	0	0	0	0	0	0	0	0	0	0	0	0	0	0	0	1	0	0	0	0	0	0	0	0
sp|P12814|ACTN1_HUMAN	sp|P12814|ACTN1_HUMAN	47	28	25	sp|P12814|ACTN1_HUMAN Alpha-actinin-1 OS=Homo sapiens OX=9606 GN=ACTN1 PE=1 SV=2	Alpha-actinin-1	ACTN1	1	47	28	25	7	10	6	14	12	5	12	13	6	1	0	7	17	5	18	13	12	35	15	24	13	24	19	10	37	8	8	16	26	16	17	8	26	24	29	30	30	35
sp|P12882|MYH1_HUMAN	sp|P12882|MYH1_HUMAN	42	4	1	sp|P12882|MYH1_HUMAN Myosin-1 OS=Homo sapiens OX=9606 GN=MYH1 PE=1 SV=3	Myosin-1	MYH1	1	42	4	1	1	1	2	4	2	2	3	3	6	0	0	2	1	1	1	2	1	1	1	0	0	0	0	1	1	1	1	2	1	0	40	1	0	0	2	1	2	3
sp|P12883|MYH7_HUMAN;sp|P13533|MYH6_HUMAN	sp|P12883|MYH7_HUMAN;sp|P13533|MYH6_HUMAN	16;15	2;2	1;1	sp|P12883|MYH7_HUMAN Myosin-7 OS=Homo sapiens OX=9606 GN=MYH7 PE=1 SV=5;sp|P13533|MYH6_HUMAN Myosin-6 OS=Homo sapiens OX=9606 GN=MYH6 PE=1 SV=5	Myosin-7	MYH7	2	16	2	1	0	1	2	3	2	2	2	2	4	0	0	2	1	1	1	1	1	1	1	0	0	0	0	1	1	0	1	1	0	0	15	1	0	0	1	1	1	1
sp|P12931|SRC_HUMAN	sp|P12931|SRC_HUMAN	23	16	15	sp|P12931|SRC_HUMAN Proto-oncogene tyrosine-protein kinase Src OS=Homo sapiens OX=9606 GN=SRC PE=1 SV=3	Proto-oncogene tyrosine-protein kinase Src	SRC	1	23	16	15	6	6	3	6	7	2	7	5	1	2	2	2	19	20	19	21	16	18	12	19	14	16	17	19	18	21	20	21	16	15	15	18	18	17	16	19	17	20
sp|P12955|PEPD_HUMAN	sp|P12955|PEPD_HUMAN	2	2	2	sp|P12955|PEPD_HUMAN Xaa-Pro dipeptidase OS=Homo sapiens OX=9606 GN=PEPD PE=1 SV=3	Xaa-Pro dipeptidase	PEPD	1	2	2	2	1	2	1	2	1	0	1	1	0	0	0	0	0	0	0	0	0	1	0	1	0	0	0	0	0	0	0	0	1	0	0	0	0	0	0	0	1	0
sp|P12956|XRCC6_HUMAN	sp|P12956|XRCC6_HUMAN	17	17	17	sp|P12956|XRCC6_HUMAN X-ray repair cross-complementing protein 6 OS=Homo sapiens OX=9606 GN=XRCC6 PE=1 SV=2	X-ray repair cross-complementing protein 6	XRCC6	1	17	17	17	7	9	7	8	8	8	6	10	7	1	0	6	4	4	4	1	7	10	4	10	2	7	3	5	5	3	4	3	7	6	5	5	6	6	5	8	8	10
sp|P13010|XRCC5_HUMAN	sp|P13010|XRCC5_HUMAN	16	16	16	sp|P13010|XRCC5_HUMAN X-ray repair cross-complementing protein 5 OS=Homo sapiens OX=9606 GN=XRCC5 PE=1 SV=3	X-ray repair cross-complementing protein 5	XRCC5	1	16	16	16	7	8	6	9	9	8	8	8	4	3	3	5	2	3	4	2	3	7	1	7	2	6	4	4	9	3	2	4	2	8	3	3	8	7	5	7	5	6
sp|P13051|UNG_HUMAN	sp|P13051|UNG_HUMAN	1	1	1	sp|P13051|UNG_HUMAN Uracil-DNA glycosylase OS=Homo sapiens OX=9606 GN=UNG PE=1 SV=2	Uracil-DNA glycosylase	UNG	1	1	1	1	0	0	1	0	0	0	0	1	0	0	0	0	0	0	0	0	0	0	0	0	0	0	0	0	0	0	0	0	0	0	0	0	0	0	0	0	0	0
sp|P13073|COX41_HUMAN	sp|P13073|COX41_HUMAN	2	2	2	sp|P13073|COX41_HUMAN Cytochrome c oxidase subunit 4 isoform 1, mitochondrial OS=Homo sapiens OX=9606 GN=COX4I1 PE=1 SV=1	Cytochrome c oxidase subunit 4 isoform 1, mitochondrial	COX4I1	1	2	2	2	1	0	0	0	1	1	0	0	0	0	0	0	1	1	1	1	1	1	0	2	1	1	0	2	1	1	0	1	1	1	1	1	1	1	1	1	1	1
sp|P13489|RINI_HUMAN	sp|P13489|RINI_HUMAN	18	18	18	sp|P13489|RINI_HUMAN Ribonuclease inhibitor OS=Homo sapiens OX=9606 GN=RNH1 PE=1 SV=2	Ribonuclease inhibitor	RNH1	1	18	18	18	10	11	2	11	12	1	9	13	1	7	6	1	3	5	5	3	9	8	5	9	6	7	5	5	9	3	5	6	4	8	3	3	4	7	6	8	11	11
sp|P13498|CY24A_HUMAN	sp|P13498|CY24A_HUMAN	1	1	1	sp|P13498|CY24A_HUMAN Cytochrome b-245 light chain OS=Homo sapiens OX=9606 GN=CYBA PE=1 SV=3	Cytochrome b-245 light chain	CYBA	1	1	1	1	1	0	0	0	0	0	0	0	1	0	0	0	0	0	0	0	0	0	0	0	0	0	0	0	0	0	0	0	0	1	0	0	0	1	0	0	0	1
sp|P13535|MYH8_HUMAN	sp|P13535|MYH8_HUMAN	37	3	2	sp|P13535|MYH8_HUMAN Myosin-8 OS=Homo sapiens OX=9606 GN=MYH8 PE=1 SV=3	Myosin-8	MYH8	1	37	3	2	0	2	3	5	3	3	3	2	5	0	1	3	2	2	1	2	2	2	2	1	1	1	0	2	2	1	2	2	1	1	35	1	1	1	3	2	2	1
sp|P13639|EF2_HUMAN	sp|P13639|EF2_HUMAN	45	45	44	sp|P13639|EF2_HUMAN Elongation factor 2 OS=Homo sapiens OX=9606 GN=EEF2 PE=1 SV=4	Elongation factor 2	EEF2	1	45	45	44	37	38	30	33	35	25	30	31	27	21	21	24	29	30	23	27	30	30	19	31	23	31	19	22	29	28	20	29	30	29	23	24	32	27	28	25	29	26
sp|P13667|PDIA4_HUMAN	sp|P13667|PDIA4_HUMAN	13	13	13	sp|P13667|PDIA4_HUMAN Protein disulfide-isomerase A4 OS=Homo sapiens OX=9606 GN=PDIA4 PE=1 SV=2	Protein disulfide-isomerase A4	PDIA4	1	13	13	13	0	0	0	0	0	0	0	0	0	0	0	0	0	1	0	0	2	1	1	11	0	0	0	1	4	0	0	0	2	4	0	0	1	1	1	1	2	3
sp|P13693|TCTP_HUMAN;sp|Q9HAU6|TCTP8_HUMAN;sp|Q56UQ5|TPT1L_HUMAN	sp|P13693|TCTP_HUMAN	4;1;1	4;1;1	4;1;1	sp|P13693|TCTP_HUMAN Translationally-controlled tumor protein OS=Homo sapiens OX=9606 GN=TPT1 PE=1 SV=1	Translationally-controlled tumor protein	TPT1	3	4	4	4	1	1	0	0	0	0	1	0	0	0	0	0	0	0	0	0	0	0	0	0	1	0	0	0	0	0	1	0	1	1	1	2	0	0	1	1	1	0
sp|P13716|HEM2_HUMAN	sp|P13716|HEM2_HUMAN	4	4	4	sp|P13716|HEM2_HUMAN Delta-aminolevulinic acid dehydratase OS=Homo sapiens OX=9606 GN=ALAD PE=1 SV=1	Delta-aminolevulinic acid dehydratase	ALAD	1	4	4	4	0	0	0	0	0	0	0	0	0	0	0	0	1	0	0	0	0	0	0	1	1	1	0	0	0	0	0	1	0	0	1	1	0	0	0	0	0	0
sp|P13797|PLST_HUMAN	sp|P13797|PLST_HUMAN	19	19	12	sp|P13797|PLST_HUMAN Plastin-3 OS=Homo sapiens OX=9606 GN=PLS3 PE=1 SV=4	Plastin-3	PLS3	1	19	19	12	5	5	1	6	8	1	2	7	1	3	1	3	10	7	8	6	13	14	7	10	8	11	6	8	15	6	5	11	11	11	4	4	9	11	10	10	12	14
sp|P13798|ACPH_HUMAN	sp|P13798|ACPH_HUMAN	5	5	5	sp|P13798|ACPH_HUMAN Acylamino-acid-releasing enzyme OS=Homo sapiens OX=9606 GN=APEH PE=1 SV=4	Acylamino-acid-releasing enzyme	APEH	1	5	5	5	1	1	1	2	1	0	1	1	0	0	0	0	1	1	0	0	2	0	0	1	1	2	0	0	0	0	0	1	1	0	1	1	0	0	0	0	1	1
sp|P13804|ETFA_HUMAN	sp|P13804|ETFA_HUMAN	9	9	9	sp|P13804|ETFA_HUMAN Electron transfer flavoprotein subunit alpha, mitochondrial OS=Homo sapiens OX=9606 GN=ETFA PE=1 SV=1	Electron transfer flavoprotein subunit alpha, mitochondrial	ETFA	1	9	9	9	7	6	0	6	7	1	5	7	0	5	4	4	1	0	0	1	0	2	0	6	1	1	0	4	1	0	0	3	5	1	0	4	0	2	2	2	1	1
sp|P13861|KAP2_HUMAN;sp|P31323|KAP3_HUMAN	sp|P13861|KAP2_HUMAN	4;1	4;1	4;1	sp|P13861|KAP2_HUMAN cAMP-dependent protein kinase type II-alpha regulatory subunit OS=Homo sapiens OX=9606 GN=PRKAR2A PE=1 SV=2	cAMP-dependent protein kinase type II-alpha regulatory subunit	PRKAR2A	2	4	4	4	1	0	2	1	1	2	1	2	2	0	0	2	0	0	1	0	2	3	1	2	0	0	0	0	2	0	0	0	2	3	1	1	2	3	2	2	0	2
sp|Q5VT79|AXA81_HUMAN;sp|P13928|ANXA8_HUMAN	sp|Q5VT79|AXA81_HUMAN;sp|P13928|ANXA8_HUMAN	9;9	9;9	9;9	sp|Q5VT79|AXA81_HUMAN Annexin A8-like protein 1 OS=Homo sapiens OX=9606 GN=ANXA8L1 PE=2 SV=2;sp|P13928|ANXA8_HUMAN Annexin A8 OS=Homo sapiens OX=9606 GN=ANXA8 PE=1 SV=3	Annexin A8-like protein 1	ANXA8L1	2	9	9	9	0	1	0	0	0	0	0	0	0	0	0	0	2	2	1	0	3	0	1	0	2	5	1	0	0	1	1	3	1	2	1	0	1	3	3	0	4	1
sp|P13929|ENOB_HUMAN	sp|P13929|ENOB_HUMAN	9	7	7	sp|P13929|ENOB_HUMAN Beta-enolase OS=Homo sapiens OX=9606 GN=ENO3 PE=1 SV=5	Beta-enolase	ENO3	1	9	7	7	1	2	3	2	2	2	3	2	1	2	3	2	1	2	3	1	2	2	2	2	2	2	1	5	1	1	1	1	2	2	9	2	2	2	2	1	1	2
sp|P13984|T2FB_HUMAN	sp|P13984|T2FB_HUMAN	7	7	7	sp|P13984|T2FB_HUMAN General transcription factor IIF subunit 2 OS=Homo sapiens OX=9606 GN=GTF2F2 PE=1 SV=2	General transcription factor IIF subunit 2	GTF2F2	1	7	7	7	6	7	4	5	4	3	3	6	3	0	0	0	0	1	0	0	0	0	0	0	0	0	0	0	0	0	0	0	0	0	0	0	0	0	0	0	0	0
sp|P14174|MIF_HUMAN	sp|P14174|MIF_HUMAN	2	2	2	sp|P14174|MIF_HUMAN Macrophage migration inhibitory factor OS=Homo sapiens OX=9606 GN=MIF PE=1 SV=4	Macrophage migration inhibitory factor	MIF	1	2	2	2	2	2	0	2	2	0	2	1	0	2	2	1	1	1	1	1	1	1	1	2	1	1	1	2	1	1	1	1	0	1	1	1	0	1	1	1	1	0
sp|P14209|CD99_HUMAN	sp|P14209|CD99_HUMAN	4	4	4	sp|P14209|CD99_HUMAN CD99 antigen OS=Homo sapiens OX=9606 GN=CD99 PE=1 SV=1	CD99 antigen	CD99	1	4	4	4	0	0	0	0	0	0	1	0	0	0	0	0	3	3	4	4	3	3	2	3	2	2	2	4	4	4	4	4	2	3	2	3	3	3	3	4	3	3
sp|P14314|GLU2B_HUMAN	sp|P14314|GLU2B_HUMAN	3	3	3	sp|P14314|GLU2B_HUMAN Glucosidase 2 subunit beta OS=Homo sapiens OX=9606 GN=PRKCSH PE=1 SV=2	Glucosidase 2 subunit beta	PRKCSH	1	3	3	3	0	0	2	1	2	3	1	2	2	0	0	0	0	0	0	0	0	1	0	0	0	0	0	0	0	0	0	0	0	0	0	0	0	0	0	0	0	0
sp|P14373|TRI27_HUMAN	sp|P14373|TRI27_HUMAN	1	1	1	sp|P14373|TRI27_HUMAN Zinc finger protein RFP OS=Homo sapiens OX=9606 GN=TRIM27 PE=1 SV=1	Zinc finger protein RFP	TRIM27	1	1	1	1	0	0	0	0	0	0	0	0	0	0	0	0	0	0	0	0	0	0	0	0	0	0	0	0	0	0	0	0	0	0	0	0	0	0	0	0	0	0
sp|P14406|CX7A2_HUMAN	sp|P14406|CX7A2_HUMAN	1	1	1	sp|P14406|CX7A2_HUMAN Cytochrome c oxidase subunit 7A2, mitochondrial OS=Homo sapiens OX=9606 GN=COX7A2 PE=1 SV=1	Cytochrome c oxidase subunit 7A2, mitochondrial	COX7A2	1	1	1	1	0	0	0	0	0	0	0	0	0	0	0	0	0	0	0	0	0	0	0	1	0	0	0	1	0	0	0	0	0	0	0	0	0	0	0	0	1	0
sp|P14550|AK1A1_HUMAN	sp|P14550|AK1A1_HUMAN	1	1	1	sp|P14550|AK1A1_HUMAN Aldo-keto reductase family 1 member A1 OS=Homo sapiens OX=9606 GN=AKR1A1 PE=1 SV=3	Aldo-keto reductase family 1 member A1	AKR1A1	1	1	1	1	0	1	0	0	0	0	0	0	0	0	0	1	1	1	1	1	1	1	0	1	1	1	1	1	1	0	1	1	1	0	0	0	0	0	0	1	1	1
sp|P14555|PA2GA_HUMAN	sp|P14555|PA2GA_HUMAN	2	2	2	sp|P14555|PA2GA_HUMAN Phospholipase A2, membrane associated OS=Homo sapiens OX=9606 GN=PLA2G2A PE=1 SV=2	Phospholipase A2, membrane associated	PLA2G2A	1	2	2	2	0	0	0	0	0	0	0	0	0	0	0	0	2	1	0	0	1	0	2	0	1	2	1	0	0	2	0	0	1	1	1	0	2	1	1	1	1	0
sp|P14618|KPYM_HUMAN;sp|P30613|KPYR_HUMAN	sp|P14618|KPYM_HUMAN	43;1	43;1	43;1	sp|P14618|KPYM_HUMAN Pyruvate kinase PKM OS=Homo sapiens OX=9606 GN=PKM PE=1 SV=4	Pyruvate kinase PKM	PKM	2	43	43	43	34	35	26	33	37	29	36	33	23	33	34	31	33	34	34	35	35	34	28	38	31	36	33	36	34	36	31	33	29	33	31	32	33	34	31	35	32	33
sp|P14625|ENPL_HUMAN;sp|Q58FF3|ENPLL_HUMAN	sp|P14625|ENPL_HUMAN	25;2	23;2	23;2	sp|P14625|ENPL_HUMAN Endoplasmin OS=Homo sapiens OX=9606 GN=HSP90B1 PE=1 SV=1	Endoplasmin	HSP90B1	2	25	23	23	12	13	17	11	15	17	12	13	16	11	6	19	5	5	5	5	5	11	6	16	4	10	10	8	10	3	3	5	9	8	5	3	10	11	11	10	8	11
sp|P14635|CCNB1_HUMAN	sp|P14635|CCNB1_HUMAN	13	13	13	sp|P14635|CCNB1_HUMAN G2/mitotic-specific cyclin-B1 OS=Homo sapiens OX=9606 GN=CCNB1 PE=1 SV=1	G2/mitotic-specific cyclin-B1	CCNB1	1	13	13	13	3	3	4	4	4	2	3	3	6	0	0	2	12	12	10	10	5	7	3	7	7	9	7	10	9	12	9	10	6	6	4	8	7	9	5	7	7	9
sp|P14678|RSMB_HUMAN;sp|P63162|RSMN_HUMAN	sp|P14678|RSMB_HUMAN;sp|P63162|RSMN_HUMAN	5;4	5;4	5;4	sp|P14678|RSMB_HUMAN Small nuclear ribonucleoprotein-associated proteins B and B OS=Homo sapiens OX=9606 GN=SNRPB PE=1 SV=2;sp|P63162|RSMN_HUMAN Small nuclear ribonucleoprotein-associated protein N OS=Homo sapiens OX=9606 GN=SNRPN PE=1 SV=1	Small nuclear ribonucleoprotein-associated proteins B and B	SNRPB	2	5	5	5	3	3	2	3	3	2	2	3	2	0	0	2	3	3	3	4	3	4	4	4	3	4	3	4	4	4	3	4	3	4	4	4	4	4	4	4	4	4
sp|P14735|IDE_HUMAN	sp|P14735|IDE_HUMAN	36	36	36	sp|P14735|IDE_HUMAN Insulin-degrading enzyme OS=Homo sapiens OX=9606 GN=IDE PE=1 SV=4	Insulin-degrading enzyme	IDE	1	36	36	36	1	1	0	0	1	1	0	3	0	1	0	1	9	11	3	3	14	8	9	8	13	20	6	3	12	11	3	25	10	7	8	6	13	8	14	2	17	5
sp|P14738|FNBA_STAA8	sp|P14738|FNBA_STAA8	1	1	1	sp|P14738|FNBA_STAA8 Fibronectin-binding protein A OS=Staphylococcus aureus (strain NCTC 8325 / PS 47) OX=93061 GN=fnbA PE=1 SV=1	Fibronectin-binding protein A	fnbA	1	1	1	1	0	0	0	0	0	0	0	0	0	0	0	0	0	0	0	0	0	0	0	0	0	0	0	0	0	0	0	0	0	0	0	0	0	0	1	0	0	0
sp|P14866|HNRPL_HUMAN	sp|P14866|HNRPL_HUMAN	18	18	17	sp|P14866|HNRPL_HUMAN Heterogeneous nuclear ribonucleoprotein L OS=Homo sapiens OX=9606 GN=HNRNPL PE=1 SV=2	Heterogeneous nuclear ribonucleoprotein L	HNRNPL	1	18	18	17	10	10	8	5	6	3	6	6	2	0	0	1	2	0	7	3	4	9	3	7	1	5	7	6	8	2	3	4	5	5	4	4	6	6	5	5	7	8
sp|P14868|SYDC_HUMAN	sp|P14868|SYDC_HUMAN	13	13	13	sp|P14868|SYDC_HUMAN Aspartate--tRNA ligase, cytoplasmic OS=Homo sapiens OX=9606 GN=DARS1 PE=1 SV=2	Aspartate--tRNA ligase, cytoplasmic	DARS1	1	13	13	13	0	2	1	1	1	1	1	2	0	0	1	1	2	1	3	0	4	5	4	3	0	2	4	1	4	1	1	2	6	5	2	2	4	2	4	2	4	2
sp|P14923|PLAK_HUMAN	sp|P14923|PLAK_HUMAN	47	47	42	sp|P14923|PLAK_HUMAN Junction plakoglobin OS=Homo sapiens OX=9606 GN=JUP PE=1 SV=3	Junction plakoglobin	JUP	1	47	47	42	24	21	24	17	17	17	25	15	16	12	18	22	45	43	42	39	46	43	43	45	46	47	42	42	42	43	41	43	45	43	44	43	43	42	45	41	43	42
sp|P15090|FABP4_HUMAN	sp|P15090|FABP4_HUMAN	1	1	1	sp|P15090|FABP4_HUMAN Fatty acid-binding protein, adipocyte OS=Homo sapiens OX=9606 GN=FABP4 PE=1 SV=3	Fatty acid-binding protein, adipocyte	FABP4	1	1	1	1	0	0	0	0	0	0	0	0	0	0	0	0	1	0	0	0	0	0	0	0	1	1	0	0	0	0	0	0	1	0	0	0	1	0	0	0	1	0
sp|P15104|GLNA_HUMAN	sp|P15104|GLNA_HUMAN	8	8	8	sp|P15104|GLNA_HUMAN Glutamine synthetase OS=Homo sapiens OX=9606 GN=GLUL PE=1 SV=4	Glutamine synthetase	GLUL	1	8	8	8	0	0	1	0	0	0	0	0	0	0	0	0	1	0	0	0	0	0	0	0	0	2	0	0	0	0	0	0	0	4	0	0	1	1	0	0	2	0
sp|P15121|ALDR_HUMAN	sp|P15121|ALDR_HUMAN	15	15	14	sp|P15121|ALDR_HUMAN Aldo-keto reductase family 1 member B1 OS=Homo sapiens OX=9606 GN=AKR1B1 PE=1 SV=3	Aldo-keto reductase family 1 member B1	AKR1B1	1	15	15	14	2	3	0	3	4	2	1	4	1	6	3	5	9	7	5	5	8	8	6	13	8	9	7	5	10	4	5	7	11	7	5	6	9	10	7	8	9	7
sp|P15170|ERF3A_HUMAN	sp|P15170|ERF3A_HUMAN	24	24	12	sp|P15170|ERF3A_HUMAN Eukaryotic peptide chain release factor GTP-binding subunit ERF3A OS=Homo sapiens OX=9606 GN=GSPT1 PE=1 SV=1	Eukaryotic peptide chain release factor GTP-binding subunit ERF3A	GSPT1	1	24	24	12	14	15	15	18	16	17	17	18	17	6	0	16	17	19	19	15	14	16	10	19	13	13	13	17	16	12	20	15	15	16	11	13	13	16	12	14	15	13
sp|P15260|INGR1_HUMAN	sp|P15260|INGR1_HUMAN	10	10	10	sp|P15260|INGR1_HUMAN Interferon gamma receptor 1 OS=Homo sapiens OX=9606 GN=IFNGR1 PE=1 SV=1	Interferon gamma receptor 1	IFNGR1	1	10	10	10	0	0	0	0	0	0	0	0	0	0	0	0	8	9	8	7	9	10	6	7	7	5	6	7	8	9	7	6	8	9	7	8	6	9	7	9	5	7
sp|P15309|PPAP_HUMAN	sp|P15309|PPAP_HUMAN	5	5	5	sp|P15309|PPAP_HUMAN Prostatic acid phosphatase OS=Homo sapiens OX=9606 GN=ACP3 PE=1 SV=3	Prostatic acid phosphatase	ACP3	1	5	5	5	0	0	0	0	0	0	0	0	0	0	0	0	0	0	0	0	1	0	0	0	2	1	0	0	1	0	0	0	0	0	1	0	1	0	0	0	1	0
sp|P15311|EZRI_HUMAN	sp|P15311|EZRI_HUMAN	39	39	27	sp|P15311|EZRI_HUMAN Ezrin OS=Homo sapiens OX=9606 GN=EZR PE=1 SV=4	Ezrin	EZR	1	39	39	27	32	35	34	32	32	30	32	32	29	5	4	26	31	29	29	29	21	26	21	27	23	20	22	25	30	27	30	27	23	26	23	26	27	26	27	24	27	28
sp|P15374|UCHL3_HUMAN	sp|P15374|UCHL3_HUMAN	2	2	2	sp|P15374|UCHL3_HUMAN Ubiquitin carboxyl-terminal hydrolase isozyme L3 OS=Homo sapiens OX=9606 GN=UCHL3 PE=1 SV=1	Ubiquitin carboxyl-terminal hydrolase isozyme L3	UCHL3	1	2	2	2	0	0	0	0	0	0	0	0	0	0	0	0	0	0	0	0	0	0	0	0	0	0	0	0	0	0	0	0	0	0	0	0	0	0	0	0	0	0
sp|P15408|FOSL2_HUMAN	sp|P15408|FOSL2_HUMAN	3	3	3	sp|P15408|FOSL2_HUMAN Fos-related antigen 2 OS=Homo sapiens OX=9606 GN=FOSL2 PE=1 SV=1	Fos-related antigen 2	FOSL2	1	3	3	3	3	3	2	3	2	1	2	3	2	0	0	0	0	0	0	0	0	0	0	0	0	0	0	0	0	0	0	0	0	0	0	0	0	0	0	0	0	0
sp|P15428|PGDH_HUMAN	sp|P15428|PGDH_HUMAN	4	4	4	sp|P15428|PGDH_HUMAN 15-hydroxyprostaglandin dehydrogenase [NAD(+)] OS=Homo sapiens OX=9606 GN=HPGD PE=1 SV=1	15-hydroxyprostaglandin dehydrogenase [NAD(+)]	HPGD	1	4	4	4	1	1	0	0	1	0	0	0	0	2	0	0	0	1	0	1	0	1	0	0	0	2	0	0	1	0	0	1	1	1	0	0	0	0	0	1	1	2
sp|P15509|CSF2R_HUMAN	sp|P15509|CSF2R_HUMAN	1	1	1	sp|P15509|CSF2R_HUMAN Granulocyte-macrophage colony-stimulating factor receptor subunit alpha OS=Homo sapiens OX=9606 GN=CSF2RA PE=1 SV=1	Granulocyte-macrophage colony-stimulating factor receptor subunit alpha	CSF2RA	1	1	1	1	0	0	0	0	0	0	0	0	0	0	0	0	0	0	0	1	0	0	0	0	0	0	0	0	0	0	0	0	0	0	0	0	0	0	0	0	0	1
sp|P15529|MCP_HUMAN	sp|P15529|MCP_HUMAN	10	10	10	sp|P15529|MCP_HUMAN Membrane cofactor protein OS=Homo sapiens OX=9606 GN=CD46 PE=1 SV=3	Membrane cofactor protein	CD46	1	10	10	10	0	0	0	0	0	0	0	0	0	0	0	0	8	9	6	10	5	6	6	7	3	3	5	7	8	9	6	9	3	4	7	7	5	7	6	7	8	9
sp|P15531|NDKA_HUMAN	sp|P15531|NDKA_HUMAN	5	2	2	sp|P15531|NDKA_HUMAN Nucleoside diphosphate kinase A OS=Homo sapiens OX=9606 GN=NME1 PE=1 SV=1	Nucleoside diphosphate kinase A	NME1	1	5	2	2	4	3	3	3	2	2	2	2	2	2	1	4	3	2	2	3	2	1	1	4	1	2	1	3	4	3	2	4	2	2	2	2	2	3	4	2	4	3
sp|P15559|NQO1_HUMAN	sp|P15559|NQO1_HUMAN	8	8	8	sp|P15559|NQO1_HUMAN NAD(P)H dehydrogenase [quinone] 1 OS=Homo sapiens OX=9606 GN=NQO1 PE=1 SV=1	NAD(P)H dehydrogenase [quinone] 1	NQO1	1	8	8	8	6	5	5	6	6	6	5	6	4	6	3	6	4	4	4	5	5	5	3	7	2	4	4	4	2	3	4	4	5	4	3	2	3	4	4	2	6	5
sp|P15880|RS2_HUMAN	sp|P15880|RS2_HUMAN	16	16	16	sp|P15880|RS2_HUMAN 40S ribosomal protein S2 OS=Homo sapiens OX=9606 GN=RPS2 PE=1 SV=2	40S ribosomal protein S2	RPS2	1	16	16	16	11	11	13	12	12	11	12	12	10	10	9	9	12	15	13	15	14	15	13	15	12	13	13	15	15	14	13	14	14	15	11	14	13	15	11	13	14	14
sp|P15924|DESP_HUMAN	sp|P15924|DESP_HUMAN	243	243	243	sp|P15924|DESP_HUMAN Desmoplakin OS=Homo sapiens OX=9606 GN=DSP PE=1 SV=3	Desmoplakin	DSP	1	243	243	243	34	43	60	39	18	40	57	13	48	17	32	80	191	157	151	151	189	165	175	155	204	202	160	143	192	183	159	212	197	169	178	159	196	176	198	143	205	158
sp|P16070|CD44_HUMAN	sp|P16070|CD44_HUMAN	13	13	13	sp|P16070|CD44_HUMAN CD44 antigen OS=Homo sapiens OX=9606 GN=CD44 PE=1 SV=3	CD44 antigen	CD44	1	13	13	13	5	6	2	4	5	3	2	6	4	1	1	2	13	13	12	12	12	12	12	12	11	12	11	11	12	13	12	12	11	12	11	12	12	12	11	12	12	11
sp|P16144|ITB4_HUMAN	sp|P16144|ITB4_HUMAN	38	38	38	sp|P16144|ITB4_HUMAN Integrin beta-4 OS=Homo sapiens OX=9606 GN=ITGB4 PE=1 SV=5	Integrin beta-4	ITGB4	1	38	38	38	0	3	2	3	0	2	1	1	2	0	0	2	16	21	21	18	32	26	14	30	20	10	23	30	24	16	24	11	32	28	15	23	26	24	11	23	17	18
sp|P16152|CBR1_HUMAN	sp|P16152|CBR1_HUMAN	10	10	8	sp|P16152|CBR1_HUMAN Carbonyl reductase [NADPH] 1 OS=Homo sapiens OX=9606 GN=CBR1 PE=1 SV=3	Carbonyl reductase [NADPH] 1	CBR1	1	10	10	8	5	6	0	1	5	0	1	4	1	2	1	1	2	5	3	4	4	7	1	7	1	5	4	3	4	2	1	4	4	5	1	2	4	6	2	4	6	6
sp|P16333|NCK1_HUMAN	sp|P16333|NCK1_HUMAN	22	22	21	sp|P16333|NCK1_HUMAN Cytoplasmic protein NCK1 OS=Homo sapiens OX=9606 GN=NCK1 PE=1 SV=1	Cytoplasmic protein NCK1	NCK1	1	22	22	21	4	7	1	5	3	2	1	5	2	0	0	1	22	21	19	20	16	17	10	19	12	16	11	19	18	19	21	19	16	20	12	15	15	21	14	16	17	19
sp|P16401|H15_HUMAN	sp|P16401|H15_HUMAN	6	5	5	sp|P16401|H15_HUMAN Histone H1.5 OS=Homo sapiens OX=9606 GN=H1-5 PE=1 SV=3	Histone H1.5	H1-5	1	6	5	5	3	2	2	1	0	0	4	2	1	5	2	3	5	5	4	5	5	5	5	5	4	4	4	5	3	4	2	2	5	5	2	5	5	5	5	5	4	4
sp|P16402|H13_HUMAN	sp|P16402|H13_HUMAN	8	1	1	sp|P16402|H13_HUMAN Histone H1.3 OS=Homo sapiens OX=9606 GN=H1-3 PE=1 SV=2	Histone H1.3	H1-3	1	8	1	1	5	5	6	5	4	4	7	6	6	8	7	7	5	8	6	7	8	8	7	8	7	7	6	7	8	8	7	8	8	8	8	7	8	8	7	8	8	8
sp|P16403|H12_HUMAN	sp|P16403|H12_HUMAN	8	1	1	sp|P16403|H12_HUMAN Histone H1.2 OS=Homo sapiens OX=9606 GN=H1-2 PE=1 SV=2	Histone H1.2	H1-2	1	8	1	1	6	6	6	5	5	5	7	7	7	8	7	7	6	8	7	7	8	8	7	8	7	7	7	7	8	8	8	8	8	8	8	7	8	8	7	8	8	8
sp|P16435|NCPR_HUMAN	sp|P16435|NCPR_HUMAN	6	6	6	sp|P16435|NCPR_HUMAN NADPH--cytochrome P450 reductase OS=Homo sapiens OX=9606 GN=POR PE=1 SV=2	NADPH--cytochrome P450 reductase	POR	1	6	6	6	2	2	1	1	1	1	0	3	0	1	0	2	1	4	6	4	2	0	1	6	0	1	1	6	2	1	3	5	1	2	2	2	1	3	4	5	4	4
sp|P16591|FER_HUMAN	sp|P16591|FER_HUMAN	3	3	3	sp|P16591|FER_HUMAN Tyrosine-protein kinase Fer OS=Homo sapiens OX=9606 GN=FER PE=1 SV=2	Tyrosine-protein kinase Fer	FER	1	3	3	3	0	0	0	0	0	0	0	0	0	0	0	0	2	1	1	0	1	0	0	0	1	0	0	0	1	1	0	1	1	0	0	0	1	0	0	0	1	0
sp|P16615|AT2A2_HUMAN	sp|P16615|AT2A2_HUMAN	30	30	21	sp|P16615|AT2A2_HUMAN Sarcoplasmic/endoplasmic reticulum calcium ATPase 2 OS=Homo sapiens OX=9606 GN=ATP2A2 PE=1 SV=1	Sarcoplasmic/endoplasmic reticulum calcium ATPase 2	ATP2A2	1	30	30	21	9	10	7	9	9	8	9	8	7	8	9	6	13	21	23	18	15	17	12	20	5	15	16	20	15	16	14	15	17	19	15	14	15	19	13	15	17	17
sp|P16930|FAAA_HUMAN	sp|P16930|FAAA_HUMAN	3	3	3	sp|P16930|FAAA_HUMAN Fumarylacetoacetase OS=Homo sapiens OX=9606 GN=FAH PE=1 SV=2	Fumarylacetoacetase	FAH	1	3	3	3	2	3	2	3	2	3	2	3	2	2	2	3	3	3	3	3	3	1	3	3	3	2	3	3	3	3	3	3	3	3	3	3	3	3	3	3	3	3
sp|P16949|STMN1_HUMAN	sp|P16949|STMN1_HUMAN	7	7	6	sp|P16949|STMN1_HUMAN Stathmin OS=Homo sapiens OX=9606 GN=STMN1 PE=1 SV=3	Stathmin	STMN1	1	7	7	6	6	7	7	4	5	3	4	2	2	0	0	2	2	1	2	2	0	0	0	1	0	0	0	1	0	2	1	2	0	0	0	0	0	0	0	0	0	0
sp|P16989|YBOX3_HUMAN	sp|P16989|YBOX3_HUMAN	4	2	2	sp|P16989|YBOX3_HUMAN Y-box-binding protein 3 OS=Homo sapiens OX=9606 GN=YBX3 PE=1 SV=4	Y-box-binding protein 3	YBX3	1	4	2	2	4	4	1	0	1	0	0	0	0	0	1	2	0	0	0	1	0	0	0	2	0	0	0	0	0	0	0	0	0	2	0	0	0	0	0	1	0	0
sp|P17031|ZNF26_HUMAN	sp|P17031|ZNF26_HUMAN	1	1	1	sp|P17031|ZNF26_HUMAN Zinc finger protein 26 OS=Homo sapiens OX=9606 GN=ZNF26 PE=1 SV=3	Zinc finger protein 26	ZNF26	1	1	1	1	0	0	0	0	0	0	0	0	0	0	0	0	1	1	0	1	1	0	1	0	1	1	0	0	1	1	1	1	1	1	1	0	1	1	0	0	1	1
sp|P17066|HSP76_HUMAN;sp|P48741|HSP77_HUMAN	sp|P17066|HSP76_HUMAN;sp|P48741|HSP77_HUMAN	10;6	1;1	1;1	sp|P17066|HSP76_HUMAN Heat shock 70 kDa protein 6 OS=Homo sapiens OX=9606 GN=HSPA6 PE=1 SV=2;sp|P48741|HSP77_HUMAN Putative heat shock 70 kDa protein 7 OS=Homo sapiens OX=9606 GN=HSPA7 PE=5 SV=2	Heat shock 70 kDa protein 6	HSPA6	2	10	1	1	10	10	9	9	9	10	9	10	10	7	8	8	9	10	10	8	10	10	10	10	10	10	10	10	9	9	10	10	10	10	10	10	10	9	10	10	10	9
sp|P17096|HMGA1_HUMAN	sp|P17096|HMGA1_HUMAN	4	4	4	sp|P17096|HMGA1_HUMAN High mobility group protein HMG-I/HMG-Y OS=Homo sapiens OX=9606 GN=HMGA1 PE=1 SV=3	High mobility group protein HMG-I/HMG-Y	HMGA1	1	4	4	4	2	1	4	1	0	1	2	0	2	0	0	3	2	1	1	1	4	3	2	0	3	3	2	2	4	3	1	1	2	1	1	2	4	4	2	3	1	1
sp|P17174|AATC_HUMAN	sp|P17174|AATC_HUMAN	6	6	6	sp|P17174|AATC_HUMAN Aspartate aminotransferase, cytoplasmic OS=Homo sapiens OX=9606 GN=GOT1 PE=1 SV=3	Aspartate aminotransferase, cytoplasmic	GOT1	1	6	6	6	0	0	0	0	0	1	0	1	0	0	0	0	0	0	0	1	0	0	0	0	0	0	0	0	0	1	0	0	1	1	0	0	1	1	1	0	2	0
sp|P17252|KPCA_HUMAN	sp|P17252|KPCA_HUMAN	2	2	2	sp|P17252|KPCA_HUMAN Protein kinase C alpha type OS=Homo sapiens OX=9606 GN=PRKCA PE=1 SV=4	Protein kinase C alpha type	PRKCA	1	2	2	2	0	0	0	0	1	0	0	0	0	0	0	0	0	0	0	0	0	1	0	0	0	0	0	0	0	1	0	0	0	0	0	0	0	0	0	0	0	0
sp|P17275|JUNB_HUMAN	sp|P17275|JUNB_HUMAN	3	3	3	sp|P17275|JUNB_HUMAN Transcription factor jun-B OS=Homo sapiens OX=9606 GN=JUNB PE=1 SV=1	Transcription factor jun-B	JUNB	1	3	3	3	2	1	0	2	3	0	0	2	1	0	0	0	0	0	0	0	0	0	0	0	0	0	0	0	0	0	0	0	0	0	0	0	0	0	0	0	0	0
sp|P17301|ITA2_HUMAN	sp|P17301|ITA2_HUMAN	44	44	44	sp|P17301|ITA2_HUMAN Integrin alpha-2 OS=Homo sapiens OX=9606 GN=ITGA2 PE=1 SV=1	Integrin alpha-2	ITGA2	1	44	44	44	6	9	3	7	6	3	1	3	4	0	0	1	40	39	39	38	40	43	36	38	37	40	37	40	43	40	41	41	40	39	37	39	42	41	37	38	38	40
sp|P17302|CXA1_HUMAN	sp|P17302|CXA1_HUMAN	20	20	20	sp|P17302|CXA1_HUMAN Gap junction alpha-1 protein OS=Homo sapiens OX=9606 GN=GJA1 PE=1 SV=2	Gap junction alpha-1 protein	GJA1	1	20	20	20	0	0	0	0	0	1	0	0	0	0	1	0	16	17	19	17	18	18	15	19	14	16	18	19	18	19	19	18	18	17	17	18	14	19	17	19	15	18
sp|P17480|UBF1_HUMAN	sp|P17480|UBF1_HUMAN	5	5	5	sp|P17480|UBF1_HUMAN Nucleolar transcription factor 1 OS=Homo sapiens OX=9606 GN=UBTF PE=1 SV=1	Nucleolar transcription factor 1	UBTF	1	5	5	5	0	1	0	0	1	1	0	1	0	0	0	0	1	0	1	0	0	4	0	0	0	0	0	1	2	0	1	0	1	1	0	0	3	2	2	4	1	3
sp|P17535|JUND_HUMAN	sp|P17535|JUND_HUMAN	3	3	3	sp|P17535|JUND_HUMAN Transcription factor jun-D OS=Homo sapiens OX=9606 GN=JUND PE=1 SV=3	Transcription factor jun-D	JUND	1	3	3	3	1	2	2	1	2	3	2	1	3	0	0	0	0	0	0	0	0	0	0	0	0	0	0	0	0	0	0	0	0	0	0	0	0	0	0	0	0	0
sp|P17540|KCRS_HUMAN	sp|P17540|KCRS_HUMAN	3	1	1	sp|P17540|KCRS_HUMAN Creatine kinase S-type, mitochondrial OS=Homo sapiens OX=9606 GN=CKMT2 PE=1 SV=2	Creatine kinase S-type, mitochondrial	CKMT2	1	3	1	1	0	0	0	0	0	0	0	0	0	0	0	0	0	0	0	0	0	0	0	0	0	0	0	0	0	0	0	0	0	1	1	0	0	0	0	0	0	0
sp|P17612|KAPCA_HUMAN;sp|P22694|KAPCB_HUMAN	sp|P17612|KAPCA_HUMAN;sp|P22694|KAPCB_HUMAN	2;1	2;1	1;0	sp|P17612|KAPCA_HUMAN cAMP-dependent protein kinase catalytic subunit alpha OS=Homo sapiens OX=9606 GN=PRKACA PE=1 SV=2;sp|P22694|KAPCB_HUMAN cAMP-dependent protein kinase catalytic subunit beta OS=Homo sapiens OX=9606 GN=PRKACB PE=1 SV=2	cAMP-dependent protein kinase catalytic subunit alpha	PRKACA	2	2	2	1	1	2	0	1	1	0	0	0	0	0	0	0	0	0	0	0	0	0	0	0	0	0	0	0	0	0	0	0	0	0	0	0	0	0	0	0	0	0
sp|P17655|CAN2_HUMAN	sp|P17655|CAN2_HUMAN	20	20	20	sp|P17655|CAN2_HUMAN Calpain-2 catalytic subunit OS=Homo sapiens OX=9606 GN=CAPN2 PE=1 SV=6	Calpain-2 catalytic subunit	CAPN2	1	20	20	20	5	13	1	10	12	0	9	8	0	7	3	2	7	3	9	5	6	12	5	7	4	9	6	8	11	3	2	6	9	6	7	6	8	7	8	9	8	9
sp|P17676|CEBPB_HUMAN	sp|P17676|CEBPB_HUMAN	3	3	3	sp|P17676|CEBPB_HUMAN CCAAT/enhancer-binding protein beta OS=Homo sapiens OX=9606 GN=CEBPB PE=1 SV=2	CCAAT/enhancer-binding protein beta	CEBPB	1	3	3	3	0	0	1	1	1	0	0	0	2	0	0	0	0	0	0	0	0	2	0	0	0	0	0	0	1	0	0	0	0	0	0	0	0	1	1	1	0	2
sp|P17693|HLAG_HUMAN	sp|P17693|HLAG_HUMAN	3	1	1	sp|P17693|HLAG_HUMAN HLA class I histocompatibility antigen, alpha chain G OS=Homo sapiens OX=9606 GN=HLA-G PE=1 SV=1	HLA class I histocompatibility antigen, alpha chain G	HLA-G	1	3	1	1	0	0	0	0	0	0	0	0	0	0	0	0	3	3	3	3	3	3	2	3	2	2	3	3	3	3	3	3	2	3	3	3	3	3	2	3	3	3
sp|P17812|PYRG1_HUMAN;sp|Q9NRF8|PYRG2_HUMAN	sp|P17812|PYRG1_HUMAN	15;1	15;1	15;1	sp|P17812|PYRG1_HUMAN CTP synthase 1 OS=Homo sapiens OX=9606 GN=CTPS1 PE=1 SV=2	CTP synthase 1	CTPS1	2	15	15	15	7	7	3	5	5	2	5	6	2	2	0	2	4	4	6	5	3	8	2	5	2	4	3	6	4	4	2	4	6	7	2	2	4	7	6	4	7	9
sp|P17844|DDX5_HUMAN	sp|P17844|DDX5_HUMAN	30	29	22	sp|P17844|DDX5_HUMAN Probable ATP-dependent RNA helicase DDX5 OS=Homo sapiens OX=9606 GN=DDX5 PE=1 SV=1	Probable ATP-dependent RNA helicase DDX5	DDX5	1	30	29	22	26	25	21	21	20	19	21	21	19	14	15	15	20	22	19	19	20	24	20	20	15	20	16	19	20	24	18	16	17	23	18	19	21	22	19	17	18	23
sp|P17858|PFKAL_HUMAN	sp|P17858|PFKAL_HUMAN	5	4	4	sp|P17858|PFKAL_HUMAN ATP-dependent 6-phosphofructokinase, liver type OS=Homo sapiens OX=9606 GN=PFKL PE=1 SV=6	ATP-dependent 6-phosphofructokinase, liver type	PFKL	1	5	4	4	2	1	0	0	0	1	0	0	0	0	1	0	1	0	1	1	2	2	2	2	0	0	2	1	2	0	0	2	2	2	2	1	1	1	2	1	2	1
sp|P17900|SAP3_HUMAN	sp|P17900|SAP3_HUMAN	3	3	3	sp|P17900|SAP3_HUMAN Ganglioside GM2 activator OS=Homo sapiens OX=9606 GN=GM2A PE=1 SV=4	Ganglioside GM2 activator	GM2A	1	3	3	3	0	0	1	0	0	0	0	0	0	0	0	0	0	1	0	0	2	2	1	1	2	2	1	1	1	1	1	1	0	2	3	0	1	1	3	2	2	0
sp|P17931|LEG3_HUMAN	sp|P17931|LEG3_HUMAN	7	7	7	sp|P17931|LEG3_HUMAN Galectin-3 OS=Homo sapiens OX=9606 GN=LGALS3 PE=1 SV=5	Galectin-3	LGALS3	1	7	7	7	1	2	0	0	1	1	1	0	1	1	0	2	6	6	3	3	6	5	5	4	6	6	5	5	5	6	4	5	4	4	5	5	7	5	5	4	5	4
sp|P17980|PRS6A_HUMAN	sp|P17980|PRS6A_HUMAN	7	7	7	sp|P17980|PRS6A_HUMAN 26S proteasome regulatory subunit 6A OS=Homo sapiens OX=9606 GN=PSMC3 PE=1 SV=3	26S proteasome regulatory subunit 6A	PSMC3	1	7	7	7	4	6	4	4	5	4	4	5	2	0	1	3	2	3	2	1	2	3	2	5	1	2	3	2	3	1	3	4	3	4	1	2	3	4	4	2	5	4
sp|P17987|TCPA_HUMAN	sp|P17987|TCPA_HUMAN	21	21	21	sp|P17987|TCPA_HUMAN T-complex protein 1 subunit alpha OS=Homo sapiens OX=9606 GN=TCP1 PE=1 SV=1	T-complex protein 1 subunit alpha	TCP1	1	21	21	21	12	10	7	10	9	8	10	12	7	13	11	7	10	16	15	15	9	18	13	17	6	12	16	16	14	12	10	14	10	17	5	10	9	15	13	16	11	14
sp|P18031|PTN1_HUMAN	sp|P18031|PTN1_HUMAN	17	17	17	sp|P18031|PTN1_HUMAN Tyrosine-protein phosphatase non-receptor type 1 OS=Homo sapiens OX=9606 GN=PTPN1 PE=1 SV=1	Tyrosine-protein phosphatase non-receptor type 1	PTPN1	1	17	17	17	2	6	2	2	0	2	1	2	0	0	0	0	11	13	10	9	6	5	2	4	3	4	5	7	12	11	9	9	4	5	3	5	4	8	5	6	6	13
sp|P18077|RL35A_HUMAN	sp|P18077|RL35A_HUMAN	6	6	6	sp|P18077|RL35A_HUMAN 60S ribosomal protein L35a OS=Homo sapiens OX=9606 GN=RPL35A PE=1 SV=2	60S ribosomal protein L35a	RPL35A	1	6	6	6	3	3	0	2	2	0	1	0	1	0	2	3	4	3	3	2	3	3	3	2	2	3	2	3	2	2	3	2	2	3	1	2	2	2	2	2	1	4
sp|P18084|ITB5_HUMAN	sp|P18084|ITB5_HUMAN	46	46	46	sp|P18084|ITB5_HUMAN Integrin beta-5 OS=Homo sapiens OX=9606 GN=ITGB5 PE=1 SV=1	Integrin beta-5	ITGB5	1	46	46	46	8	11	4	1	6	2	1	3	2	0	0	1	41	42	45	44	39	41	39	43	36	37	42	43	41	45	44	42	39	42	38	42	38	44	38	42	42	44
sp|P18085|ARF4_HUMAN	sp|P18085|ARF4_HUMAN	8	4	4	sp|P18085|ARF4_HUMAN ADP-ribosylation factor 4 OS=Homo sapiens OX=9606 GN=ARF4 PE=1 SV=3	ADP-ribosylation factor 4	ARF4	1	8	4	4	6	5	5	5	7	5	4	5	4	3	6	4	5	3	5	5	3	3	1	4	3	5	3	5	6	5	6	6	5	5	4	4	4	4	4	6	7	4
sp|P18124|RL7_HUMAN	sp|P18124|RL7_HUMAN	19	19	19	sp|P18124|RL7_HUMAN 60S ribosomal protein L7 OS=Homo sapiens OX=9606 GN=RPL7 PE=1 SV=1	60S ribosomal protein L7	RPL7	1	19	19	19	9	9	7	8	7	8	7	7	8	8	7	10	15	17	15	16	15	17	12	17	15	15	15	17	15	18	16	17	13	15	10	16	15	16	11	18	14	17
sp|P18206|VINC_HUMAN	sp|P18206|VINC_HUMAN	22	22	22	sp|P18206|VINC_HUMAN Vinculin OS=Homo sapiens OX=9606 GN=VCL PE=1 SV=4	Vinculin	VCL	1	22	22	22	8	9	12	13	11	8	10	13	8	1	1	5	6	9	10	10	6	11	7	15	3	7	8	5	14	7	5	9	8	7	7	6	5	12	10	12	14	8
sp|P18433|PTPRA_HUMAN	sp|P18433|PTPRA_HUMAN	3	3	3	sp|P18433|PTPRA_HUMAN Receptor-type tyrosine-protein phosphatase alpha OS=Homo sapiens OX=9606 GN=PTPRA PE=1 SV=3	Receptor-type tyrosine-protein phosphatase alpha	PTPRA	1	3	3	3	0	0	0	1	0	1	0	0	0	0	0	0	1	1	1	1	0	0	0	1	0	0	1	1	0	2	2	1	0	1	0	1	0	1	0	0	1	1
sp|P18510|IL1RA_HUMAN	sp|P18510|IL1RA_HUMAN	4	4	4	sp|P18510|IL1RA_HUMAN Interleukin-1 receptor antagonist protein OS=Homo sapiens OX=9606 GN=IL1RN PE=1 SV=1	Interleukin-1 receptor antagonist protein	IL1RN	1	4	4	4	0	0	0	0	0	0	0	0	0	0	0	0	0	0	0	0	0	0	0	0	1	2	0	0	0	0	0	0	1	2	0	0	1	1	0	0	3	0
sp|P18564|ITB6_HUMAN	sp|P18564|ITB6_HUMAN	2	2	2	sp|P18564|ITB6_HUMAN Integrin beta-6 OS=Homo sapiens OX=9606 GN=ITGB6 PE=1 SV=2	Integrin beta-6	ITGB6	1	2	2	2	1	1	1	1	1	1	1	1	1	0	0	1	1	2	2	1	1	1	1	1	1	1	1	2	1	1	2	1	1	1	1	1	1	1	1	1	1	1
sp|P18583|SON_HUMAN	sp|P18583|SON_HUMAN	26	26	26	sp|P18583|SON_HUMAN Protein SON OS=Homo sapiens OX=9606 GN=SON PE=1 SV=4	Protein SON	SON	1	26	26	26	4	6	9	8	8	10	1	7	11	0	0	7	4	0	4	0	1	15	8	0	1	11	6	0	18	0	0	2	7	0	0	0	16	8	17	17	14	20
sp|P18615|NELFE_HUMAN	sp|P18615|NELFE_HUMAN	4	4	4	sp|P18615|NELFE_HUMAN Negative elongation factor E OS=Homo sapiens OX=9606 GN=NELFE PE=1 SV=3	Negative elongation factor E	NELFE	1	4	4	4	2	4	3	3	3	3	3	3	3	0	0	0	0	0	0	0	0	0	0	0	0	0	0	0	0	0	0	0	0	0	0	0	0	0	0	0	0	0
sp|P18621|RL17_HUMAN	sp|P18621|RL17_HUMAN	9	9	9	sp|P18621|RL17_HUMAN 60S ribosomal protein L17 OS=Homo sapiens OX=9606 GN=RPL17 PE=1 SV=3	60S ribosomal protein L17	RPL17	1	9	9	9	5	6	4	6	5	4	6	5	4	6	4	4	7	7	5	5	6	7	5	6	6	7	7	6	7	7	6	5	6	8	6	5	8	7	6	7	7	8
sp|P18669|PGAM1_HUMAN;sp|P15259|PGAM2_HUMAN;sp|Q8N0Y7|PGAM4_HUMAN	sp|P18669|PGAM1_HUMAN	11;4;3	11;4;3	11;4;3	sp|P18669|PGAM1_HUMAN Phosphoglycerate mutase 1 OS=Homo sapiens OX=9606 GN=PGAM1 PE=1 SV=2	Phosphoglycerate mutase 1	PGAM1	3	11	11	11	6	7	2	1	3	2	2	2	1	1	0	1	2	1	1	0	3	4	0	8	3	6	3	2	5	1	1	4	5	7	1	0	2	5	5	7	6	5
sp|P18754|RCC1_HUMAN	sp|P18754|RCC1_HUMAN	3	3	3	sp|P18754|RCC1_HUMAN Regulator of chromosome condensation OS=Homo sapiens OX=9606 GN=RCC1 PE=1 SV=1	Regulator of chromosome condensation	RCC1	1	3	3	3	0	0	0	0	0	0	0	0	0	0	0	0	0	0	1	0	0	0	1	2	0	0	0	1	0	0	0	0	0	0	0	0	1	0	0	1	1	1
sp|P18827|SDC1_HUMAN	sp|P18827|SDC1_HUMAN	6	6	6	sp|P18827|SDC1_HUMAN Syndecan-1 OS=Homo sapiens OX=9606 GN=SDC1 PE=1 SV=3	Syndecan-1	SDC1	1	6	6	6	0	0	0	0	0	0	0	0	0	0	0	0	5	6	6	6	4	4	2	6	4	4	6	6	5	6	6	6	6	6	5	6	5	6	3	6	5	6
sp|P18858|DNLI1_HUMAN	sp|P18858|DNLI1_HUMAN	1	1	1	sp|P18858|DNLI1_HUMAN DNA ligase 1 OS=Homo sapiens OX=9606 GN=LIG1 PE=1 SV=1	DNA ligase 1	LIG1	1	1	1	1	0	0	0	0	0	0	0	1	0	0	0	0	0	0	0	0	0	0	0	0	0	0	0	0	0	0	0	0	0	0	0	0	0	0	0	0	0	0
sp|P18887|XRCC1_HUMAN	sp|P18887|XRCC1_HUMAN	2	2	2	sp|P18887|XRCC1_HUMAN DNA repair protein XRCC1 OS=Homo sapiens OX=9606 GN=XRCC1 PE=1 SV=2	DNA repair protein XRCC1	XRCC1	1	2	2	2	1	1	0	0	0	0	0	0	0	0	0	0	0	0	0	0	0	0	0	0	0	0	0	0	0	0	0	0	0	0	0	0	0	0	0	0	0	0
sp|P19012|K1C15_HUMAN	sp|P19012|K1C15_HUMAN	19	1	1	sp|P19012|K1C15_HUMAN Keratin, type I cytoskeletal 15 OS=Homo sapiens OX=9606 GN=KRT15 PE=1 SV=3	Keratin, type I cytoskeletal 15	KRT15	1	19	1	1	8	5	10	7	9	9	11	7	10	6	6	9	14	12	9	11	14	11	12	11	14	14	12	8	12	12	11	8	13	13	11	9	12	13	13	8	14	12
sp|P19022|CADH2_HUMAN	sp|P19022|CADH2_HUMAN	3	3	3	sp|P19022|CADH2_HUMAN Cadherin-2 OS=Homo sapiens OX=9606 GN=CDH2 PE=1 SV=4	Cadherin-2	CDH2	1	3	3	3	0	0	0	0	1	0	1	0	0	0	0	0	3	2	1	0	0	1	1	1	1	0	0	0	1	0	1	0	0	0	0	0	0	1	0	0	0	0
sp|P19338|NUCL_HUMAN	sp|P19338|NUCL_HUMAN	24	24	24	sp|P19338|NUCL_HUMAN Nucleolin OS=Homo sapiens OX=9606 GN=NCL PE=1 SV=3	Nucleolin	NCL	1	24	24	24	16	16	22	14	13	14	15	15	16	5	0	13	8	14	4	10	8	11	7	12	9	10	7	8	10	8	4	7	11	13	8	8	10	8	8	12	9	10
sp|P19367|HXK1_HUMAN;sp|P52789|HXK2_HUMAN	sp|P19367|HXK1_HUMAN	7;1	5;1	5;1	sp|P19367|HXK1_HUMAN Hexokinase-1 OS=Homo sapiens OX=9606 GN=HK1 PE=1 SV=3	Hexokinase-1	HK1	2	7	5	5	1	1	0	1	1	1	1	0	1	0	0	1	2	2	1	1	2	2	1	2	1	2	1	1	4	2	1	2	1	1	1	1	1	2	2	1	1	1
sp|P19438|TNR1A_HUMAN	sp|P19438|TNR1A_HUMAN	1	1	1	sp|P19438|TNR1A_HUMAN Tumor necrosis factor receptor superfamily member 1A OS=Homo sapiens OX=9606 GN=TNFRSF1A PE=1 SV=1	Tumor necrosis factor receptor superfamily member 1A	TNFRSF1A	1	1	1	1	0	0	0	0	0	0	0	0	0	0	0	0	0	0	0	0	0	0	0	0	0	0	0	0	0	0	0	0	0	0	0	0	0	0	0	0	0	1
sp|P19474|RO52_HUMAN	sp|P19474|RO52_HUMAN	4	4	4	sp|P19474|RO52_HUMAN E3 ubiquitin-protein ligase TRIM21 OS=Homo sapiens OX=9606 GN=TRIM21 PE=1 SV=1	E3 ubiquitin-protein ligase TRIM21	TRIM21	1	4	4	4	1	1	0	2	3	0	2	2	0	0	0	0	0	0	0	0	0	0	0	0	0	0	0	0	0	0	0	0	0	0	0	0	0	0	0	0	0	0
sp|P19525|E2AK2_HUMAN	sp|P19525|E2AK2_HUMAN	7	7	7	sp|P19525|E2AK2_HUMAN Interferon-induced, double-stranded RNA-activated protein kinase OS=Homo sapiens OX=9606 GN=EIF2AK2 PE=1 SV=2	Interferon-induced, double-stranded RNA-activated protein kinase	EIF2AK2	1	7	7	7	6	5	2	7	6	3	6	7	4	2	1	4	1	3	2	1	1	3	1	2	1	1	1	2	4	2	3	2	3	3	0	1	3	4	2	2	4	4
sp|P19623|SPEE_HUMAN	sp|P19623|SPEE_HUMAN	3	3	3	sp|P19623|SPEE_HUMAN Spermidine synthase OS=Homo sapiens OX=9606 GN=SRM PE=1 SV=1	Spermidine synthase	SRM	1	3	3	3	0	0	0	0	0	0	0	0	0	0	0	0	1	0	1	0	0	1	0	1	0	0	1	1	1	0	0	1	0	0	0	1	1	1	1	0	1	1
sp|P19634|SL9A1_HUMAN;sp|Q9UBY0|SL9A2_HUMAN	sp|P19634|SL9A1_HUMAN	5;1	5;1	5;1	sp|P19634|SL9A1_HUMAN Sodium/hydrogen exchanger 1 OS=Homo sapiens OX=9606 GN=SLC9A1 PE=1 SV=2	Sodium/hydrogen exchanger 1	SLC9A1	2	5	5	5	1	0	0	0	0	0	0	0	0	0	0	1	3	2	4	0	3	0	1	1	0	2	2	2	3	1	1	2	2	2	2	2	2	2	1	2	1	2
sp|P19784|CSK22_HUMAN	sp|P19784|CSK22_HUMAN	3	3	3	sp|P19784|CSK22_HUMAN Casein kinase II subunit alpha OS=Homo sapiens OX=9606 GN=CSNK2A2 PE=1 SV=1	Casein kinase II subunit alpha	CSNK2A2	1	3	3	3	0	2	0	0	0	0	0	0	0	0	0	0	0	0	0	0	0	0	0	0	0	0	0	0	0	0	0	0	0	0	0	0	0	0	0	0	0	0
sp|P19838|NFKB1_HUMAN	sp|P19838|NFKB1_HUMAN	1	1	1	sp|P19838|NFKB1_HUMAN Nuclear factor NF-kappa-B p105 subunit OS=Homo sapiens OX=9606 GN=NFKB1 PE=1 SV=2	Nuclear factor NF-kappa-B p105 subunit	NFKB1	1	1	1	1	0	0	0	1	1	1	0	0	0	0	0	0	0	0	0	0	0	0	0	0	0	0	0	0	0	0	0	0	0	0	0	0	0	0	0	0	0	0
sp|P19957|ELAF_HUMAN	sp|P19957|ELAF_HUMAN	3	3	3	sp|P19957|ELAF_HUMAN Elafin OS=Homo sapiens OX=9606 GN=PI3 PE=1 SV=3	Elafin	PI3	1	3	3	3	0	0	0	0	0	0	0	0	0	0	0	0	0	0	0	0	0	0	0	0	0	0	0	0	0	0	0	0	1	1	1	0	0	0	1	0	1	1
sp|P19971|TYPH_HUMAN	sp|P19971|TYPH_HUMAN	8	8	8	sp|P19971|TYPH_HUMAN Thymidine phosphorylase OS=Homo sapiens OX=9606 GN=TYMP PE=1 SV=2	Thymidine phosphorylase	TYMP	1	8	8	8	1	2	2	0	1	1	0	0	1	0	0	1	1	0	1	0	1	0	0	0	1	3	0	0	1	2	1	0	0	5	0	0	2	0	1	0	3	1
sp|P20020|AT2B1_HUMAN;sp|Q01814|AT2B2_HUMAN	sp|P20020|AT2B1_HUMAN	47;14	47;14	28;1	sp|P20020|AT2B1_HUMAN Plasma membrane calcium-transporting ATPase 1 OS=Homo sapiens OX=9606 GN=ATP2B1 PE=1 SV=4	Plasma membrane calcium-transporting ATPase 1	ATP2B1	2	47	47	28	2	3	4	4	5	4	3	2	3	1	1	4	43	43	42	43	37	39	36	39	36	40	37	43	36	43	43	41	38	39	36	42	41	41	33	42	40	43
sp|P20042|IF2B_HUMAN	sp|P20042|IF2B_HUMAN	9	9	9	sp|P20042|IF2B_HUMAN Eukaryotic translation initiation factor 2 subunit 2 OS=Homo sapiens OX=9606 GN=EIF2S2 PE=1 SV=2	Eukaryotic translation initiation factor 2 subunit 2	EIF2S2	1	9	9	9	7	8	5	6	5	3	5	6	4	2	2	3	2	3	1	4	3	4	0	3	0	2	1	4	4	3	4	3	4	4	0	3	4	4	0	4	4	5
sp|P20073|ANXA7_HUMAN	sp|P20073|ANXA7_HUMAN	13	13	13	sp|P20073|ANXA7_HUMAN Annexin A7 OS=Homo sapiens OX=9606 GN=ANXA7 PE=1 SV=3	Annexin A7	ANXA7	1	13	13	13	1	2	0	2	0	0	0	1	0	0	0	1	5	6	3	3	7	6	6	9	7	8	5	5	6	6	6	6	7	4	5	4	7	6	5	2	8	4
sp|P20273|CD22_HUMAN	sp|P20273|CD22_HUMAN	3	3	3	sp|P20273|CD22_HUMAN B-cell receptor CD22 OS=Homo sapiens OX=9606 GN=CD22 PE=1 SV=2	B-cell receptor CD22	CD22	1	3	3	3	0	0	0	0	0	0	0	0	0	0	0	0	0	0	0	2	0	0	0	0	0	0	0	0	1	1	0	0	0	0	0	0	0	0	0	0	0	1
sp|P20290|BTF3_HUMAN	sp|P20290|BTF3_HUMAN	3	3	3	sp|P20290|BTF3_HUMAN Transcription factor BTF3 OS=Homo sapiens OX=9606 GN=BTF3 PE=1 SV=1	Transcription factor BTF3	BTF3	1	3	3	3	2	1	0	1	1	0	1	1	1	1	0	0	0	0	1	0	0	0	0	1	0	0	0	0	0	0	1	1	1	1	0	1	0	1	0	0	0	0
sp|P20336|RAB3A_HUMAN	sp|P20336|RAB3A_HUMAN	1	1	1	sp|P20336|RAB3A_HUMAN Ras-related protein Rab-3A OS=Homo sapiens OX=9606 GN=RAB3A PE=1 SV=1	Ras-related protein Rab-3A	RAB3A	1	1	1	1	0	0	0	0	0	0	0	0	0	0	0	0	1	1	1	1	0	1	0	1	0	1	0	0	1	1	1	1	1	1	1	1	1	1	1	1	1	1
sp|P20337|RAB3B_HUMAN	sp|P20337|RAB3B_HUMAN	6	6	6	sp|P20337|RAB3B_HUMAN Ras-related protein Rab-3B OS=Homo sapiens OX=9606 GN=RAB3B PE=1 SV=2	Ras-related protein Rab-3B	RAB3B	1	6	6	6	0	0	1	1	0	0	0	0	0	0	0	0	1	2	3	4	2	2	1	1	1	1	1	2	2	4	1	2	1	1	1	0	1	2	1	2	2	5
sp|P20339|RAB5A_HUMAN;sp|P61020|RAB5B_HUMAN	sp|P20339|RAB5A_HUMAN;sp|P61020|RAB5B_HUMAN	6;3	3;0	3;0	sp|P20339|RAB5A_HUMAN Ras-related protein Rab-5A OS=Homo sapiens OX=9606 GN=RAB5A PE=1 SV=2;sp|P61020|RAB5B_HUMAN Ras-related protein Rab-5B OS=Homo sapiens OX=9606 GN=RAB5B PE=1 SV=1	Ras-related protein Rab-5A	RAB5A	2	6	3	3	1	2	1	2	1	1	2	1	1	0	0	1	3	5	4	4	4	3	3	4	2	3	3	4	3	5	3	3	3	3	2	4	5	4	3	2	6	4
sp|P20340|RAB6A_HUMAN;sp|Q9NRW1|RAB6B_HUMAN;sp|Q14964|RB39A_HUMAN	sp|P20340|RAB6A_HUMAN	7;2;1	7;2;1	6;2;1	sp|P20340|RAB6A_HUMAN Ras-related protein Rab-6A OS=Homo sapiens OX=9606 GN=RAB6A PE=1 SV=3	Ras-related protein Rab-6A	RAB6A	3	7	7	6	1	1	1	1	1	1	1	1	1	1	1	1	4	3	3	3	2	1	1	2	1	1	2	1	4	5	1	2	1	1	1	1	1	2	1	1	1	4
sp|P20585|MSH3_HUMAN	sp|P20585|MSH3_HUMAN	2	2	2	sp|P20585|MSH3_HUMAN DNA mismatch repair protein Msh3 OS=Homo sapiens OX=9606 GN=MSH3 PE=1 SV=4	DNA mismatch repair protein Msh3	MSH3	1	2	2	2	1	1	0	1	2	1	1	1	2	0	0	1	0	0	0	0	0	0	0	0	0	0	0	0	0	0	0	0	0	0	0	0	0	0	0	0	0	0
sp|P20591|MX1_HUMAN;sp|P20592|MX2_HUMAN	sp|P20591|MX1_HUMAN	11;3	11;3	11;3	sp|P20591|MX1_HUMAN Interferon-induced GTP-binding protein Mx1 OS=Homo sapiens OX=9606 GN=MX1 PE=1 SV=4	Interferon-induced GTP-binding protein Mx1	MX1	2	11	11	11	7	9	0	10	10	3	8	10	1	0	0	0	0	0	0	0	0	0	0	0	0	0	0	0	0	0	0	0	0	0	0	0	0	0	0	0	0	0
sp|P20618|PSB1_HUMAN	sp|P20618|PSB1_HUMAN	5	5	5	sp|P20618|PSB1_HUMAN Proteasome subunit beta type-1 OS=Homo sapiens OX=9606 GN=PSMB1 PE=1 SV=2	Proteasome subunit beta type-1	PSMB1	1	5	5	5	1	0	1	0	0	1	0	0	0	1	0	1	3	1	0	1	2	1	2	2	1	3	1	1	2	2	1	0	2	1	2	2	1	1	2	1	2	2
sp|P20700|LMNB1_HUMAN	sp|P20700|LMNB1_HUMAN	17	15	15	sp|P20700|LMNB1_HUMAN Lamin-B1 OS=Homo sapiens OX=9606 GN=LMNB1 PE=1 SV=2	Lamin-B1	LMNB1	1	17	15	15	1	2	3	0	1	0	0	0	0	0	0	0	4	1	6	2	3	8	8	6	5	7	6	1	8	1	2	1	4	3	0	1	9	8	12	4	14	10
sp|P20810|ICAL_HUMAN	sp|P20810|ICAL_HUMAN	23	23	23	sp|P20810|ICAL_HUMAN Calpastatin OS=Homo sapiens OX=9606 GN=CAST PE=1 SV=4	Calpastatin	CAST	1	23	23	23	21	18	21	18	18	19	17	21	19	2	0	16	2	1	5	3	0	1	0	6	1	0	1	5	1	0	4	2	1	1	0	0	2	1	0	1	1	2
sp|P20936|RASA1_HUMAN	sp|P20936|RASA1_HUMAN	5	5	5	sp|P20936|RASA1_HUMAN Ras GTPase-activating protein 1 OS=Homo sapiens OX=9606 GN=RASA1 PE=1 SV=1	Ras GTPase-activating protein 1	RASA1	1	5	5	5	1	1	0	2	2	0	0	2	1	0	0	1	2	3	2	1	0	0	0	0	0	0	0	0	1	1	3	2	0	0	0	0	1	0	0	0	1	1
sp|P20962|PTMS_HUMAN	sp|P20962|PTMS_HUMAN	2	2	2	sp|P20962|PTMS_HUMAN Parathymosin OS=Homo sapiens OX=9606 GN=PTMS PE=1 SV=2	Parathymosin	PTMS	1	2	2	2	1	1	1	1	1	1	1	1	1	0	0	1	1	1	0	0	0	0	0	1	0	0	0	1	1	1	0	0	1	0	0	0	1	1	0	0	0	1
sp|Q9UQ88|CD11A_HUMAN;sp|P21127|CD11B_HUMAN	sp|Q9UQ88|CD11A_HUMAN;sp|P21127|CD11B_HUMAN	4;4	4;4	4;4	sp|Q9UQ88|CD11A_HUMAN Cyclin-dependent kinase 11A OS=Homo sapiens OX=9606 GN=CDK11A PE=1 SV=4;sp|P21127|CD11B_HUMAN Cyclin-dependent kinase 11B OS=Homo sapiens OX=9606 GN=CDK11B PE=1 SV=4	Cyclin-dependent kinase 11A	CDK11A	2	4	4	4	4	4	2	1	2	1	1	1	1	0	0	1	0	1	0	1	0	0	0	0	0	0	0	0	1	0	0	0	0	0	0	0	0	0	1	0	0	0
sp|P21128|ENDOU_HUMAN	sp|P21128|ENDOU_HUMAN	8	8	8	sp|P21128|ENDOU_HUMAN Uridylate-specific endoribonuclease OS=Homo sapiens OX=9606 GN=ENDOU PE=1 SV=2	Uridylate-specific endoribonuclease	ENDOU	1	8	8	8	1	1	1	1	0	2	1	1	2	0	0	0	0	0	1	0	0	0	1	1	0	0	1	1	0	0	0	0	0	1	0	0	0	0	0	0	0	0
sp|P21266|GSTM3_HUMAN	sp|P21266|GSTM3_HUMAN	3	3	3	sp|P21266|GSTM3_HUMAN Glutathione S-transferase Mu 3 OS=Homo sapiens OX=9606 GN=GSTM3 PE=1 SV=3	Glutathione S-transferase Mu 3	GSTM3	1	3	3	3	0	0	0	0	0	0	0	0	0	0	0	0	0	0	0	0	0	0	0	0	0	0	0	0	0	0	0	0	0	0	0	0	0	0	0	0	0	0
sp|P21281|VATB2_HUMAN;sp|P15313|VATB1_HUMAN	sp|P21281|VATB2_HUMAN	8;3	8;3	8;3	sp|P21281|VATB2_HUMAN V-type proton ATPase subunit B, brain isoform OS=Homo sapiens OX=9606 GN=ATP6V1B2 PE=1 SV=3	V-type proton ATPase subunit B, brain isoform	ATP6V1B2	2	8	8	8	6	7	4	3	4	4	3	4	2	1	0	2	0	0	0	0	0	0	0	0	0	0	0	0	1	0	0	2	0	1	0	0	0	0	0	0	1	0
sp|P21291|CSRP1_HUMAN	sp|P21291|CSRP1_HUMAN	10	10	10	sp|P21291|CSRP1_HUMAN Cysteine and glycine-rich protein 1 OS=Homo sapiens OX=9606 GN=CSRP1 PE=1 SV=3	Cysteine and glycine-rich protein 1	CSRP1	1	10	10	10	9	9	7	7	6	5	5	5	5	1	0	6	7	7	7	9	8	8	6	7	6	7	6	8	9	8	7	8	7	7	5	6	8	8	6	8	7	9
sp|P21333|FLNA_HUMAN	sp|P21333|FLNA_HUMAN	147	147	133	sp|P21333|FLNA_HUMAN Filamin-A OS=Homo sapiens OX=9606 GN=FLNA PE=1 SV=4	Filamin-A	FLNA	1	147	147	133	124	130	130	137	136	141	137	140	134	82	52	134	102	94	113	93	116	120	113	119	105	105	109	106	121	88	111	95	115	107	105	108	119	105	116	112	105	105
sp|P21359|NF1_HUMAN	sp|P21359|NF1_HUMAN	5	5	5	sp|P21359|NF1_HUMAN Neurofibromin OS=Homo sapiens OX=9606 GN=NF1 PE=1 SV=2	Neurofibromin	NF1	1	5	5	5	0	0	0	0	0	0	0	0	0	0	0	0	0	0	3	1	1	1	0	1	0	0	1	1	0	0	2	0	0	1	2	0	2	0	2	0	0	0
sp|P21399|ACOHC_HUMAN	sp|P21399|ACOHC_HUMAN	3	3	3	sp|P21399|ACOHC_HUMAN Cytoplasmic aconitate hydratase OS=Homo sapiens OX=9606 GN=ACO1 PE=1 SV=3	Cytoplasmic aconitate hydratase	ACO1	1	3	3	3	2	2	1	1	1	0	2	2	0	1	1	1	1	1	1	1	1	1	1	2	1	1	1	0	1	1	1	1	1	1	1	1	1	2	1	1	1	2
sp|P21579|SYT1_HUMAN;sp|O00445|SYT5_HUMAN;sp|Q8N9I0|SYT2_HUMAN	sp|P21579|SYT1_HUMAN	8;1;1	8;1;1	8;1;1	sp|P21579|SYT1_HUMAN Synaptotagmin-1 OS=Homo sapiens OX=9606 GN=SYT1 PE=1 SV=1	Synaptotagmin-1	SYT1	3	8	8	8	0	0	0	0	0	0	0	0	0	0	0	0	7	5	8	7	4	4	2	2	2	3	3	3	6	6	4	6	2	4	1	3	4	5	0	3	4	5
sp|P21796|VDAC1_HUMAN	sp|P21796|VDAC1_HUMAN	11	11	11	sp|P21796|VDAC1_HUMAN Voltage-dependent anion-selective channel protein 1 OS=Homo sapiens OX=9606 GN=VDAC1 PE=1 SV=2	Voltage-dependent anion-selective channel protein 1	VDAC1	1	11	11	11	1	2	1	1	3	4	1	1	1	1	1	4	2	1	1	1	4	4	3	10	3	6	3	2	4	2	3	1	5	3	2	2	5	5	7	3	6	5
sp|P21926|CD9_HUMAN	sp|P21926|CD9_HUMAN	9	9	9	sp|P21926|CD9_HUMAN CD9 antigen OS=Homo sapiens OX=9606 GN=CD9 PE=1 SV=4	CD9 antigen	CD9	1	9	9	9	0	0	0	0	0	0	0	0	0	0	0	0	8	7	9	9	8	7	7	8	8	7	9	9	8	8	9	9	7	9	8	8	8	9	7	9	7	9
sp|P21964|COMT_HUMAN	sp|P21964|COMT_HUMAN	2	2	2	sp|P21964|COMT_HUMAN Catechol O-methyltransferase OS=Homo sapiens OX=9606 GN=COMT PE=1 SV=2	Catechol O-methyltransferase	COMT	1	2	2	2	0	0	0	0	0	0	0	0	0	0	0	0	0	0	0	0	0	0	0	0	0	0	0	0	0	0	0	0	0	0	0	0	0	0	0	0	0	1
sp|P21980|TGM2_HUMAN;sp|P49221|TGM4_HUMAN	sp|P21980|TGM2_HUMAN	38;1	38;1	37;1	sp|P21980|TGM2_HUMAN Protein-glutamine gamma-glutamyltransferase 2 OS=Homo sapiens OX=9606 GN=TGM2 PE=1 SV=2	Protein-glutamine gamma-glutamyltransferase 2	TGM2	2	38	38	37	34	36	33	32	31	28	30	34	30	19	17	27	25	30	26	26	23	28	22	28	21	24	20	25	29	26	26	27	27	25	22	20	25	26	26	25	23	26
sp|P22059|OSBP1_HUMAN	sp|P22059|OSBP1_HUMAN	5	5	5	sp|P22059|OSBP1_HUMAN Oxysterol-binding protein 1 OS=Homo sapiens OX=9606 GN=OSBP PE=1 SV=1	Oxysterol-binding protein 1	OSBP	1	5	5	5	0	0	0	0	0	0	0	0	0	0	0	0	0	0	2	0	0	0	0	1	0	0	0	0	1	0	2	0	1	0	0	0	1	1	1	2	0	1
sp|P22061|PIMT_HUMAN	sp|P22061|PIMT_HUMAN	3	3	3	sp|P22061|PIMT_HUMAN Protein-L-isoaspartate(D-aspartate) O-methyltransferase OS=Homo sapiens OX=9606 GN=PCMT1 PE=1 SV=4	Protein-L-isoaspartate(D-aspartate) O-methyltransferase	PCMT1	1	3	3	3	1	2	2	0	1	0	1	1	1	1	1	1	2	2	1	2	1	1	1	2	1	1	1	1	2	2	2	3	2	2	1	2	3	1	1	2	2	2
sp|P22087|FBRL_HUMAN	sp|P22087|FBRL_HUMAN	11	11	10	sp|P22087|FBRL_HUMAN rRNA 2-O-methyltransferase fibrillarin OS=Homo sapiens OX=9606 GN=FBL PE=1 SV=2	rRNA 2-O-methyltransferase fibrillarin	FBL	1	11	11	10	4	6	5	7	7	6	7	6	6	3	3	6	6	7	7	5	6	7	6	7	5	6	7	7	6	6	7	6	6	7	4	5	5	7	7	8	7	9
sp|P22102|PUR2_HUMAN	sp|P22102|PUR2_HUMAN	16	16	16	sp|P22102|PUR2_HUMAN Trifunctional purine biosynthetic protein adenosine-3 OS=Homo sapiens OX=9606 GN=GART PE=1 SV=1	Trifunctional purine biosynthetic protein adenosine-3	GART	1	16	16	16	8	6	5	8	11	7	6	10	7	7	7	7	1	1	0	0	3	7	3	7	1	4	3	2	4	0	0	2	2	4	0	0	4	5	2	2	6	7
sp|P22234|PUR6_HUMAN	sp|P22234|PUR6_HUMAN	17	17	17	sp|P22234|PUR6_HUMAN Multifunctional protein ADE2 OS=Homo sapiens OX=9606 GN=PAICS PE=1 SV=3	Multifunctional protein ADE2	PAICS	1	17	17	17	11	12	10	10	10	11	10	11	9	1	0	8	6	3	5	2	10	8	4	9	2	8	5	2	9	4	4	4	7	7	5	4	7	6	4	6	9	9
sp|P22314|UBA1_HUMAN	sp|P22314|UBA1_HUMAN	19	19	19	sp|P22314|UBA1_HUMAN Ubiquitin-like modifier-activating enzyme 1 OS=Homo sapiens OX=9606 GN=UBA1 PE=1 SV=3	Ubiquitin-like modifier-activating enzyme 1	UBA1	1	19	19	19	5	5	0	3	7	2	2	6	1	1	0	6	3	2	2	4	3	14	1	14	1	7	2	5	11	1	1	6	9	7	2	1	4	11	9	8	14	14
sp|P22392|NDKB_HUMAN;sp|O60361|NDK8_HUMAN	sp|P22392|NDKB_HUMAN;sp|O60361|NDK8_HUMAN	6;3	6;3	3;2	sp|P22392|NDKB_HUMAN Nucleoside diphosphate kinase B OS=Homo sapiens OX=9606 GN=NME2 PE=1 SV=1;sp|O60361|NDK8_HUMAN Putative nucleoside diphosphate kinase OS=Homo sapiens OX=9606 GN=NME2P1 PE=5 SV=1	Nucleoside diphosphate kinase B	NME2	2	6	6	3	6	4	3	3	3	3	3	4	2	2	1	3	4	3	4	5	3	2	1	5	2	4	2	5	5	5	4	5	2	2	3	2	3	3	5	3	4	4
sp|P22528|SPR1B_HUMAN	sp|P22528|SPR1B_HUMAN	4	1	1	sp|P22528|SPR1B_HUMAN Cornifin-B OS=Homo sapiens OX=9606 GN=SPRR1B PE=1 SV=2	Cornifin-B	SPRR1B	1	4	1	1	1	2	2	1	1	2	3	1	2	1	1	3	4	4	4	4	4	4	4	4	4	4	4	4	4	4	4	4	4	4	4	4	4	4	4	4	4	4
sp|P22531|SPR2E_HUMAN	sp|P22531|SPR2E_HUMAN	5	1	0	sp|P22531|SPR2E_HUMAN Small proline-rich protein 2E OS=Homo sapiens OX=9606 GN=SPRR2E PE=2 SV=2	Small proline-rich protein 2E	SPRR2E	1	5	1	0	4	4	4	3	3	4	4	2	4	2	3	4	5	5	5	5	5	5	5	5	5	5	5	4	5	4	4	5	5	5	5	5	5	5	5	4	5	5
sp|P22532|SPR2D_HUMAN;sp|P35325|SPR2B_HUMAN	sp|P22532|SPR2D_HUMAN;sp|P35325|SPR2B_HUMAN	6;5	6;5	2;1	sp|P22532|SPR2D_HUMAN Small proline-rich protein 2D OS=Homo sapiens OX=9606 GN=SPRR2D PE=2 SV=2;sp|P35325|SPR2B_HUMAN Small proline-rich protein 2B OS=Homo sapiens OX=9606 GN=SPRR2B PE=2 SV=1	Small proline-rich protein 2D	SPRR2D	2	6	6	2	4	3	3	2	2	3	4	2	3	2	2	4	5	5	4	5	6	6	6	5	6	6	5	3	6	5	4	5	6	6	5	6	6	6	6	4	6	5
sp|P22626|ROA2_HUMAN	sp|P22626|ROA2_HUMAN	19	19	18	sp|P22626|ROA2_HUMAN Heterogeneous nuclear ribonucleoproteins A2/B1 OS=Homo sapiens OX=9606 GN=HNRNPA2B1 PE=1 SV=2	Heterogeneous nuclear ribonucleoproteins A2/B1	HNRNPA2B1	1	19	19	18	16	16	16	11	9	9	14	10	12	1	2	8	8	7	10	7	12	9	9	14	8	8	13	6	12	10	8	6	14	13	9	8	13	8	11	5	8	9
sp|P22695|QCR2_HUMAN	sp|P22695|QCR2_HUMAN	8	8	8	sp|P22695|QCR2_HUMAN Cytochrome b-c1 complex subunit 2, mitochondrial OS=Homo sapiens OX=9606 GN=UQCRC2 PE=1 SV=3	Cytochrome b-c1 complex subunit 2, mitochondrial	UQCRC2	1	8	8	8	3	2	0	2	3	0	1	1	0	3	2	1	2	5	3	4	4	4	1	7	1	4	2	6	5	4	2	4	4	4	1	2	3	3	0	2	3	7
sp|P22735|TGM1_HUMAN	sp|P22735|TGM1_HUMAN	25	25	25	sp|P22735|TGM1_HUMAN Protein-glutamine gamma-glutamyltransferase K OS=Homo sapiens OX=9606 GN=TGM1 PE=1 SV=4	Protein-glutamine gamma-glutamyltransferase K	TGM1	1	25	25	25	7	4	10	2	1	3	8	3	3	1	2	7	19	14	9	13	20	17	18	18	21	21	14	12	19	18	12	19	19	19	18	14	21	21	20	15	19	17
sp|P22760|AAAD_HUMAN	sp|P22760|AAAD_HUMAN	1	1	1	sp|P22760|AAAD_HUMAN Arylacetamide deacetylase OS=Homo sapiens OX=9606 GN=AADAC PE=1 SV=5	Arylacetamide deacetylase	AADAC	1	1	1	1	0	0	0	0	0	0	0	0	0	0	0	0	0	0	0	0	0	0	0	0	0	0	0	0	0	0	0	0	0	0	0	0	0	0	0	0	0	0
sp|P23193|TCEA1_HUMAN;sp|Q15560|TCEA2_HUMAN	sp|P23193|TCEA1_HUMAN	8;2	8;2	8;2	sp|P23193|TCEA1_HUMAN Transcription elongation factor A protein 1 OS=Homo sapiens OX=9606 GN=TCEA1 PE=1 SV=2	Transcription elongation factor A protein 1	TCEA1	2	8	8	8	7	7	3	2	3	3	4	5	2	0	0	1	0	0	0	0	0	0	0	1	0	0	0	1	0	0	0	0	0	0	0	0	0	0	0	0	0	0
sp|P23229|ITA6_HUMAN	sp|P23229|ITA6_HUMAN	52	52	52	sp|P23229|ITA6_HUMAN Integrin alpha-6 OS=Homo sapiens OX=9606 GN=ITGA6 PE=1 SV=5	Integrin alpha-6	ITGA6	1	52	52	52	9	11	9	10	6	6	5	7	4	0	0	3	48	47	46	46	46	46	39	45	43	46	43	48	44	48	44	47	46	47	44	44	44	47	35	43	46	48
sp|P23246|SFPQ_HUMAN	sp|P23246|SFPQ_HUMAN	12	11	11	sp|P23246|SFPQ_HUMAN Splicing factor, proline- and glutamine-rich OS=Homo sapiens OX=9606 GN=SFPQ PE=1 SV=2	Splicing factor, proline- and glutamine-rich	SFPQ	1	12	11	11	12	12	9	9	8	9	8	11	10	5	3	7	4	6	5	4	6	7	4	9	6	6	6	8	8	8	3	5	8	10	6	6	9	9	6	8	7	10
sp|Q9NRH3|TBG2_HUMAN;sp|P23258|TBG1_HUMAN	sp|Q9NRH3|TBG2_HUMAN;sp|P23258|TBG1_HUMAN	2;2	2;2	2;2	sp|Q9NRH3|TBG2_HUMAN Tubulin gamma-2 chain OS=Homo sapiens OX=9606 GN=TUBG2 PE=2 SV=1;sp|P23258|TBG1_HUMAN Tubulin gamma-1 chain OS=Homo sapiens OX=9606 GN=TUBG1 PE=1 SV=2	Tubulin gamma-2 chain	TUBG2	2	2	2	2	0	0	0	0	0	0	0	0	0	1	0	0	0	1	1	1	0	1	2	1	0	0	0	1	1	1	0	1	0	0	0	0	0	1	0	1	0	1
sp|P23284|PPIB_HUMAN	sp|P23284|PPIB_HUMAN	10	10	10	sp|P23284|PPIB_HUMAN Peptidyl-prolyl cis-trans isomerase B OS=Homo sapiens OX=9606 GN=PPIB PE=1 SV=2	Peptidyl-prolyl cis-trans isomerase B	PPIB	1	10	10	10	2	3	6	4	0	4	1	1	5	3	4	7	2	4	3	1	3	1	1	7	2	3	2	5	6	3	1	3	6	5	4	1	7	3	3	2	3	4
sp|P23381|SYWC_HUMAN	sp|P23381|SYWC_HUMAN	12	12	12	sp|P23381|SYWC_HUMAN Tryptophan--tRNA ligase, cytoplasmic OS=Homo sapiens OX=9606 GN=WARS1 PE=1 SV=2	Tryptophan--tRNA ligase, cytoplasmic	WARS1	1	12	12	12	8	7	3	3	5	4	4	4	4	1	0	3	6	5	2	4	6	7	1	5	0	4	1	3	7	3	2	2	3	3	0	2	4	5	1	5	4	3
sp|P23396|RS3_HUMAN	sp|P23396|RS3_HUMAN	19	19	19	sp|P23396|RS3_HUMAN 40S ribosomal protein S3 OS=Homo sapiens OX=9606 GN=RPS3 PE=1 SV=2	40S ribosomal protein S3	RPS3	1	19	19	19	13	14	14	14	13	12	15	12	13	14	13	14	14	18	16	17	18	18	13	16	16	15	14	17	16	16	16	16	14	15	14	14	13	16	13	17	14	15
sp|P23458|JAK1_HUMAN;sp|O60674|JAK2_HUMAN;sp|P29597|TYK2_HUMAN	sp|P23458|JAK1_HUMAN	26;1;1	26;1;1	26;1;1	sp|P23458|JAK1_HUMAN Tyrosine-protein kinase JAK1 OS=Homo sapiens OX=9606 GN=JAK1 PE=1 SV=2	Tyrosine-protein kinase JAK1	JAK1	3	26	26	26	0	0	1	0	0	0	0	0	0	0	0	0	8	14	15	11	16	21	13	21	12	13	19	13	12	13	17	8	14	20	15	19	17	19	15	16	11	15
sp|P23467|PTPRB_HUMAN;sp|Q16827|PTPRO_HUMAN	sp|P23467|PTPRB_HUMAN	3;1	3;1	3;1	sp|P23467|PTPRB_HUMAN Receptor-type tyrosine-protein phosphatase beta OS=Homo sapiens OX=9606 GN=PTPRB PE=1 SV=3	Receptor-type tyrosine-protein phosphatase beta	PTPRB	2	3	3	3	1	1	1	0	0	0	0	0	0	0	1	1	2	2	1	2	2	1	2	1	2	2	2	2	2	2	2	2	2	1	2	2	2	2	2	2	2	2
sp|P23469|PTPRE_HUMAN	sp|P23469|PTPRE_HUMAN	3	3	3	sp|P23469|PTPRE_HUMAN Receptor-type tyrosine-protein phosphatase epsilon OS=Homo sapiens OX=9606 GN=PTPRE PE=1 SV=1	Receptor-type tyrosine-protein phosphatase epsilon	PTPRE	1	3	3	3	0	0	0	0	0	0	0	0	0	0	0	0	0	1	2	1	1	1	0	2	0	0	1	1	0	0	2	1	0	0	0	1	0	1	0	0	0	0
sp|P23470|PTPRG_HUMAN	sp|P23470|PTPRG_HUMAN	3	3	3	sp|P23470|PTPRG_HUMAN Receptor-type tyrosine-protein phosphatase gamma OS=Homo sapiens OX=9606 GN=PTPRG PE=1 SV=4	Receptor-type tyrosine-protein phosphatase gamma	PTPRG	1	3	3	3	0	0	0	0	0	0	0	0	0	0	0	0	0	2	1	1	0	0	0	1	0	0	0	1	0	1	2	2	0	0	0	1	0	1	0	1	0	0
sp|P23490|LORI_HUMAN	sp|P23490|LORI_HUMAN	4	4	4	sp|P23490|LORI_HUMAN Loricrin OS=Homo sapiens OX=9606 GN=LORICRIN PE=1 SV=2	Loricrin	LORICRIN	1	4	4	4	1	1	2	0	2	1	2	0	0	0	2	3	3	3	3	2	4	3	2	3	3	4	3	1	4	4	3	4	4	3	3	3	4	4	3	3	4	3
sp|P23526|SAHH_HUMAN	sp|P23526|SAHH_HUMAN	16	16	16	sp|P23526|SAHH_HUMAN Adenosylhomocysteinase OS=Homo sapiens OX=9606 GN=AHCY PE=1 SV=4	Adenosylhomocysteinase	AHCY	1	16	16	16	11	16	7	11	12	5	11	13	4	8	5	6	10	8	10	7	7	7	8	10	10	9	7	8	11	6	7	9	10	7	7	7	8	8	8	7	9	10
sp|P23528|COF1_HUMAN	sp|P23528|COF1_HUMAN	13	13	9	sp|P23528|COF1_HUMAN Cofilin-1 OS=Homo sapiens OX=9606 GN=CFL1 PE=1 SV=3	Cofilin-1	CFL1	1	13	13	9	10	8	6	8	8	6	7	9	5	8	7	7	9	11	11	10	10	9	8	9	9	9	8	9	10	9	11	10	10	11	8	8	10	8	7	10	10	10
sp|P23588|IF4B_HUMAN	sp|P23588|IF4B_HUMAN	31	31	31	sp|P23588|IF4B_HUMAN Eukaryotic translation initiation factor 4B OS=Homo sapiens OX=9606 GN=EIF4B PE=1 SV=2	Eukaryotic translation initiation factor 4B	EIF4B	1	31	31	31	27	23	20	21	24	21	19	20	16	1	0	18	18	21	21	26	11	14	10	14	10	10	12	18	17	22	19	22	12	14	10	18	14	17	12	18	16	18
sp|P23634|AT2B4_HUMAN	sp|P23634|AT2B4_HUMAN	37	20	20	sp|P23634|AT2B4_HUMAN Plasma membrane calcium-transporting ATPase 4 OS=Homo sapiens OX=9606 GN=ATP2B4 PE=1 SV=2	Plasma membrane calcium-transporting ATPase 4	ATP2B4	1	37	20	20	1	4	2	4	4	1	2	2	2	1	2	3	32	32	34	23	30	28	23	26	25	25	27	27	30	26	31	24	28	28	23	24	29	26	19	28	27	29
sp|P23921|RIR1_HUMAN	sp|P23921|RIR1_HUMAN	6	6	6	sp|P23921|RIR1_HUMAN Ribonucleoside-diphosphate reductase large subunit OS=Homo sapiens OX=9606 GN=RRM1 PE=1 SV=1	Ribonucleoside-diphosphate reductase large subunit	RRM1	1	6	6	6	3	3	0	3	3	0	3	3	0	0	0	1	0	0	1	0	0	1	0	3	0	1	1	1	2	1	0	1	0	1	0	0	1	1	0	1	1	2
sp|P24043|LAMA2_HUMAN	sp|P24043|LAMA2_HUMAN	2	2	2	sp|P24043|LAMA2_HUMAN Laminin subunit alpha-2 OS=Homo sapiens OX=9606 GN=LAMA2 PE=1 SV=4	Laminin subunit alpha-2	LAMA2	1	2	2	2	0	1	0	1	1	1	0	0	1	1	1	2	0	0	0	0	0	0	0	0	0	0	0	0	0	0	0	0	0	0	0	0	0	0	0	0	0	0
sp|P24390|ERD21_HUMAN	sp|P24390|ERD21_HUMAN	3	3	1	sp|P24390|ERD21_HUMAN ER lumen protein-retaining receptor 1 OS=Homo sapiens OX=9606 GN=KDELR1 PE=1 SV=1	ER lumen protein-retaining receptor 1	KDELR1	1	3	3	1	2	2	3	2	2	3	3	2	3	2	2	1	2	3	3	3	2	2	1	3	2	3	3	3	2	3	3	3	2	2	2	2	2	2	2	3	2	2
sp|P24534|EF1B_HUMAN	sp|P24534|EF1B_HUMAN	4	4	4	sp|P24534|EF1B_HUMAN Elongation factor 1-beta OS=Homo sapiens OX=9606 GN=EEF1B2 PE=1 SV=3	Elongation factor 1-beta	EEF1B2	1	4	4	4	4	4	2	3	3	3	3	3	3	0	0	3	1	1	1	1	1	2	2	2	2	1	1	1	1	1	1	1	1	2	1	1	1	2	2	1	1	1
sp|P24539|AT5F1_HUMAN	sp|P24539|AT5F1_HUMAN	1	1	1	sp|P24539|AT5F1_HUMAN ATP synthase F(0) complex subunit B1, mitochondrial OS=Homo sapiens OX=9606 GN=ATP5PB PE=1 SV=2	ATP synthase F(0) complex subunit B1, mitochondrial	ATP5PB	1	1	1	1	0	0	0	0	0	0	0	0	0	0	0	0	0	0	0	0	0	0	0	1	0	0	0	0	0	0	0	0	0	0	0	0	0	0	0	0	0	0
sp|P24666|PPAC_HUMAN	sp|P24666|PPAC_HUMAN	5	5	5	sp|P24666|PPAC_HUMAN Low molecular weight phosphotyrosine protein phosphatase OS=Homo sapiens OX=9606 GN=ACP1 PE=1 SV=3	Low molecular weight phosphotyrosine protein phosphatase	ACP1	1	5	5	5	2	2	1	2	1	0	0	1	0	0	1	1	2	4	3	2	2	2	1	4	1	1	1	4	3	2	2	3	2	3	1	2	3	1	1	3	2	2
sp|P24752|THIL_HUMAN	sp|P24752|THIL_HUMAN	6	6	6	sp|P24752|THIL_HUMAN Acetyl-CoA acetyltransferase, mitochondrial OS=Homo sapiens OX=9606 GN=ACAT1 PE=1 SV=1	Acetyl-CoA acetyltransferase, mitochondrial	ACAT1	1	6	6	6	0	0	0	0	0	0	0	0	0	1	1	1	3	4	3	4	2	4	0	5	0	3	0	3	2	5	1	1	4	4	0	2	3	3	1	4	1	5
sp|P24928|RPB1_HUMAN	sp|P24928|RPB1_HUMAN	8	8	8	sp|P24928|RPB1_HUMAN DNA-directed RNA polymerase II subunit RPB1 OS=Homo sapiens OX=9606 GN=POLR2A PE=1 SV=2	DNA-directed RNA polymerase II subunit RPB1	POLR2A	1	8	8	8	1	2	2	2	0	2	1	3	2	1	1	1	1	1	1	1	1	1	1	1	1	1	1	1	1	1	1	1	1	1	1	1	1	1	1	1	1	1
sp|P25054|APC_HUMAN	sp|P25054|APC_HUMAN	2	2	2	sp|P25054|APC_HUMAN Adenomatous polyposis coli protein OS=Homo sapiens OX=9606 GN=APC PE=1 SV=2	Adenomatous polyposis coli protein	APC	1	2	2	2	2	2	1	1	1	0	1	2	1	0	1	0	1	1	1	1	1	1	1	1	1	1	1	1	1	1	1	1	1	1	1	1	0	1	1	1	1	1
sp|P25098|ARBK1_HUMAN;sp|P35626|ARBK2_HUMAN	sp|P25098|ARBK1_HUMAN	18;7	18;7	18;7	sp|P25098|ARBK1_HUMAN Beta-adrenergic receptor kinase 1 OS=Homo sapiens OX=9606 GN=GRK2 PE=1 SV=2	Beta-adrenergic receptor kinase 1	GRK2	2	18	18	18	1	4	0	1	2	2	0	2	1	1	0	0	12	13	12	18	4	5	0	2	4	4	1	8	12	10	12	15	6	5	3	6	7	7	3	7	7	8
sp|P25106|ACKR3_HUMAN	sp|P25106|ACKR3_HUMAN	2	2	2	sp|P25106|ACKR3_HUMAN Atypical chemokine receptor 3 OS=Homo sapiens OX=9606 GN=ACKR3 PE=1 SV=3	Atypical chemokine receptor 3	ACKR3	1	2	2	2	0	0	0	0	0	0	0	0	0	1	1	0	1	0	0	0	0	0	1	0	0	0	0	1	0	0	1	0	0	0	0	0	0	0	0	0	0	0
sp|P25116|PAR1_HUMAN	sp|P25116|PAR1_HUMAN	1	1	1	sp|P25116|PAR1_HUMAN Proteinase-activated receptor 1 OS=Homo sapiens OX=9606 GN=F2R PE=1 SV=2	Proteinase-activated receptor 1	F2R	1	1	1	1	0	0	0	0	0	0	0	0	0	0	0	0	0	0	0	0	0	1	1	0	0	0	0	0	1	1	1	1	0	0	1	1	0	1	0	0	1	1
sp|P25205|MCM3_HUMAN	sp|P25205|MCM3_HUMAN	12	12	12	sp|P25205|MCM3_HUMAN DNA replication licensing factor MCM3 OS=Homo sapiens OX=9606 GN=MCM3 PE=1 SV=3	DNA replication licensing factor MCM3	MCM3	1	12	12	12	1	3	0	2	4	0	0	4	0	2	1	0	1	3	2	3	2	7	1	9	2	4	4	5	3	5	3	2	4	7	2	5	5	8	2	4	2	7
sp|P25311|ZA2G_HUMAN	sp|P25311|ZA2G_HUMAN	14	14	14	sp|P25311|ZA2G_HUMAN Zinc-alpha-2-glycoprotein OS=Homo sapiens OX=9606 GN=AZGP1 PE=1 SV=2	Zinc-alpha-2-glycoprotein	AZGP1	1	14	14	14	5	4	6	1	2	2	3	1	4	3	2	4	13	11	10	7	10	9	10	11	11	11	9	5	11	10	11	9	11	10	10	7	13	10	12	9	11	3
sp|P25325|THTM_HUMAN	sp|P25325|THTM_HUMAN	1	1	1	sp|P25325|THTM_HUMAN 3-mercaptopyruvate sulfurtransferase OS=Homo sapiens OX=9606 GN=MPST PE=1 SV=3	3-mercaptopyruvate sulfurtransferase	MPST	1	1	1	1	0	0	0	0	0	0	1	0	0	0	0	0	0	0	0	0	0	0	0	1	0	1	0	0	0	0	0	0	0	0	0	0	0	0	0	0	0	0
sp|P25398|RS12_HUMAN	sp|P25398|RS12_HUMAN	7	7	7	sp|P25398|RS12_HUMAN 40S ribosomal protein S12 OS=Homo sapiens OX=9606 GN=RPS12 PE=1 SV=3	40S ribosomal protein S12	RPS12	1	7	7	7	5	4	1	5	5	2	4	5	2	4	4	2	5	6	5	6	5	6	4	6	3	4	4	6	3	5	4	6	1	4	3	5	3	5	3	6	4	4
sp|P25445|TNR6_HUMAN	sp|P25445|TNR6_HUMAN	6	6	6	sp|P25445|TNR6_HUMAN Tumor necrosis factor receptor superfamily member 6 OS=Homo sapiens OX=9606 GN=FAS PE=1 SV=1	Tumor necrosis factor receptor superfamily member 6	FAS	1	6	6	6	0	0	1	0	0	0	0	0	0	0	0	0	4	4	5	4	1	1	1	2	0	0	2	3	2	2	2	1	2	2	4	2	1	1	2	1	1	4
sp|P25685|DNJB1_HUMAN	sp|P25685|DNJB1_HUMAN	8	8	7	sp|P25685|DNJB1_HUMAN DnaJ homolog subfamily B member 1 OS=Homo sapiens OX=9606 GN=DNAJB1 PE=1 SV=4	DnaJ homolog subfamily B member 1	DNAJB1	1	8	8	7	5	6	1	3	5	1	1	3	1	3	1	1	1	2	3	1	2	2	0	3	1	2	0	3	2	2	2	1	2	4	0	1	1	1	1	2	1	5
sp|P25686|DNJB2_HUMAN;sp|Q8NHS0|DNJB8_HUMAN;sp|O75190|DNJB6_HUMAN	sp|P25686|DNJB2_HUMAN	3;1;1	3;1;1	3;1;1	sp|P25686|DNJB2_HUMAN DnaJ homolog subfamily B member 2 OS=Homo sapiens OX=9606 GN=DNAJB2 PE=1 SV=3	DnaJ homolog subfamily B member 2	DNAJB2	3	3	3	3	0	0	0	0	0	0	0	0	0	0	0	0	0	1	1	0	1	1	0	0	0	1	0	1	1	1	1	0	0	0	0	0	0	0	0	0	0	1
sp|P25705|ATPA_HUMAN	sp|P25705|ATPA_HUMAN	23	23	21	sp|P25705|ATPA_HUMAN ATP synthase subunit alpha, mitochondrial OS=Homo sapiens OX=9606 GN=ATP5F1A PE=1 SV=1	ATP synthase subunit alpha, mitochondrial	ATP5F1A	1	23	23	21	11	10	5	10	10	7	7	11	6	14	14	10	11	16	15	13	15	17	11	19	10	15	14	18	12	17	10	15	11	18	12	14	14	17	10	17	10	18
sp|P25786|PSA1_HUMAN	sp|P25786|PSA1_HUMAN	7	7	7	sp|P25786|PSA1_HUMAN Proteasome subunit alpha type-1 OS=Homo sapiens OX=9606 GN=PSMA1 PE=1 SV=1	Proteasome subunit alpha type-1	PSMA1	1	7	7	7	0	0	0	0	1	0	1	0	0	0	0	1	1	1	2	2	3	2	1	3	2	3	2	0	3	2	1	1	2	2	3	2	2	1	2	1	4	1
sp|P25787|PSA2_HUMAN	sp|P25787|PSA2_HUMAN	3	3	3	sp|P25787|PSA2_HUMAN Proteasome subunit alpha type-2 OS=Homo sapiens OX=9606 GN=PSMA2 PE=1 SV=2	Proteasome subunit alpha type-2	PSMA2	1	3	3	3	0	1	0	0	1	0	0	1	0	0	0	2	3	3	1	2	3	3	1	2	3	3	2	2	3	2	1	1	2	1	2	1	2	2	2	1	3	2
sp|P25788|PSA3_HUMAN	sp|P25788|PSA3_HUMAN	6	6	6	sp|P25788|PSA3_HUMAN Proteasome subunit alpha type-3 OS=Homo sapiens OX=9606 GN=PSMA3 PE=1 SV=2	Proteasome subunit alpha type-3	PSMA3	1	6	6	6	0	0	0	0	0	0	0	0	0	0	0	1	4	2	0	0	4	2	3	3	5	5	2	0	2	2	1	1	3	1	3	1	2	1	4	0	3	0
sp|P25789|PSA4_HUMAN	sp|P25789|PSA4_HUMAN	10	10	10	sp|P25789|PSA4_HUMAN Proteasome subunit alpha type-4 OS=Homo sapiens OX=9606 GN=PSMA4 PE=1 SV=1	Proteasome subunit alpha type-4	PSMA4	1	10	10	10	4	4	4	3	3	2	2	4	1	0	0	3	5	5	5	4	7	4	3	4	6	6	4	4	6	7	6	6	4	5	4	6	6	6	5	5	5	5
sp|P25815|S100P_HUMAN	sp|P25815|S100P_HUMAN	2	2	2	sp|P25815|S100P_HUMAN Protein S100-P OS=Homo sapiens OX=9606 GN=S100P PE=1 SV=2	Protein S100-P	S100P	1	2	2	2	1	1	1	1	1	0	0	1	1	0	0	0	1	1	0	0	1	0	2	1	1	2	1	0	1	1	0	0	1	1	0	1	1	0	1	0	1	0
sp|P26006|ITA3_HUMAN	sp|P26006|ITA3_HUMAN	26	26	26	sp|P26006|ITA3_HUMAN Integrin alpha-3 OS=Homo sapiens OX=9606 GN=ITGA3 PE=1 SV=5	Integrin alpha-3	ITGA3	1	26	26	26	0	0	1	1	0	0	1	1	1	0	0	0	20	21	26	24	23	21	19	23	22	18	25	24	23	23	25	24	21	21	24	23	20	22	26	23	21	21
sp|P26038|MOES_HUMAN	sp|P26038|MOES_HUMAN	35	25	25	sp|P26038|MOES_HUMAN Moesin OS=Homo sapiens OX=9606 GN=MSN PE=1 SV=3	Moesin	MSN	1	35	25	25	19	18	18	16	16	17	17	16	13	4	5	13	27	27	27	25	15	16	11	23	18	21	15	21	25	20	22	23	20	24	15	18	18	19	18	18	20	24
sp|P26045|PTN3_HUMAN	sp|P26045|PTN3_HUMAN	24	24	24	sp|P26045|PTN3_HUMAN Tyrosine-protein phosphatase non-receptor type 3 OS=Homo sapiens OX=9606 GN=PTPN3 PE=1 SV=2	Tyrosine-protein phosphatase non-receptor type 3	PTPN3	1	24	24	24	0	0	0	0	0	0	0	0	0	0	0	0	15	14	17	11	18	18	16	17	14	14	16	17	14	16	15	11	12	18	14	15	13	14	12	10	11	15
sp|P26196|DDX6_HUMAN	sp|P26196|DDX6_HUMAN	13	13	13	sp|P26196|DDX6_HUMAN Probable ATP-dependent RNA helicase DDX6 OS=Homo sapiens OX=9606 GN=DDX6 PE=1 SV=2	Probable ATP-dependent RNA helicase DDX6	DDX6	1	13	13	13	10	10	7	7	7	6	7	9	7	1	1	5	6	9	7	9	4	6	6	8	2	5	5	8	7	9	5	9	6	6	5	6	6	7	5	7	4	9
sp|P26232|CTNA2_HUMAN	sp|P26232|CTNA2_HUMAN	12	3	3	sp|P26232|CTNA2_HUMAN Catenin alpha-2 OS=Homo sapiens OX=9606 GN=CTNNA2 PE=1 SV=5	Catenin alpha-2	CTNNA2	1	12	3	3	7	7	5	6	7	5	6	6	5	1	0	4	10	11	10	11	10	10	8	9	8	10	10	9	10	10	11	9	8	10	8	9	10	9	8	7	8	9
sp|P26358|DNMT1_HUMAN	sp|P26358|DNMT1_HUMAN	3	3	3	sp|P26358|DNMT1_HUMAN DNA (cytosine-5)-methyltransferase 1 OS=Homo sapiens OX=9606 GN=DNMT1 PE=1 SV=2	DNA (cytosine-5)-methyltransferase 1	DNMT1	1	3	3	3	3	2	1	1	2	2	1	0	0	0	0	0	2	1	1	2	2	2	1	3	1	1	1	2	1	2	1	2	1	1	1	1	1	1	1	3	1	2
sp|P26368|U2AF2_HUMAN	sp|P26368|U2AF2_HUMAN	9	9	9	sp|P26368|U2AF2_HUMAN Splicing factor U2AF 65 kDa subunit OS=Homo sapiens OX=9606 GN=U2AF2 PE=1 SV=4	Splicing factor U2AF 65 kDa subunit	U2AF2	1	9	9	9	8	7	7	7	5	5	6	4	6	2	0	6	5	7	4	4	6	8	3	8	5	6	5	4	8	6	2	5	8	8	3	2	7	7	6	6	7	7
sp|P26373|RL13_HUMAN	sp|P26373|RL13_HUMAN	12	12	12	sp|P26373|RL13_HUMAN 60S ribosomal protein L13 OS=Homo sapiens OX=9606 GN=RPL13 PE=1 SV=4	60S ribosomal protein L13	RPL13	1	12	12	12	7	9	5	6	7	5	8	8	5	8	5	7	10	12	10	10	9	10	7	9	9	7	10	10	9	11	9	9	8	11	8	9	9	11	7	11	8	11
sp|P26447|S10A4_HUMAN	sp|P26447|S10A4_HUMAN	4	4	4	sp|P26447|S10A4_HUMAN Protein S100-A4 OS=Homo sapiens OX=9606 GN=S100A4 PE=1 SV=1	Protein S100-A4	S100A4	1	4	4	4	1	1	1	1	1	1	1	1	1	3	1	2	2	2	2	2	2	2	2	4	1	2	1	3	2	1	2	2	2	2	3	2	2	1	1	2	2	1
sp|P26599|PTBP1_HUMAN	sp|P26599|PTBP1_HUMAN	15	15	12	sp|P26599|PTBP1_HUMAN Polypyrimidine tract-binding protein 1 OS=Homo sapiens OX=9606 GN=PTBP1 PE=1 SV=1	Polypyrimidine tract-binding protein 1	PTBP1	1	15	15	12	10	11	9	9	10	8	9	8	7	5	5	4	8	8	9	7	9	9	6	10	7	7	9	9	10	8	8	10	7	10	6	8	7	8	8	8	10	10
sp|P26639|SYTC_HUMAN;sp|A2RTX5|SYTC2_HUMAN	sp|P26639|SYTC_HUMAN	18;1	18;1	18;1	sp|P26639|SYTC_HUMAN Threonine--tRNA ligase 1, cytoplasmic OS=Homo sapiens OX=9606 GN=TARS1 PE=1 SV=3	Threonine--tRNA ligase 1, cytoplasmic	TARS1	2	18	18	18	14	16	10	10	10	8	9	12	6	0	0	3	5	2	6	6	1	4	2	10	3	0	1	5	3	3	1	7	5	3	1	2	3	3	0	5	2	6
sp|P26640|SYVC_HUMAN	sp|P26640|SYVC_HUMAN	24	24	24	sp|P26640|SYVC_HUMAN Valine--tRNA ligase OS=Homo sapiens OX=9606 GN=VARS1 PE=1 SV=4	Valine--tRNA ligase	VARS1	1	24	24	24	18	21	18	16	16	16	15	19	17	2	0	12	0	0	2	1	1	3	1	4	0	0	2	1	1	1	0	1	2	0	0	0	0	2	1	3	2	3
sp|P26641|EF1G_HUMAN	sp|P26641|EF1G_HUMAN	17	17	17	sp|P26641|EF1G_HUMAN Elongation factor 1-gamma OS=Homo sapiens OX=9606 GN=EEF1G PE=1 SV=3	Elongation factor 1-gamma	EEF1G	1	17	17	17	12	10	9	11	11	8	11	9	6	6	3	7	9	8	11	6	9	13	9	13	10	9	9	8	14	6	5	7	10	12	6	6	9	13	13	12	13	11
sp|P27105|STOM_HUMAN	sp|P27105|STOM_HUMAN	9	9	9	sp|P27105|STOM_HUMAN Stomatin OS=Homo sapiens OX=9606 GN=STOM PE=1 SV=3	Stomatin	STOM	1	9	9	9	0	1	0	0	0	1	0	0	0	0	0	0	7	6	8	8	7	7	4	7	5	3	5	7	7	6	7	8	6	8	6	5	8	7	3	5	7	8
sp|P27348|1433T_HUMAN	sp|P27348|1433T_HUMAN	16	13	12	sp|P27348|1433T_HUMAN 14-3-3 protein theta OS=Homo sapiens OX=9606 GN=YWHAQ PE=1 SV=1	14-3-3 protein theta	YWHAQ	1	16	13	12	11	12	9	10	13	7	11	12	7	9	7	8	11	11	11	14	13	13	13	14	13	12	13	13	13	11	13	13	13	13	13	14	13	13	14	13	14	15
sp|P27448|MARK3_HUMAN	sp|P27448|MARK3_HUMAN	33	33	22	sp|P27448|MARK3_HUMAN MAP/microtubule affinity-regulating kinase 3 OS=Homo sapiens OX=9606 GN=MARK3 PE=1 SV=5	MAP/microtubule affinity-regulating kinase 3	MARK3	1	33	33	22	0	0	0	0	0	0	0	1	0	1	0	0	24	30	24	29	8	11	5	15	6	8	8	20	21	30	25	26	6	14	6	15	11	17	8	19	15	23
sp|P27482|CALL3_HUMAN	sp|P27482|CALL3_HUMAN	8	8	8	sp|P27482|CALL3_HUMAN Calmodulin-like protein 3 OS=Homo sapiens OX=9606 GN=CALML3 PE=1 SV=2	Calmodulin-like protein 3	CALML3	1	8	8	8	0	0	0	0	0	0	0	0	0	0	0	0	0	2	0	0	3	0	0	1	5	2	0	1	0	2	0	6	2	7	1	0	3	2	1	1	4	1
sp|P27487|DPP4_HUMAN	sp|P27487|DPP4_HUMAN	5	5	5	sp|P27487|DPP4_HUMAN Dipeptidyl peptidase 4 OS=Homo sapiens OX=9606 GN=DPP4 PE=1 SV=2	Dipeptidyl peptidase 4	DPP4	1	5	5	5	0	0	0	0	1	0	0	1	0	2	3	1	1	2	4	2	3	4	4	2	1	2	3	3	2	2	4	1	2	2	3	4	2	2	3	2	2	2
sp|P27635|RL10_HUMAN;sp|Q96L21|RL10L_HUMAN	sp|P27635|RL10_HUMAN	11;3	11;3	11;3	sp|P27635|RL10_HUMAN 60S ribosomal protein L10 OS=Homo sapiens OX=9606 GN=RPL10 PE=1 SV=4	60S ribosomal protein L10	RPL10	2	11	11	11	5	4	2	4	4	3	3	4	3	4	5	4	6	6	7	7	6	6	7	8	5	8	6	7	8	7	7	8	5	5	5	7	6	7	8	8	9	8
sp|P27694|RFA1_HUMAN	sp|P27694|RFA1_HUMAN	12	12	12	sp|P27694|RFA1_HUMAN Replication protein A 70 kDa DNA-binding subunit OS=Homo sapiens OX=9606 GN=RPA1 PE=1 SV=2	Replication protein A 70 kDa DNA-binding subunit	RPA1	1	12	12	12	6	7	6	5	2	2	4	6	0	0	0	1	1	1	0	1	1	4	0	5	1	1	0	5	3	0	1	2	0	3	1	2	1	1	1	1	2	2
sp|P27695|APEX1_HUMAN	sp|P27695|APEX1_HUMAN	8	8	8	sp|P27695|APEX1_HUMAN DNA-(apurinic or apyrimidinic site) endonuclease OS=Homo sapiens OX=9606 GN=APEX1 PE=1 SV=2	DNA-(apurinic or apyrimidinic site) endonuclease	APEX1	1	8	8	8	4	3	1	4	2	2	2	1	1	1	2	5	1	4	0	0	3	3	1	5	2	1	1	3	4	4	3	2	3	4	1	0	3	5	1	3	3	3
sp|P27701|CD82_HUMAN	sp|P27701|CD82_HUMAN	1	1	1	sp|P27701|CD82_HUMAN CD82 antigen OS=Homo sapiens OX=9606 GN=CD82 PE=1 SV=1	CD82 antigen	CD82	1	1	1	1	0	0	0	0	0	0	0	0	0	0	0	0	0	0	0	0	0	0	0	0	0	0	0	0	1	0	0	0	0	0	0	0	0	1	0	0	0	0
sp|P27708|PYR1_HUMAN	sp|P27708|PYR1_HUMAN	51	51	51	sp|P27708|PYR1_HUMAN CAD protein OS=Homo sapiens OX=9606 GN=CAD PE=1 SV=3	CAD protein	CAD	1	51	51	51	31	35	8	38	30	10	16	25	8	17	14	20	7	7	15	5	15	42	17	17	4	25	21	8	17	1	16	6	11	16	14	7	20	15	25	16	16	16
sp|P27797|CALR_HUMAN	sp|P27797|CALR_HUMAN	7	7	7	sp|P27797|CALR_HUMAN Calreticulin OS=Homo sapiens OX=9606 GN=CALR PE=1 SV=1	Calreticulin	CALR	1	7	7	7	0	1	0	0	0	2	0	0	0	0	0	0	0	0	0	0	0	0	0	6	0	0	0	0	1	0	0	0	4	3	0	1	1	2	1	0	1	0
sp|P27816|MAP4_HUMAN	sp|P27816|MAP4_HUMAN	50	50	50	sp|P27816|MAP4_HUMAN Microtubule-associated protein 4 OS=Homo sapiens OX=9606 GN=MAP4 PE=1 SV=3	Microtubule-associated protein 4	MAP4	1	50	50	50	38	36	42	42	37	45	39	38	43	10	7	41	10	10	11	7	12	15	8	13	8	9	8	10	10	4	13	10	23	17	10	10	15	10	12	13	13	12
sp|P27824|CALX_HUMAN	sp|P27824|CALX_HUMAN	14	14	14	sp|P27824|CALX_HUMAN Calnexin OS=Homo sapiens OX=9606 GN=CANX PE=1 SV=2	Calnexin	CANX	1	14	14	14	2	3	8	4	5	6	4	5	9	6	3	7	2	2	2	3	4	5	2	8	4	4	2	3	4	2	1	3	4	6	2	1	2	4	3	4	5	3
sp|P28062|PSB8_HUMAN	sp|P28062|PSB8_HUMAN	2	2	2	sp|P28062|PSB8_HUMAN Proteasome subunit beta type-8 OS=Homo sapiens OX=9606 GN=PSMB8 PE=1 SV=3	Proteasome subunit beta type-8	PSMB8	1	2	2	2	0	0	0	0	0	0	0	0	0	0	0	0	1	0	0	0	0	0	0	0	1	1	0	0	1	0	0	0	1	0	0	0	1	0	1	0	1	0
sp|P28066|PSA5_HUMAN	sp|P28066|PSA5_HUMAN	6	6	6	sp|P28066|PSA5_HUMAN Proteasome subunit alpha type-5 OS=Homo sapiens OX=9606 GN=PSMA5 PE=1 SV=3	Proteasome subunit alpha type-5	PSMA5	1	6	6	6	0	2	0	0	0	0	0	0	0	0	0	1	2	3	1	2	4	3	1	2	3	4	1	0	2	1	2	4	3	2	1	1	3	4	3	2	4	2
sp|P28070|PSB4_HUMAN	sp|P28070|PSB4_HUMAN	3	3	3	sp|P28070|PSB4_HUMAN Proteasome subunit beta type-4 OS=Homo sapiens OX=9606 GN=PSMB4 PE=1 SV=4	Proteasome subunit beta type-4	PSMB4	1	3	3	3	0	0	0	0	0	0	0	0	0	0	0	1	1	1	1	1	1	1	1	1	1	1	1	1	1	1	1	1	1	1	1	1	1	1	2	1	2	1
sp|P28072|PSB6_HUMAN	sp|P28072|PSB6_HUMAN	4	4	4	sp|P28072|PSB6_HUMAN Proteasome subunit beta type-6 OS=Homo sapiens OX=9606 GN=PSMB6 PE=1 SV=4	Proteasome subunit beta type-6	PSMB6	1	4	4	4	0	0	1	0	0	0	0	0	0	0	0	0	3	1	2	1	3	2	2	2	3	3	1	1	2	1	0	1	1	2	2	1	2	2	2	0	4	0
sp|P28074|PSB5_HUMAN	sp|P28074|PSB5_HUMAN	9	9	9	sp|P28074|PSB5_HUMAN Proteasome subunit beta type-5 OS=Homo sapiens OX=9606 GN=PSMB5 PE=1 SV=3	Proteasome subunit beta type-5	PSMB5	1	9	9	9	1	1	0	0	0	0	1	1	0	0	0	0	3	3	3	2	3	4	3	5	4	5	4	3	5	5	3	4	5	4	5	3	2	4	7	1	5	2
sp|P28288|ABCD3_HUMAN	sp|P28288|ABCD3_HUMAN	8	8	8	sp|P28288|ABCD3_HUMAN ATP-binding cassette sub-family D member 3 OS=Homo sapiens OX=9606 GN=ABCD3 PE=1 SV=1	ATP-binding cassette sub-family D member 3	ABCD3	1	8	8	8	3	3	6	5	3	8	2	7	7	0	0	6	0	2	2	1	1	4	0	3	0	1	1	4	1	1	2	2	0	1	1	0	0	4	0	3	0	1
sp|P28290|ITPI2_HUMAN	sp|P28290|ITPI2_HUMAN	7	7	7	sp|P28290|ITPI2_HUMAN Protein ITPRID2 OS=Homo sapiens OX=9606 GN=ITPRID2 PE=1 SV=3	Protein ITPRID2	ITPRID2	1	7	7	7	0	0	0	0	0	3	0	0	0	0	0	1	0	0	0	0	0	1	0	0	0	0	0	0	0	0	0	0	0	0	0	0	0	0	1	0	0	0
sp|P28331|NDUS1_HUMAN	sp|P28331|NDUS1_HUMAN	1	1	1	sp|P28331|NDUS1_HUMAN NADH-ubiquinone oxidoreductase 75 kDa subunit, mitochondrial OS=Homo sapiens OX=9606 GN=NDUFS1 PE=1 SV=3	NADH-ubiquinone oxidoreductase 75 kDa subunit, mitochondrial	NDUFS1	1	1	1	1	0	0	0	0	0	0	0	0	0	0	0	0	0	0	0	0	0	0	0	0	0	0	0	0	0	0	0	0	0	0	0	0	0	0	0	0	1	0
sp|P28370|SMCA1_HUMAN	sp|P28370|SMCA1_HUMAN	4	1	1	sp|P28370|SMCA1_HUMAN Probable global transcription activator SNF2L1 OS=Homo sapiens OX=9606 GN=SMARCA1 PE=1 SV=2	Probable global transcription activator SNF2L1	SMARCA1	1	4	1	1	0	0	0	0	0	0	0	0	0	0	0	0	1	0	1	0	0	2	0	0	0	1	0	0	1	0	0	0	0	0	0	0	0	0	1	0	0	3
sp|P28472|GBRB3_HUMAN;sp|P18505|GBRB1_HUMAN;sp|P47870|GBRB2_HUMAN	sp|P28472|GBRB3_HUMAN	10;4;4	10;4;4	10;4;4	sp|P28472|GBRB3_HUMAN Gamma-aminobutyric acid receptor subunit beta-3 OS=Homo sapiens OX=9606 GN=GABRB3 PE=1 SV=1	Gamma-aminobutyric acid receptor subunit beta-3	GABRB3	3	10	10	10	1	0	0	0	0	1	0	0	0	0	0	0	5	6	7	7	5	6	6	7	4	4	7	7	4	7	7	6	6	7	6	8	5	7	5	7	4	6
sp|P28482|MK01_HUMAN;sp|P27361|MK03_HUMAN	sp|P28482|MK01_HUMAN	3;1	3;1	3;1	sp|P28482|MK01_HUMAN Mitogen-activated protein kinase 1 OS=Homo sapiens OX=9606 GN=MAPK1 PE=1 SV=3	Mitogen-activated protein kinase 1	MAPK1	2	3	3	3	0	0	0	0	0	0	0	0	0	0	0	0	0	1	0	0	0	2	0	2	0	1	1	1	1	2	0	2	1	1	0	0	1	1	0	1	1	0
sp|P28799|GRN_HUMAN	sp|P28799|GRN_HUMAN	1	1	1	sp|P28799|GRN_HUMAN Progranulin OS=Homo sapiens OX=9606 GN=GRN PE=1 SV=2	Progranulin	GRN	1	1	1	1	0	0	0	0	0	0	0	0	0	0	0	0	0	0	0	0	0	0	0	0	0	1	0	0	0	0	0	0	0	0	0	0	0	0	0	0	0	0
sp|P28827|PTPRM_HUMAN;sp|O14522|PTPRT_HUMAN	sp|P28827|PTPRM_HUMAN	9;1	9;1	9;1	sp|P28827|PTPRM_HUMAN Receptor-type tyrosine-protein phosphatase mu OS=Homo sapiens OX=9606 GN=PTPRM PE=1 SV=2	Receptor-type tyrosine-protein phosphatase mu	PTPRM	2	9	9	9	0	0	0	0	0	0	0	0	0	0	0	0	4	5	5	6	2	3	2	2	0	1	2	5	3	5	4	4	1	3	1	4	2	4	2	4	3	6
sp|P28838|AMPL_HUMAN	sp|P28838|AMPL_HUMAN	4	4	4	sp|P28838|AMPL_HUMAN Cytosol aminopeptidase OS=Homo sapiens OX=9606 GN=LAP3 PE=1 SV=3	Cytosol aminopeptidase	LAP3	1	4	4	4	0	0	0	0	0	0	0	0	0	0	0	0	0	0	0	0	0	0	0	0	2	0	0	1	0	0	0	0	0	1	0	0	0	0	0	0	0	0
sp|P29034|S10A2_HUMAN	sp|P29034|S10A2_HUMAN	5	5	5	sp|P29034|S10A2_HUMAN Protein S100-A2 OS=Homo sapiens OX=9606 GN=S100A2 PE=1 SV=3	Protein S100-A2	S100A2	1	5	5	5	0	1	0	0	0	0	1	0	0	1	0	0	2	2	1	2	3	1	2	2	3	4	2	2	2	2	2	2	2	2	2	1	1	2	2	1	5	1
sp|P29083|T2EA_HUMAN	sp|P29083|T2EA_HUMAN	3	3	3	sp|P29083|T2EA_HUMAN General transcription factor IIE subunit 1 OS=Homo sapiens OX=9606 GN=GTF2E1 PE=1 SV=2	General transcription factor IIE subunit 1	GTF2E1	1	3	3	3	3	3	2	2	2	3	3	3	2	0	0	0	0	0	0	0	0	0	0	0	0	0	0	0	0	0	0	0	0	0	0	0	0	0	0	0	0	0
sp|P29084|T2EB_HUMAN	sp|P29084|T2EB_HUMAN	1	1	1	sp|P29084|T2EB_HUMAN Transcription initiation factor IIE subunit beta OS=Homo sapiens OX=9606 GN=GTF2E2 PE=1 SV=1	Transcription initiation factor IIE subunit beta	GTF2E2	1	1	1	1	1	1	1	1	1	0	0	1	1	0	0	0	0	1	1	1	0	0	0	0	0	0	0	0	0	1	0	1	1	0	0	0	1	0	0	0	0	1
sp|P29218|IMPA1_HUMAN	sp|P29218|IMPA1_HUMAN	5	5	5	sp|P29218|IMPA1_HUMAN Inositol monophosphatase 1 OS=Homo sapiens OX=9606 GN=IMPA1 PE=1 SV=1	Inositol monophosphatase 1	IMPA1	1	5	5	5	2	1	0	1	2	0	1	0	0	0	0	0	0	0	0	0	0	1	0	1	1	0	0	1	1	0	0	0	2	1	1	1	1	1	0	2	2	3
sp|P29317|EPHA2_HUMAN;sp|Q9UF33|EPHA6_HUMAN;sp|P29320|EPHA3_HUMAN;sp|P54764|EPHA4_HUMAN	sp|P29317|EPHA2_HUMAN	51;2;1;1	51;2;1;1	49;0;0;0	sp|P29317|EPHA2_HUMAN Ephrin type-A receptor 2 OS=Homo sapiens OX=9606 GN=EPHA2 PE=1 SV=2	Ephrin type-A receptor 2	EPHA2	4	51	51	49	3	2	6	9	7	4	6	7	4	0	0	3	45	45	46	45	45	47	42	47	45	46	45	48	43	45	46	42	45	46	44	45	45	45	43	46	44	46
sp|P29323|EPHB2_HUMAN;sp|P54762|EPHB1_HUMAN;sp|Q15375|EPHA7_HUMAN	sp|P29323|EPHB2_HUMAN	32;4;3	30;2;1	30;2;1	sp|P29323|EPHB2_HUMAN Ephrin type-B receptor 2 OS=Homo sapiens OX=9606 GN=EPHB2 PE=1 SV=5	Ephrin type-B receptor 2	EPHB2	3	32	30	30	0	0	1	1	2	0	1	1	0	1	0	1	26	30	30	23	27	25	23	25	26	24	27	29	21	29	29	17	23	29	23	26	20	26	23	27	23	26
sp|P29353|SHC1_HUMAN;sp|P98077|SHC2_HUMAN	sp|P29353|SHC1_HUMAN	8;1	8;1	8;1	sp|P29353|SHC1_HUMAN SHC-transforming protein 1 OS=Homo sapiens OX=9606 GN=SHC1 PE=1 SV=4	SHC-transforming protein 1	SHC1	2	8	8	8	6	7	4	5	6	6	4	5	2	1	0	2	6	5	4	6	0	3	0	4	0	1	0	4	5	5	4	5	1	2	0	2	2	2	1	3	1	3
sp|P29372|3MG_HUMAN	sp|P29372|3MG_HUMAN	2	2	2	sp|P29372|3MG_HUMAN DNA-3-methyladenine glycosylase OS=Homo sapiens OX=9606 GN=MPG PE=1 SV=3	DNA-3-methyladenine glycosylase	MPG	1	2	2	2	1	1	0	0	0	0	0	0	0	0	0	0	0	1	1	2	0	0	0	1	0	0	0	1	0	1	0	0	0	0	0	0	0	0	0	0	0	0
sp|P29373|RABP2_HUMAN;sp|P29762|RABP1_HUMAN	sp|P29373|RABP2_HUMAN	7;1	7;1	7;1	sp|P29373|RABP2_HUMAN Cellular retinoic acid-binding protein 2 OS=Homo sapiens OX=9606 GN=CRABP2 PE=1 SV=2	Cellular retinoic acid-binding protein 2	CRABP2	2	7	7	7	0	0	0	0	0	0	0	0	0	0	0	0	0	0	0	0	1	0	0	0	2	1	0	0	0	0	0	1	1	3	0	0	2	0	0	0	3	0
sp|P29401|TKT_HUMAN	sp|P29401|TKT_HUMAN	21	21	21	sp|P29401|TKT_HUMAN Transketolase OS=Homo sapiens OX=9606 GN=TKT PE=1 SV=3	Transketolase	TKT	1	21	21	21	16	16	16	16	15	14	17	18	13	11	7	14	8	9	10	9	8	9	9	15	9	9	10	10	8	8	7	11	13	10	11	9	8	8	10	10	11	10
sp|P29508|SPB3_HUMAN	sp|P29508|SPB3_HUMAN	20	20	10	sp|P29508|SPB3_HUMAN Serpin B3 OS=Homo sapiens OX=9606 GN=SERPINB3 PE=1 SV=2	Serpin B3	SERPINB3	1	20	20	10	2	1	1	1	1	2	2	1	2	1	0	6	9	9	6	8	11	6	8	8	11	10	7	2	12	7	7	9	10	15	9	9	11	9	10	6	16	2
sp|P29692|EF1D_HUMAN	sp|P29692|EF1D_HUMAN	13	13	13	sp|P29692|EF1D_HUMAN Elongation factor 1-delta OS=Homo sapiens OX=9606 GN=EEF1D PE=1 SV=5	Elongation factor 1-delta	EEF1D	1	13	13	13	8	8	11	8	7	13	9	9	11	2	0	9	1	0	3	1	1	4	2	7	1	1	3	2	2	0	1	2	2	1	2	3	2	2	5	3	6	3
sp|P29966|MARCS_HUMAN	sp|P29966|MARCS_HUMAN	10	10	10	sp|P29966|MARCS_HUMAN Myristoylated alanine-rich C-kinase substrate OS=Homo sapiens OX=9606 GN=MARCKS PE=1 SV=4	Myristoylated alanine-rich C-kinase substrate	MARCKS	1	10	10	10	8	7	8	5	8	8	7	7	7	1	0	6	10	10	10	10	9	9	6	7	9	8	6	9	9	10	9	9	10	10	8	9	9	10	9	9	9	9
sp|P29992|GNA11_HUMAN;sp|P50148|GNAQ_HUMAN	sp|P29992|GNA11_HUMAN;sp|P50148|GNAQ_HUMAN	3;2	3;2	3;2	sp|P29992|GNA11_HUMAN Guanine nucleotide-binding protein subunit alpha-11 OS=Homo sapiens OX=9606 GN=GNA11 PE=1 SV=2;sp|P50148|GNAQ_HUMAN Guanine nucleotide-binding protein G(q) subunit alpha OS=Homo sapiens OX=9606 GN=GNAQ PE=1 SV=4	Guanine nucleotide-binding protein subunit alpha-11	GNA11	2	3	3	3	0	0	0	0	0	0	0	0	0	0	0	0	1	0	1	0	1	0	0	0	0	0	0	0	0	0	0	1	0	0	0	0	0	1	0	0	1	2
sp|P30040|ERP29_HUMAN	sp|P30040|ERP29_HUMAN	3	3	3	sp|P30040|ERP29_HUMAN Endoplasmic reticulum resident protein 29 OS=Homo sapiens OX=9606 GN=ERP29 PE=1 SV=4	Endoplasmic reticulum resident protein 29	ERP29	1	3	3	3	0	1	0	0	0	0	0	0	0	0	0	1	0	3	2	2	2	3	1	3	0	1	1	3	1	3	0	2	1	3	1	2	0	1	0	1	1	2
sp|P30041|PRDX6_HUMAN	sp|P30041|PRDX6_HUMAN	13	13	13	sp|P30041|PRDX6_HUMAN Peroxiredoxin-6 OS=Homo sapiens OX=9606 GN=PRDX6 PE=1 SV=3	Peroxiredoxin-6	PRDX6	1	13	13	13	7	6	6	8	8	6	7	7	4	6	7	5	8	10	7	7	8	7	4	9	10	5	4	8	8	7	7	12	8	7	5	5	6	6	5	7	6	8
sp|P30043|BLVRB_HUMAN	sp|P30043|BLVRB_HUMAN	5	5	5	sp|P30043|BLVRB_HUMAN Flavin reductase (NADPH) OS=Homo sapiens OX=9606 GN=BLVRB PE=1 SV=3	Flavin reductase (NADPH)	BLVRB	1	5	5	5	3	3	1	3	3	2	3	3	1	2	2	2	1	0	0	0	1	1	1	3	1	1	0	1	2	0	0	1	2	0	0	1	0	2	1	2	2	2
sp|P30044|PRDX5_HUMAN	sp|P30044|PRDX5_HUMAN	6	6	6	sp|P30044|PRDX5_HUMAN Peroxiredoxin-5, mitochondrial OS=Homo sapiens OX=9606 GN=PRDX5 PE=1 SV=4	Peroxiredoxin-5, mitochondrial	PRDX5	1	6	6	6	2	2	0	3	3	1	2	3	1	2	2	4	2	4	6	6	3	5	3	6	2	4	2	5	5	3	3	3	4	5	4	5	4	5	4	4	5	4
sp|P30048|PRDX3_HUMAN	sp|P30048|PRDX3_HUMAN	7	7	7	sp|P30048|PRDX3_HUMAN Thioredoxin-dependent peroxide reductase, mitochondrial OS=Homo sapiens OX=9606 GN=PRDX3 PE=1 SV=3	Thioredoxin-dependent peroxide reductase, mitochondrial	PRDX3	1	7	7	7	6	6	4	6	7	4	5	6	4	6	5	5	4	6	4	6	5	5	4	6	3	6	5	5	4	6	3	6	5	7	1	4	6	6	2	6	4	6
sp|P30049|ATPD_HUMAN	sp|P30049|ATPD_HUMAN	1	1	1	sp|P30049|ATPD_HUMAN ATP synthase subunit delta, mitochondrial OS=Homo sapiens OX=9606 GN=ATP5F1D PE=1 SV=2	ATP synthase subunit delta, mitochondrial	ATP5F1D	1	1	1	1	0	0	0	0	0	0	0	0	0	0	0	0	0	0	0	0	0	0	0	1	0	0	0	0	0	0	0	0	0	0	0	0	0	0	0	0	0	0
sp|P30050|RL12_HUMAN	sp|P30050|RL12_HUMAN	7	7	7	sp|P30050|RL12_HUMAN 60S ribosomal protein L12 OS=Homo sapiens OX=9606 GN=RPL12 PE=1 SV=1	60S ribosomal protein L12	RPL12	1	7	7	7	7	7	6	7	7	6	7	7	5	6	7	7	7	7	7	6	6	6	4	7	6	6	7	7	7	7	6	7	6	6	5	6	6	6	6	6	5	6
sp|P30084|ECHM_HUMAN	sp|P30084|ECHM_HUMAN	11	11	11	sp|P30084|ECHM_HUMAN Enoyl-CoA hydratase, mitochondrial OS=Homo sapiens OX=9606 GN=ECHS1 PE=1 SV=4	Enoyl-CoA hydratase, mitochondrial	ECHS1	1	11	11	11	3	4	1	3	4	1	1	2	1	0	0	2	7	9	9	10	6	5	4	6	4	5	4	6	7	10	6	7	4	6	3	4	5	6	5	5	3	10
sp|P30085|KCY_HUMAN	sp|P30085|KCY_HUMAN	4	4	4	sp|P30085|KCY_HUMAN UMP-CMP kinase OS=Homo sapiens OX=9606 GN=CMPK1 PE=1 SV=3	UMP-CMP kinase	CMPK1	1	4	4	4	2	2	0	3	2	1	1	1	0	1	1	0	2	3	1	2	0	1	0	1	1	1	1	1	2	0	1	0	1	3	1	0	1	0	0	0	3	2
sp|P30086|PEBP1_HUMAN	sp|P30086|PEBP1_HUMAN	7	7	7	sp|P30086|PEBP1_HUMAN Phosphatidylethanolamine-binding protein 1 OS=Homo sapiens OX=9606 GN=PEBP1 PE=1 SV=3	Phosphatidylethanolamine-binding protein 1	PEBP1	1	7	7	7	4	4	1	1	1	1	0	0	0	0	0	2	4	2	0	2	3	2	1	7	3	4	0	0	2	2	0	4	5	2	2	0	3	0	3	0	3	0
sp|P30101|PDIA3_HUMAN	sp|P30101|PDIA3_HUMAN	23	23	23	sp|P30101|PDIA3_HUMAN Protein disulfide-isomerase A3 OS=Homo sapiens OX=9606 GN=PDIA3 PE=1 SV=4	Protein disulfide-isomerase A3	PDIA3	1	23	23	23	8	10	11	10	9	7	11	10	6	6	2	9	6	11	11	14	10	12	1	18	4	7	4	13	7	12	6	11	8	17	5	5	9	11	9	7	11	12
sp|P30153|2AAA_HUMAN;sp|P30154|2AAB_HUMAN	sp|P30153|2AAA_HUMAN	14;5	14;5	14;5	sp|P30153|2AAA_HUMAN Serine/threonine-protein phosphatase 2A 65 kDa regulatory subunit A alpha isoform OS=Homo sapiens OX=9606 GN=PPP2R1A PE=1 SV=4	Serine/threonine-protein phosphatase 2A 65 kDa regulatory subunit A alpha isoform	PPP2R1A	2	14	14	14	2	4	2	2	3	1	2	4	1	4	1	3	3	4	4	3	6	6	2	7	3	3	4	6	6	4	6	6	4	5	3	4	6	6	6	8	5	8
sp|P30260|CDC27_HUMAN	sp|P30260|CDC27_HUMAN	16	16	16	sp|P30260|CDC27_HUMAN Cell division cycle protein 27 homolog OS=Homo sapiens OX=9606 GN=CDC27 PE=1 SV=2	Cell division cycle protein 27 homolog	CDC27	1	16	16	16	0	4	0	1	0	1	2	2	1	0	0	1	7	8	10	9	8	7	5	8	4	5	6	7	5	5	8	6	4	8	6	6	5	7	4	7	5	8
sp|P30405|PPIF_HUMAN	sp|P30405|PPIF_HUMAN	2	1	1	sp|P30405|PPIF_HUMAN Peptidyl-prolyl cis-trans isomerase F, mitochondrial OS=Homo sapiens OX=9606 GN=PPIF PE=1 SV=1	Peptidyl-prolyl cis-trans isomerase F, mitochondrial	PPIF	1	2	1	1	0	0	0	0	0	1	0	0	0	0	0	0	0	0	0	0	0	0	0	0	0	0	0	0	0	0	0	0	0	0	0	0	0	0	0	0	0	0
sp|P30408|T4S1_HUMAN	sp|P30408|T4S1_HUMAN	1	1	1	sp|P30408|T4S1_HUMAN Transmembrane 4 L6 family member 1 OS=Homo sapiens OX=9606 GN=TM4SF1 PE=1 SV=1	Transmembrane 4 L6 family member 1	TM4SF1	1	1	1	1	0	0	0	0	0	0	0	0	0	0	0	0	1	0	1	1	0	0	0	1	0	1	1	1	0	0	1	1	0	0	1	0	0	0	1	0	0	0
sp|P30419|NMT1_HUMAN	sp|P30419|NMT1_HUMAN	12	12	10	sp|P30419|NMT1_HUMAN Glycylpeptide N-tetradecanoyltransferase 1 OS=Homo sapiens OX=9606 GN=NMT1 PE=1 SV=2	Glycylpeptide N-tetradecanoyltransferase 1	NMT1	1	12	12	10	8	9	6	7	7	5	6	6	5	0	0	2	4	3	2	6	1	0	0	3	1	0	1	2	3	3	1	4	0	1	0	1	1	2	0	1	2	6
sp|P30519|HMOX2_HUMAN	sp|P30519|HMOX2_HUMAN	9	9	9	sp|P30519|HMOX2_HUMAN Heme oxygenase 2 OS=Homo sapiens OX=9606 GN=HMOX2 PE=1 SV=2	Heme oxygenase 2	HMOX2	1	9	9	9	0	1	1	0	0	0	0	1	0	0	0	0	4	4	6	4	3	1	0	2	1	1	2	2	3	1	5	4	2	4	2	4	0	3	1	2	1	8
sp|P30520|PURA2_HUMAN	sp|P30520|PURA2_HUMAN	2	2	2	sp|P30520|PURA2_HUMAN Adenylosuccinate synthetase isozyme 2 OS=Homo sapiens OX=9606 GN=ADSS2 PE=1 SV=3	Adenylosuccinate synthetase isozyme 2	ADSS2	1	2	2	2	0	2	0	0	2	0	1	1	0	0	0	0	0	0	0	0	0	0	0	2	0	0	0	0	0	0	0	0	0	0	0	0	0	1	0	0	1	0
sp|P30530|UFO_HUMAN	sp|P30530|UFO_HUMAN	18	18	17	sp|P30530|UFO_HUMAN Tyrosine-protein kinase receptor UFO OS=Homo sapiens OX=9606 GN=AXL PE=1 SV=4	Tyrosine-protein kinase receptor UFO	AXL	1	18	18	17	0	0	0	0	0	0	0	0	0	0	0	0	9	12	13	12	13	14	12	13	8	11	13	14	7	10	11	11	11	14	10	12	12	14	8	11	6	12
sp|P30566|PUR8_HUMAN	sp|P30566|PUR8_HUMAN	3	3	3	sp|P30566|PUR8_HUMAN Adenylosuccinate lyase OS=Homo sapiens OX=9606 GN=ADSL PE=1 SV=2	Adenylosuccinate lyase	ADSL	1	3	3	3	2	2	1	2	2	0	1	3	0	0	0	0	0	0	0	0	0	2	0	1	0	0	0	0	1	1	1	0	0	1	0	0	0	0	0	0	0	1
sp|P30622|CLIP1_HUMAN	sp|P30622|CLIP1_HUMAN	25	25	23	sp|P30622|CLIP1_HUMAN CAP-Gly domain-containing linker protein 1 OS=Homo sapiens OX=9606 GN=CLIP1 PE=1 SV=2	CAP-Gly domain-containing linker protein 1	CLIP1	1	25	25	23	15	14	21	11	10	16	13	14	15	0	0	13	0	1	0	0	0	1	0	3	1	0	0	0	0	0	0	0	0	1	0	0	1	0	0	0	0	0
sp|P30690|OMPB1_NEIMB	sp|P30690|OMPB1_NEIMB	4	4	4	sp|P30690|OMPB1_NEIMB Major outer membrane protein P.IB OS=Neisseria meningitidis serogroup B (strain MC58) OX=122586 GN=porB PE=1 SV=1	Major outer membrane protein P.IB	porB	1	4	4	4	0	0	0	0	0	0	0	0	0	0	0	0	0	0	0	4	0	0	0	0	0	0	0	0	0	0	0	0	0	0	0	0	0	0	0	0	0	0
sp|P30740|ILEU_HUMAN	sp|P30740|ILEU_HUMAN	8	8	7	sp|P30740|ILEU_HUMAN Leukocyte elastase inhibitor OS=Homo sapiens OX=9606 GN=SERPINB1 PE=1 SV=1	Leukocyte elastase inhibitor	SERPINB1	1	8	8	7	4	7	0	3	6	0	6	5	0	2	1	1	2	1	0	0	1	2	0	0	1	1	0	0	1	1	0	0	3	0	0	0	2	1	0	0	3	2
sp|P30825|SL7A1_HUMAN	sp|P30825|SL7A1_HUMAN	3	2	2	sp|P30825|SL7A1_HUMAN High affinity cationic amino acid transporter 1 OS=Homo sapiens OX=9606 GN=SLC7A1 PE=1 SV=1	High affinity cationic amino acid transporter 1	SLC7A1	1	3	2	2	0	0	0	0	0	0	0	0	0	0	0	0	1	1	1	2	1	1	1	1	0	1	1	1	0	3	2	2	0	1	0	0	0	1	0	0	1	2
sp|P30837|AL1B1_HUMAN	sp|P30837|AL1B1_HUMAN	7	6	6	sp|P30837|AL1B1_HUMAN Aldehyde dehydrogenase X, mitochondrial OS=Homo sapiens OX=9606 GN=ALDH1B1 PE=1 SV=3	Aldehyde dehydrogenase X, mitochondrial	ALDH1B1	1	7	6	6	1	3	0	3	0	0	1	1	0	0	1	0	1	3	4	2	1	2	1	3	1	2	2	5	1	3	1	2	4	4	1	3	3	1	1	2	1	3
sp|P30838|AL3A1_HUMAN	sp|P30838|AL3A1_HUMAN	12	12	11	sp|P30838|AL3A1_HUMAN Aldehyde dehydrogenase, dimeric NADP-preferring OS=Homo sapiens OX=9606 GN=ALDH3A1 PE=1 SV=3	Aldehyde dehydrogenase, dimeric NADP-preferring	ALDH3A1	1	12	12	11	9	10	9	9	9	8	8	7	7	5	3	10	5	6	5	6	2	5	4	10	4	4	4	7	8	6	7	7	6	7	6	5	6	5	7	7	7	6
sp|P30876|RPB2_HUMAN	sp|P30876|RPB2_HUMAN	8	8	8	sp|P30876|RPB2_HUMAN DNA-directed RNA polymerase II subunit RPB2 OS=Homo sapiens OX=9606 GN=POLR2B PE=1 SV=1	DNA-directed RNA polymerase II subunit RPB2	POLR2B	1	8	8	8	6	3	2	2	2	1	2	3	4	0	0	1	0	0	0	0	0	0	0	1	0	0	0	0	0	0	0	0	0	0	0	0	0	0	0	0	0	0
sp|P31025|LCN1_HUMAN	sp|P31025|LCN1_HUMAN	1	1	1	sp|P31025|LCN1_HUMAN Lipocalin-1 OS=Homo sapiens OX=9606 GN=LCN1 PE=1 SV=1	Lipocalin-1	LCN1	1	1	1	1	0	0	0	0	0	0	0	0	0	0	0	0	1	0	0	1	0	0	1	1	0	1	1	1	0	0	0	0	0	0	1	1	0	0	1	1	1	0
sp|P31040|SDHA_HUMAN	sp|P31040|SDHA_HUMAN	2	2	2	sp|P31040|SDHA_HUMAN Succinate dehydrogenase [ubiquinone] flavoprotein subunit, mitochondrial OS=Homo sapiens OX=9606 GN=SDHA PE=1 SV=2	Succinate dehydrogenase [ubiquinone] flavoprotein subunit, mitochondrial	SDHA	1	2	2	2	0	1	0	0	0	0	0	1	0	0	0	0	0	0	0	0	0	1	0	1	0	0	0	0	0	0	0	0	0	0	0	0	0	0	0	0	0	0
sp|P31150|GDIA_HUMAN	sp|P31150|GDIA_HUMAN	8	1	1	sp|P31150|GDIA_HUMAN Rab GDP dissociation inhibitor alpha OS=Homo sapiens OX=9606 GN=GDI1 PE=1 SV=2	Rab GDP dissociation inhibitor alpha	GDI1	1	8	1	1	0	2	0	2	1	1	0	0	0	0	0	1	5	4	3	3	2	0	0	3	4	5	0	0	4	4	1	4	2	1	2	0	2	3	2	1	5	2
sp|P31151|S10A7_HUMAN	sp|P31151|S10A7_HUMAN	11	11	7	sp|P31151|S10A7_HUMAN Protein S100-A7 OS=Homo sapiens OX=9606 GN=S100A7 PE=1 SV=4	Protein S100-A7	S100A7	1	11	11	7	0	1	1	0	0	0	2	0	0	3	1	4	3	2	2	3	2	4	2	4	4	4	4	1	3	2	2	1	4	4	4	3	4	4	5	3	2	2
sp|P31153|METK2_HUMAN	sp|P31153|METK2_HUMAN	6	5	5	sp|P31153|METK2_HUMAN S-adenosylmethionine synthase isoform type-2 OS=Homo sapiens OX=9606 GN=MAT2A PE=1 SV=1	S-adenosylmethionine synthase isoform type-2	MAT2A	1	6	5	5	3	2	0	0	3	0	1	0	1	1	1	1	2	1	1	1	1	2	2	3	0	1	2	2	1	1	1	3	0	2	2	3	1	1	3	2	0	2
sp|P31327|CPSM_HUMAN	sp|P31327|CPSM_HUMAN	29	29	29	sp|P31327|CPSM_HUMAN Carbamoyl-phosphate synthase [ammonia], mitochondrial OS=Homo sapiens OX=9606 GN=CPS1 PE=1 SV=2	Carbamoyl-phosphate synthase [ammonia], mitochondrial	CPS1	1	29	29	29	20	23	2	23	24	3	19	19	2	27	23	12	0	0	0	0	0	1	1	1	0	1	0	1	0	0	0	1	0	1	0	1	0	0	0	2	0	0
sp|P31350|RIR2_HUMAN;sp|Q7LG56|RIR2B_HUMAN	sp|P31350|RIR2_HUMAN	3;1	3;1	3;1	sp|P31350|RIR2_HUMAN Ribonucleoside-diphosphate reductase subunit M2 OS=Homo sapiens OX=9606 GN=RRM2 PE=1 SV=1	Ribonucleoside-diphosphate reductase subunit M2	RRM2	2	3	3	3	0	0	0	0	0	0	0	0	0	0	0	0	2	1	1	2	0	1	0	1	0	0	1	1	1	2	0	2	0	2	0	0	0	3	0	1	2	3
sp|P31431|SDC4_HUMAN	sp|P31431|SDC4_HUMAN	8	8	8	sp|P31431|SDC4_HUMAN Syndecan-4 OS=Homo sapiens OX=9606 GN=SDC4 PE=1 SV=2	Syndecan-4	SDC4	1	8	8	8	0	0	0	0	0	0	0	0	0	0	0	0	1	3	4	3	0	2	0	1	1	0	1	3	1	1	4	2	1	2	1	3	0	3	2	3	2	3
sp|P31641|SC6A6_HUMAN;sp|Q9NSD5|S6A13_HUMAN;sp|P48065|S6A12_HUMAN;sp|P23975|SC6A2_HUMAN;sp|Q01959|SC6A3_HUMAN;sp|P48066|S6A11_HUMAN;sp|P48029|SC6A8_HUMAN	sp|P31641|SC6A6_HUMAN	11;1;1;1;1;1;1	11;1;1;1;1;1;1	11;1;1;1;1;1;1	sp|P31641|SC6A6_HUMAN Sodium- and chloride-dependent taurine transporter OS=Homo sapiens OX=9606 GN=SLC6A6 PE=1 SV=2	Sodium- and chloride-dependent taurine transporter	SLC6A6	7	11	11	11	1	1	0	1	0	1	0	1	0	0	0	1	9	9	9	9	9	9	8	10	7	9	8	10	8	11	9	9	7	10	7	9	7	11	9	9	10	10
sp|P31644|GBRA5_HUMAN;sp|P14867|GBRA1_HUMAN;sp|P47869|GBRA2_HUMAN;sp|P34903|GBRA3_HUMAN	sp|P31644|GBRA5_HUMAN	9;2;1;1	9;2;1;1	9;2;1;1	sp|P31644|GBRA5_HUMAN Gamma-aminobutyric acid receptor subunit alpha-5 OS=Homo sapiens OX=9606 GN=GABRA5 PE=1 SV=1	Gamma-aminobutyric acid receptor subunit alpha-5	GABRA5	4	9	9	9	0	0	0	1	1	0	0	0	0	0	0	0	5	6	5	4	6	6	5	7	4	7	5	7	5	7	5	7	5	6	5	7	5	5	5	5	5	5
sp|P31689|DNJA1_HUMAN	sp|P31689|DNJA1_HUMAN	11	11	11	sp|P31689|DNJA1_HUMAN DnaJ homolog subfamily A member 1 OS=Homo sapiens OX=9606 GN=DNAJA1 PE=1 SV=2	DnaJ homolog subfamily A member 1	DNAJA1	1	11	11	11	8	7	5	7	7	5	6	6	7	3	2	6	6	10	8	8	7	8	5	8	8	7	7	9	7	8	8	6	8	8	5	7	6	9	9	7	7	9
sp|P31751|AKT2_HUMAN;sp|P31749|AKT1_HUMAN;sp|Q9Y243|AKT3_HUMAN	sp|P31751|AKT2_HUMAN	11;2;1	11;2;1	11;2;1	sp|P31751|AKT2_HUMAN RAC-beta serine/threonine-protein kinase OS=Homo sapiens OX=9606 GN=AKT2 PE=1 SV=2	RAC-beta serine/threonine-protein kinase	AKT2	3	11	11	11	1	2	2	1	1	0	2	1	0	1	0	1	8	7	8	6	3	5	3	4	3	4	2	7	9	7	8	7	4	2	2	3	6	8	2	4	6	7
sp|P31930|QCR1_HUMAN	sp|P31930|QCR1_HUMAN	10	10	10	sp|P31930|QCR1_HUMAN Cytochrome b-c1 complex subunit 1, mitochondrial OS=Homo sapiens OX=9606 GN=UQCRC1 PE=1 SV=3	Cytochrome b-c1 complex subunit 1, mitochondrial	UQCRC1	1	10	10	10	6	6	0	4	6	0	4	5	0	4	3	2	0	1	2	2	2	5	1	7	0	1	0	3	2	3	2	2	3	5	0	1	2	2	1	2	3	5
sp|P31939|PUR9_HUMAN	sp|P31939|PUR9_HUMAN	6	6	6	sp|P31939|PUR9_HUMAN Bifunctional purine biosynthesis protein ATIC OS=Homo sapiens OX=9606 GN=ATIC PE=1 SV=3	Bifunctional purine biosynthesis protein ATIC	ATIC	1	6	6	6	0	2	0	1	2	1	1	3	0	0	0	1	0	0	0	0	1	1	0	5	1	0	0	0	0	0	0	2	2	0	1	0	0	0	0	1	1	1
sp|P31942|HNRH3_HUMAN	sp|P31942|HNRH3_HUMAN	6	5	5	sp|P31942|HNRH3_HUMAN Heterogeneous nuclear ribonucleoprotein H3 OS=Homo sapiens OX=9606 GN=HNRNPH3 PE=1 SV=2	Heterogeneous nuclear ribonucleoprotein H3	HNRNPH3	1	6	5	5	2	2	2	1	2	0	1	2	0	0	1	1	4	2	2	2	3	4	1	5	0	3	1	2	4	4	1	2	5	5	1	2	6	5	2	2	3	5
sp|P31943|HNRH1_HUMAN	sp|P31943|HNRH1_HUMAN	14	14	7	sp|P31943|HNRH1_HUMAN Heterogeneous nuclear ribonucleoprotein H OS=Homo sapiens OX=9606 GN=HNRNPH1 PE=1 SV=4	Heterogeneous nuclear ribonucleoprotein H	HNRNPH1	1	14	14	7	8	8	6	6	6	5	7	7	6	7	8	4	7	10	7	5	8	9	5	9	5	7	5	8	6	9	6	5	8	9	4	7	8	9	4	7	9	10
sp|P31944|CASPE_HUMAN	sp|P31944|CASPE_HUMAN	22	22	22	sp|P31944|CASPE_HUMAN Caspase-14 OS=Homo sapiens OX=9606 GN=CASP14 PE=1 SV=2	Caspase-14	CASP14	1	22	22	22	3	2	8	1	2	1	3	1	5	4	5	7	15	10	11	10	14	8	14	13	15	16	16	12	15	9	12	6	16	11	14	14	12	10	15	13	16	9
sp|P31946|1433B_HUMAN	sp|P31946|1433B_HUMAN	9	5	5	sp|P31946|1433B_HUMAN 14-3-3 protein beta/alpha OS=Homo sapiens OX=9606 GN=YWHAB PE=1 SV=3	14-3-3 protein beta/alpha	YWHAB	1	9	5	5	8	8	5	7	7	4	7	8	3	6	5	7	6	6	8	6	7	8	5	8	7	6	5	6	8	4	5	7	7	7	5	5	7	7	6	7	7	8
sp|P31947|1433S_HUMAN	sp|P31947|1433S_HUMAN	17	17	14	sp|P31947|1433S_HUMAN 14-3-3 protein sigma OS=Homo sapiens OX=9606 GN=SFN PE=1 SV=1	14-3-3 protein sigma	SFN	1	17	17	14	5	7	4	6	5	3	5	6	4	4	5	7	10	8	5	7	12	7	5	7	14	10	7	7	9	4	7	11	8	13	6	5	10	8	8	6	11	7
sp|P31948|STIP1_HUMAN	sp|P31948|STIP1_HUMAN	14	14	14	sp|P31948|STIP1_HUMAN Stress-induced-phosphoprotein 1 OS=Homo sapiens OX=9606 GN=STIP1 PE=1 SV=1	Stress-induced-phosphoprotein 1	STIP1	1	14	14	14	10	12	10	12	12	9	11	11	8	1	0	10	1	5	4	4	6	6	5	11	1	2	3	5	5	4	3	3	4	8	5	7	5	7	4	9	5	5
sp|P31949|S10AB_HUMAN	sp|P31949|S10AB_HUMAN	6	6	6	sp|P31949|S10AB_HUMAN Protein S100-A11 OS=Homo sapiens OX=9606 GN=S100A11 PE=1 SV=2	Protein S100-A11	S100A11	1	6	6	6	6	6	3	6	6	3	5	5	2	2	2	3	4	4	2	4	4	3	3	4	4	4	2	2	5	3	3	4	4	4	4	4	4	3	5	4	4	4
sp|P32119|PRDX2_HUMAN	sp|P32119|PRDX2_HUMAN	13	12	12	sp|P32119|PRDX2_HUMAN Peroxiredoxin-2 OS=Homo sapiens OX=9606 GN=PRDX2 PE=1 SV=5	Peroxiredoxin-2	PRDX2	1	13	12	12	3	1	2	3	1	2	3	1	2	2	3	6	11	8	7	6	10	9	10	10	10	11	10	9	10	10	8	7	11	11	10	10	10	9	10	9	10	10
sp|P32320|CDD_HUMAN	sp|P32320|CDD_HUMAN	3	3	3	sp|P32320|CDD_HUMAN Cytidine deaminase OS=Homo sapiens OX=9606 GN=CDA PE=1 SV=2	Cytidine deaminase	CDA	1	3	3	3	0	0	1	1	0	1	0	1	0	0	0	0	1	2	0	0	2	2	3	1	2	2	1	1	3	2	1	2	2	2	2	1	2	2	2	0	2	2
sp|P32322|P5CR1_HUMAN;sp|Q96C36|P5CR2_HUMAN	sp|P32322|P5CR1_HUMAN;sp|Q96C36|P5CR2_HUMAN	1;1	1;1	1;1	sp|P32322|P5CR1_HUMAN Pyrroline-5-carboxylate reductase 1, mitochondrial OS=Homo sapiens OX=9606 GN=PYCR1 PE=1 SV=2;sp|Q96C36|P5CR2_HUMAN Pyrroline-5-carboxylate reductase 2 OS=Homo sapiens OX=9606 GN=PYCR2 PE=1 SV=1	Pyrroline-5-carboxylate reductase 1, mitochondrial	PYCR1	2	1	1	1	0	0	0	0	0	0	0	0	0	0	0	0	0	0	1	1	0	1	1	1	0	1	0	1	0	0	0	1	0	1	1	1	0	0	1	1	1	0
sp|P32455|GBP1_HUMAN;sp|P32456|GBP2_HUMAN;sp|Q9H0R5|GBP3_HUMAN	sp|P32455|GBP1_HUMAN;sp|P32456|GBP2_HUMAN;sp|Q9H0R5|GBP3_HUMAN	2;1;1	2;1;1	2;1;1	sp|P32455|GBP1_HUMAN Guanylate-binding protein 1 OS=Homo sapiens OX=9606 GN=GBP1 PE=1 SV=2;sp|P32456|GBP2_HUMAN Guanylate-binding protein 2 OS=Homo sapiens OX=9606 GN=GBP2 PE=1 SV=3;sp|Q9H0R5|GBP3_HUMAN Guanylate-binding protein 3 OS=Homo sapiens OX=9606 G	Guanylate-binding protein 1	GBP1	3	2	2	2	0	1	0	0	0	0	0	0	0	0	0	0	0	0	0	0	0	0	0	0	0	0	0	0	0	0	0	0	0	0	0	0	0	0	0	0	0	0
sp|P32856|STX2_HUMAN;sp|Q16623|STX1A_HUMAN;sp|P61266|STX1B_HUMAN	sp|P32856|STX2_HUMAN	9;1;1	9;1;1	9;1;1	sp|P32856|STX2_HUMAN Syntaxin-2 OS=Homo sapiens OX=9606 GN=STX2 PE=1 SV=3	Syntaxin-2	STX2	3	9	9	9	0	1	1	0	0	0	0	0	0	1	1	0	6	8	8	7	1	3	2	5	3	3	2	6	7	9	8	9	2	4	0	5	5	5	0	6	6	8
sp|P32926|DSG3_HUMAN	sp|P32926|DSG3_HUMAN	4	4	4	sp|P32926|DSG3_HUMAN Desmoglein-3 OS=Homo sapiens OX=9606 GN=DSG3 PE=1 SV=2	Desmoglein-3	DSG3	1	4	4	4	0	0	0	0	0	0	0	0	0	0	0	0	0	0	0	0	0	0	0	0	0	0	0	0	0	0	0	0	0	0	0	0	0	1	0	0	1	0
sp|P32969|RL9_HUMAN	sp|P32969|RL9_HUMAN	10	10	10	sp|P32969|RL9_HUMAN 60S ribosomal protein L9 OS=Homo sapiens OX=9606 GN=RPL9 PE=1 SV=1	60S ribosomal protein L9	RPL9	1	10	10	10	7	5	5	5	6	5	5	6	4	7	7	6	9	9	7	6	9	9	5	8	7	10	8	8	9	10	8	10	10	9	6	7	10	10	8	9	8	10
sp|P33176|KINH_HUMAN;sp|O60282|KIF5C_HUMAN;sp|Q12840|KIF5A_HUMAN	sp|P33176|KINH_HUMAN	36;8;8	36;8;8	36;8;8	sp|P33176|KINH_HUMAN Kinesin-1 heavy chain OS=Homo sapiens OX=9606 GN=KIF5B PE=1 SV=1	Kinesin-1 heavy chain	KIF5B	3	36	36	36	13	16	15	17	18	20	19	18	19	1	0	23	16	17	22	13	20	20	18	20	11	10	21	19	16	11	22	13	17	19	16	18	19	19	21	18	22	20
sp|P33240|CSTF2_HUMAN	sp|P33240|CSTF2_HUMAN	5	5	3	sp|P33240|CSTF2_HUMAN Cleavage stimulation factor subunit 2 OS=Homo sapiens OX=9606 GN=CSTF2 PE=1 SV=1	Cleavage stimulation factor subunit 2	CSTF2	1	5	5	3	4	4	4	4	4	5	3	3	3	0	0	3	0	0	0	0	0	0	0	0	0	0	0	0	0	0	1	0	0	0	0	1	0	0	0	0	0	1
sp|P33316|DUT_HUMAN	sp|P33316|DUT_HUMAN	2	2	2	sp|P33316|DUT_HUMAN Deoxyuridine 5-triphosphate nucleotidohydrolase, mitochondrial OS=Homo sapiens OX=9606 GN=DUT PE=1 SV=4	Deoxyuridine 5-triphosphate nucleotidohydrolase, mitochondrial	DUT	1	2	2	2	1	1	0	0	0	0	0	0	0	0	0	0	1	1	0	1	1	1	1	1	0	0	0	2	1	1	1	2	0	0	0	1	0	0	0	1	0	1
sp|P33527|MRP1_HUMAN	sp|P33527|MRP1_HUMAN	54	54	51	sp|P33527|MRP1_HUMAN Multidrug resistance-associated protein 1 OS=Homo sapiens OX=9606 GN=ABCC1 PE=1 SV=3	Multidrug resistance-associated protein 1	ABCC1	1	54	54	51	7	7	3	7	8	4	4	5	2	1	1	4	34	34	45	31	35	34	29	39	29	29	39	41	33	27	44	38	35	37	37	36	34	39	31	34	37	36
sp|P33981|TTK_HUMAN	sp|P33981|TTK_HUMAN	3	3	3	sp|P33981|TTK_HUMAN Dual specificity protein kinase TTK OS=Homo sapiens OX=9606 GN=TTK PE=1 SV=2	Dual specificity protein kinase TTK	TTK	1	3	3	3	0	0	0	0	0	0	0	1	0	0	0	0	1	2	1	1	0	0	0	0	0	0	0	0	0	0	1	0	0	0	0	0	0	1	0	0	1	2
sp|P33991|MCM4_HUMAN	sp|P33991|MCM4_HUMAN	8	8	8	sp|P33991|MCM4_HUMAN DNA replication licensing factor MCM4 OS=Homo sapiens OX=9606 GN=MCM4 PE=1 SV=5	DNA replication licensing factor MCM4	MCM4	1	8	8	8	3	3	1	2	2	2	2	1	2	1	1	1	0	0	1	0	1	3	2	2	0	0	1	2	2	1	0	1	0	2	0	1	0	1	1	1	0	2
sp|P33992|MCM5_HUMAN	sp|P33992|MCM5_HUMAN	7	7	7	sp|P33992|MCM5_HUMAN DNA replication licensing factor MCM5 OS=Homo sapiens OX=9606 GN=MCM5 PE=1 SV=5	DNA replication licensing factor MCM5	MCM5	1	7	7	7	1	2	0	1	2	1	0	2	0	3	2	0	0	0	1	1	0	2	0	2	0	0	1	1	2	2	1	1	1	4	1	3	1	3	1	4	2	3
sp|P33993|MCM7_HUMAN	sp|P33993|MCM7_HUMAN	16	16	16	sp|P33993|MCM7_HUMAN DNA replication licensing factor MCM7 OS=Homo sapiens OX=9606 GN=MCM7 PE=1 SV=4	DNA replication licensing factor MCM7	MCM7	1	16	16	16	11	13	2	10	7	2	6	12	1	9	7	2	3	10	8	5	4	10	5	8	2	7	7	10	6	6	3	10	3	11	3	6	5	9	6	8	6	12
sp|P34896|GLYC_HUMAN	sp|P34896|GLYC_HUMAN	3	3	3	sp|P34896|GLYC_HUMAN Serine hydroxymethyltransferase, cytosolic OS=Homo sapiens OX=9606 GN=SHMT1 PE=1 SV=1	Serine hydroxymethyltransferase, cytosolic	SHMT1	1	3	3	3	2	1	0	0	1	0	1	1	0	0	0	0	1	0	0	0	0	0	0	1	0	1	0	0	1	0	0	0	1	0	1	1	0	1	0	1	1	0
sp|P34897|GLYM_HUMAN	sp|P34897|GLYM_HUMAN	5	5	5	sp|P34897|GLYM_HUMAN Serine hydroxymethyltransferase, mitochondrial OS=Homo sapiens OX=9606 GN=SHMT2 PE=1 SV=3	Serine hydroxymethyltransferase, mitochondrial	SHMT2	1	5	5	5	1	4	1	1	2	0	2	4	0	3	1	2	1	3	0	1	1	5	0	4	0	2	1	3	1	2	0	0	1	3	1	0	1	4	0	2	0	4
sp|P34931|HS71L_HUMAN	sp|P34931|HS71L_HUMAN	15	1	1	sp|P34931|HS71L_HUMAN Heat shock 70 kDa protein 1-like OS=Homo sapiens OX=9606 GN=HSPA1L PE=1 SV=2	Heat shock 70 kDa protein 1-like	HSPA1L	1	15	1	1	8	9	8	10	11	8	9	10	8	6	6	9	9	11	10	8	11	11	10	11	11	10	12	12	9	9	10	10	11	11	10	11	10	10	11	12	11	11
sp|P34932|HSP74_HUMAN	sp|P34932|HSP74_HUMAN	20	18	18	sp|P34932|HSP74_HUMAN Heat shock 70 kDa protein 4 OS=Homo sapiens OX=9606 GN=HSPA4 PE=1 SV=4	Heat shock 70 kDa protein 4	HSPA4	1	20	18	18	12	13	10	8	7	5	8	10	6	1	0	7	6	6	8	5	8	15	7	15	5	5	8	10	8	2	7	6	9	11	5	8	9	11	8	10	7	8
sp|P34947|GRK5_HUMAN;sp|P43250|GRK6_HUMAN;sp|P32298|GRK4_HUMAN	sp|P34947|GRK5_HUMAN	12;3;1	12;3;1	12;3;1	sp|P34947|GRK5_HUMAN G protein-coupled receptor kinase 5 OS=Homo sapiens OX=9606 GN=GRK5 PE=1 SV=1	G protein-coupled receptor kinase 5	GRK5	3	12	12	12	0	0	0	0	1	0	0	0	0	0	0	1	10	10	8	10	9	9	6	9	7	7	5	9	9	8	8	10	8	9	5	7	9	8	3	8	6	8
sp|P35080|PROF2_HUMAN	sp|P35080|PROF2_HUMAN	2	2	2	sp|P35080|PROF2_HUMAN Profilin-2 OS=Homo sapiens OX=9606 GN=PFN2 PE=1 SV=3	Profilin-2	PFN2	1	2	2	2	1	1	0	2	2	1	1	1	0	0	0	1	1	2	2	1	2	2	2	2	2	1	2	2	1	2	2	2	2	2	2	2	2	2	2	1	2	2
sp|P35221|CTNA1_HUMAN;sp|Q9UI47|CTNA3_HUMAN	sp|P35221|CTNA1_HUMAN	48;1	48;1	39;1	sp|P35221|CTNA1_HUMAN Catenin alpha-1 OS=Homo sapiens OX=9606 GN=CTNNA1 PE=1 SV=1	Catenin alpha-1	CTNNA1	2	48	48	39	22	25	19	22	21	15	17	20	15	0	0	10	40	39	42	42	32	31	24	34	25	27	28	32	39	40	39	37	24	26	23	26	28	30	24	32	30	38
sp|P35222|CTNB1_HUMAN	sp|P35222|CTNB1_HUMAN	19	14	14	sp|P35222|CTNB1_HUMAN Catenin beta-1 OS=Homo sapiens OX=9606 GN=CTNNB1 PE=1 SV=1	Catenin beta-1	CTNNB1	1	19	14	14	8	5	6	0	2	3	2	4	2	0	2	2	9	13	13	11	6	11	7	13	8	8	9	10	11	15	15	11	7	12	8	11	10	13	9	12	10	14
sp|P35232|PHB_HUMAN	sp|P35232|PHB_HUMAN	17	17	17	sp|P35232|PHB_HUMAN Prohibitin OS=Homo sapiens OX=9606 GN=PHB PE=1 SV=1	Prohibitin	PHB	1	17	17	17	7	4	3	9	7	5	6	6	2	7	2	6	10	12	12	12	10	11	9	12	10	10	11	12	10	11	11	11	11	15	10	11	11	12	7	12	11	15
sp|P35240|MERL_HUMAN	sp|P35240|MERL_HUMAN	38	38	37	sp|P35240|MERL_HUMAN Merlin OS=Homo sapiens OX=9606 GN=NF2 PE=1 SV=1	Merlin	NF2	1	38	38	37	7	12	5	11	13	5	5	10	5	0	0	6	30	33	28	33	26	23	16	23	23	25	22	23	29	33	30	32	25	27	21	25	25	27	19	30	27	33
sp|P35241|RADI_HUMAN	sp|P35241|RADI_HUMAN	21	9	9	sp|P35241|RADI_HUMAN Radixin OS=Homo sapiens OX=9606 GN=RDX PE=1 SV=1	Radixin	RDX	1	21	9	9	16	16	13	15	17	14	16	16	12	3	4	13	14	15	14	14	10	11	5	12	7	9	10	10	14	14	13	11	11	11	8	9	12	12	11	10	12	15
sp|P35249|RFC4_HUMAN	sp|P35249|RFC4_HUMAN	2	2	2	sp|P35249|RFC4_HUMAN Replication factor C subunit 4 OS=Homo sapiens OX=9606 GN=RFC4 PE=1 SV=2	Replication factor C subunit 4	RFC4	1	2	2	2	2	2	0	0	0	0	0	0	0	0	0	0	0	0	0	0	0	0	0	0	0	0	0	0	0	0	0	0	0	0	0	0	0	0	0	0	0	0
sp|P35250|RFC2_HUMAN	sp|P35250|RFC2_HUMAN	2	2	2	sp|P35250|RFC2_HUMAN Replication factor C subunit 2 OS=Homo sapiens OX=9606 GN=RFC2 PE=1 SV=3	Replication factor C subunit 2	RFC2	1	2	2	2	0	0	0	0	0	0	0	0	0	0	0	0	0	0	0	0	0	0	0	1	0	0	0	0	0	0	0	0	0	0	0	0	0	0	0	0	0	1
sp|P35251|RFC1_HUMAN	sp|P35251|RFC1_HUMAN	4	4	4	sp|P35251|RFC1_HUMAN Replication factor C subunit 1 OS=Homo sapiens OX=9606 GN=RFC1 PE=1 SV=4	Replication factor C subunit 1	RFC1	1	4	4	4	1	2	1	0	0	1	1	1	2	0	0	1	2	1	1	0	1	1	1	2	1	1	0	0	1	0	0	0	0	0	1	1	0	1	0	0	1	1
sp|P35268|RL22_HUMAN	sp|P35268|RL22_HUMAN	4	4	4	sp|P35268|RL22_HUMAN 60S ribosomal protein L22 OS=Homo sapiens OX=9606 GN=RPL22 PE=1 SV=2	60S ribosomal protein L22	RPL22	1	4	4	4	3	3	3	3	4	3	3	3	3	3	3	3	3	4	4	4	3	4	1	4	3	3	3	4	3	4	4	4	4	4	3	3	4	4	3	4	3	4
sp|P35269|T2FA_HUMAN	sp|P35269|T2FA_HUMAN	1	1	1	sp|P35269|T2FA_HUMAN General transcription factor IIF subunit 1 OS=Homo sapiens OX=9606 GN=GTF2F1 PE=1 SV=2	General transcription factor IIF subunit 1	GTF2F1	1	1	1	1	1	1	1	0	0	1	0	0	1	0	0	0	0	0	0	0	0	0	0	0	0	0	0	0	0	0	0	0	0	0	0	0	0	0	0	0	0	0
sp|P35270|SPRE_HUMAN	sp|P35270|SPRE_HUMAN	4	4	4	sp|P35270|SPRE_HUMAN Sepiapterin reductase OS=Homo sapiens OX=9606 GN=SPR PE=1 SV=1	Sepiapterin reductase	SPR	1	4	4	4	1	1	0	1	1	0	1	1	0	0	0	1	0	0	1	1	1	1	1	1	0	0	1	0	0	0	0	1	1	0	1	1	0	1	0	1	1	3
sp|P35321|SPR1A_HUMAN	sp|P35321|SPR1A_HUMAN	5	5	2	sp|P35321|SPR1A_HUMAN Cornifin-A OS=Homo sapiens OX=9606 GN=SPRR1A PE=1 SV=2	Cornifin-A	SPRR1A	1	5	5	2	1	2	3	1	1	2	3	1	3	1	1	3	5	4	4	4	5	4	5	4	5	5	4	4	5	5	4	5	5	4	4	5	5	5	4	4	5	5
sp|P35326|SPR2A_HUMAN	sp|P35326|SPR2A_HUMAN	5	1	1	sp|P35326|SPR2A_HUMAN Small proline-rich protein 2A OS=Homo sapiens OX=9606 GN=SPRR2A PE=1 SV=1	Small proline-rich protein 2A	SPRR2A	1	5	1	1	3	3	3	2	2	3	3	2	3	2	2	3	5	4	4	4	4	4	4	4	4	5	4	3	4	3	3	4	4	4	4	4	4	4	4	3	5	4
sp|P35367|HRH1_HUMAN	sp|P35367|HRH1_HUMAN	5	5	5	sp|P35367|HRH1_HUMAN Histamine H1 receptor OS=Homo sapiens OX=9606 GN=HRH1 PE=1 SV=1	Histamine H1 receptor	HRH1	1	5	5	5	0	0	0	0	1	0	0	0	0	0	0	0	3	2	2	3	1	1	1	1	1	1	1	2	2	4	3	3	1	2	2	1	2	2	1	3	1	5
sp|P35579|MYH9_HUMAN;REV__sp|Q9UKV3|ACINU_HUMAN	sp|P35579|MYH9_HUMAN	150;1	150;1	125;1	sp|P35579|MYH9_HUMAN Myosin-9 OS=Homo sapiens OX=9606 GN=MYH9 PE=1 SV=4	Myosin-9	MYH9	2	150	150	125	103	107	72	99	99	89	81	89	76	22	5	78	91	27	72	73	96	114	95	52	86	103	89	51	117	68	63	115	117	88	69	74	115	101	104	102	103	123
sp|P35580|MYH10_HUMAN	sp|P35580|MYH10_HUMAN	61	42	38	sp|P35580|MYH10_HUMAN Myosin-10 OS=Homo sapiens OX=9606 GN=MYH10 PE=1 SV=3	Myosin-10	MYH10	1	61	42	38	26	28	9	23	26	12	13	15	10	3	1	14	21	5	13	15	19	38	22	11	16	27	20	8	33	12	10	37	27	18	14	12	25	25	24	26	25	41
sp|P35606|COPB2_HUMAN	sp|P35606|COPB2_HUMAN	16	16	16	sp|P35606|COPB2_HUMAN Coatomer subunit beta OS=Homo sapiens OX=9606 GN=COPB2 PE=1 SV=2	Coatomer subunit beta	COPB2	1	16	16	16	11	10	12	9	7	7	4	9	6	0	0	3	2	1	2	0	2	3	0	3	2	2	0	0	3	0	0	2	2	1	0	0	2	3	2	2	6	3
sp|P35609|ACTN2_HUMAN	sp|P35609|ACTN2_HUMAN	19	5	4	sp|P35609|ACTN2_HUMAN Alpha-actinin-2 OS=Homo sapiens OX=9606 GN=ACTN2 PE=1 SV=1	Alpha-actinin-2	ACTN2	1	19	5	4	4	4	2	5	4	3	3	4	2	0	0	1	7	1	7	4	4	12	6	7	5	7	6	3	11	2	4	5	7	6	11	3	9	9	8	9	9	12
sp|P35610|SOAT1_HUMAN	sp|P35610|SOAT1_HUMAN	7	7	7	sp|P35610|SOAT1_HUMAN Sterol O-acyltransferase 1 OS=Homo sapiens OX=9606 GN=SOAT1 PE=1 SV=3	Sterol O-acyltransferase 1	SOAT1	1	7	7	7	2	2	1	2	3	1	1	2	2	0	0	2	4	5	4	5	4	4	2	4	2	2	2	3	4	5	6	2	4	3	3	3	3	4	2	2	3	3
sp|P35611|ADDA_HUMAN	sp|P35611|ADDA_HUMAN	14	13	13	sp|P35611|ADDA_HUMAN Alpha-adducin OS=Homo sapiens OX=9606 GN=ADD1 PE=1 SV=2	Alpha-adducin	ADD1	1	14	13	13	2	2	1	3	3	2	2	5	2	0	0	2	10	12	8	7	10	10	2	6	4	8	6	8	11	10	9	8	10	10	6	7	9	10	4	7	10	10
sp|P35612|ADDB_HUMAN	sp|P35612|ADDB_HUMAN	19	19	18	sp|P35612|ADDB_HUMAN Beta-adducin OS=Homo sapiens OX=9606 GN=ADD2 PE=1 SV=3	Beta-adducin	ADD2	1	19	19	18	7	8	4	5	7	1	3	6	2	0	0	0	5	11	10	6	6	7	2	4	4	5	4	10	8	6	12	6	3	6	1	5	4	6	2	3	6	13
sp|P35613|BASI_HUMAN	sp|P35613|BASI_HUMAN	10	10	10	sp|P35613|BASI_HUMAN Basigin OS=Homo sapiens OX=9606 GN=BSG PE=1 SV=2	Basigin	BSG	1	10	10	10	0	0	0	0	0	0	1	0	0	0	0	0	9	9	9	10	8	8	6	8	6	7	8	8	7	10	9	10	8	7	6	7	7	8	5	6	8	9
sp|P35637|FUS_HUMAN	sp|P35637|FUS_HUMAN	9	9	7	sp|P35637|FUS_HUMAN RNA-binding protein FUS OS=Homo sapiens OX=9606 GN=FUS PE=1 SV=1	RNA-binding protein FUS	FUS	1	9	9	7	3	4	3	3	3	3	2	3	2	3	2	3	2	6	2	5	7	4	2	4	5	6	5	2	5	6	0	2	8	4	3	4	6	4	3	2	3	3
sp|P35658|NU214_HUMAN	sp|P35658|NU214_HUMAN	42	42	42	sp|P35658|NU214_HUMAN Nuclear pore complex protein Nup214 OS=Homo sapiens OX=9606 GN=NUP214 PE=1 SV=2	Nuclear pore complex protein Nup214	NUP214	1	42	42	42	30	32	27	31	34	35	30	31	30	1	1	32	0	1	3	0	1	3	2	6	0	1	0	2	3	0	3	4	0	0	2	3	0	2	6	4	2	3
sp|P35659|DEK_HUMAN	sp|P35659|DEK_HUMAN	5	5	5	sp|P35659|DEK_HUMAN Protein DEK OS=Homo sapiens OX=9606 GN=DEK PE=1 SV=1	Protein DEK	DEK	1	5	5	5	0	0	0	1	0	0	0	0	0	0	0	0	1	1	3	2	1	2	1	3	1	3	2	3	1	1	2	2	1	1	0	1	1	2	1	2	0	2
sp|P35749|MYH11_HUMAN	sp|P35749|MYH11_HUMAN	20	1	1	sp|P35749|MYH11_HUMAN Myosin-11 OS=Homo sapiens OX=9606 GN=MYH11 PE=1 SV=3	Myosin-11	MYH11	1	20	1	1	12	12	9	12	14	11	10	10	10	2	0	10	11	3	8	9	13	13	12	7	10	11	12	6	14	9	7	15	14	12	11	10	13	12	14	14	15	15
sp|P35754|GLRX1_HUMAN	sp|P35754|GLRX1_HUMAN	3	3	3	sp|P35754|GLRX1_HUMAN Glutaredoxin-1 OS=Homo sapiens OX=9606 GN=GLRX PE=1 SV=2	Glutaredoxin-1	GLRX	1	3	3	3	0	0	0	0	1	1	0	0	0	0	0	1	3	3	1	1	3	1	2	1	3	3	2	1	3	2	1	1	3	3	3	1	3	3	2	1	3	3
sp|P35998|PRS7_HUMAN	sp|P35998|PRS7_HUMAN	13	13	13	sp|P35998|PRS7_HUMAN 26S proteasome regulatory subunit 7 OS=Homo sapiens OX=9606 GN=PSMC2 PE=1 SV=3	26S proteasome regulatory subunit 7	PSMC2	1	13	13	13	0	2	0	6	2	2	2	6	1	3	2	2	2	2	3	0	4	7	2	6	1	3	4	6	2	0	0	2	4	3	1	1	3	3	2	6	4	4
sp|P36021|MOT8_HUMAN	sp|P36021|MOT8_HUMAN	3	3	3	sp|P36021|MOT8_HUMAN Monocarboxylate transporter 8 OS=Homo sapiens OX=9606 GN=SLC16A2 PE=1 SV=2	Monocarboxylate transporter 8	SLC16A2	1	3	3	3	0	0	0	0	0	0	0	0	0	0	0	0	2	2	3	2	2	2	2	2	2	1	2	2	2	3	2	3	2	1	1	2	3	3	1	2	0	1
sp|P36383|CXG1_HUMAN	sp|P36383|CXG1_HUMAN	5	5	5	sp|P36383|CXG1_HUMAN Gap junction gamma-1 protein OS=Homo sapiens OX=9606 GN=GJC1 PE=1 SV=2	Gap junction gamma-1 protein	GJC1	1	5	5	5	0	0	0	0	0	0	0	0	0	0	0	0	2	1	1	3	0	1	0	1	1	1	0	1	1	4	1	4	1	1	0	1	0	1	0	2	2	3
sp|P36404|ARL2_HUMAN	sp|P36404|ARL2_HUMAN	5	5	5	sp|P36404|ARL2_HUMAN ADP-ribosylation factor-like protein 2 OS=Homo sapiens OX=9606 GN=ARL2 PE=1 SV=4	ADP-ribosylation factor-like protein 2	ARL2	1	5	5	5	0	0	0	0	0	0	0	0	0	0	0	0	1	3	3	5	2	1	0	2	0	1	0	2	0	2	1	1	0	1	0	1	0	1	0	2	1	0
sp|P36405|ARL3_HUMAN	sp|P36405|ARL3_HUMAN	6	6	6	sp|P36405|ARL3_HUMAN ADP-ribosylation factor-like protein 3 OS=Homo sapiens OX=9606 GN=ARL3 PE=1 SV=2	ADP-ribosylation factor-like protein 3	ARL3	1	6	6	6	4	5	0	2	3	0	1	3	2	0	1	2	4	4	3	4	1	0	0	2	0	0	1	3	4	4	4	5	2	4	1	2	3	3	0	5	4	4
sp|P36406|TRI23_HUMAN	sp|P36406|TRI23_HUMAN	1	1	1	sp|P36406|TRI23_HUMAN E3 ubiquitin-protein ligase TRIM23 OS=Homo sapiens OX=9606 GN=TRIM23 PE=1 SV=1	E3 ubiquitin-protein ligase TRIM23	TRIM23	1	1	1	1	0	0	0	0	0	0	1	0	0	0	0	0	1	1	1	1	1	1	1	1	1	1	1	1	1	1	1	1	1	1	1	1	1	1	1	1	1	1
sp|P36507|MP2K2_HUMAN	sp|P36507|MP2K2_HUMAN	5	3	3	sp|P36507|MP2K2_HUMAN Dual specificity mitogen-activated protein kinase kinase 2 OS=Homo sapiens OX=9606 GN=MAP2K2 PE=1 SV=1	Dual specificity mitogen-activated protein kinase kinase 2	MAP2K2	1	5	3	3	0	1	0	0	2	1	0	0	0	0	0	0	0	0	0	0	0	0	0	0	0	0	0	0	0	0	0	0	0	0	1	0	0	1	0	1	1	1
sp|P36542|ATPG_HUMAN	sp|P36542|ATPG_HUMAN	7	7	7	sp|P36542|ATPG_HUMAN ATP synthase subunit gamma, mitochondrial OS=Homo sapiens OX=9606 GN=ATP5F1C PE=1 SV=1	ATP synthase subunit gamma, mitochondrial	ATP5F1C	1	7	7	7	3	3	0	2	3	0	1	2	1	3	1	2	2	5	4	3	2	3	3	3	3	3	3	4	2	4	4	4	3	3	3	4	3	3	3	5	3	4
sp|P36578|RL4_HUMAN	sp|P36578|RL4_HUMAN	22	22	22	sp|P36578|RL4_HUMAN 60S ribosomal protein L4 OS=Homo sapiens OX=9606 GN=RPL4 PE=1 SV=5	60S ribosomal protein L4	RPL4	1	22	22	22	17	15	14	15	15	15	15	14	15	17	18	15	20	19	20	18	18	20	17	19	18	17	20	20	18	18	20	19	19	17	16	17	18	19	18	20	16	17
sp|P36776|LONM_HUMAN	sp|P36776|LONM_HUMAN	4	4	4	sp|P36776|LONM_HUMAN Lon protease homolog, mitochondrial OS=Homo sapiens OX=9606 GN=LONP1 PE=1 SV=2	Lon protease homolog, mitochondrial	LONP1	1	4	4	4	0	0	0	0	0	0	0	0	0	1	1	2	0	0	0	0	0	1	0	2	0	0	1	1	0	0	0	0	1	1	0	0	0	1	0	0	0	1
sp|P36871|PGM1_HUMAN	sp|P36871|PGM1_HUMAN	5	5	5	sp|P36871|PGM1_HUMAN Phosphoglucomutase-1 OS=Homo sapiens OX=9606 GN=PGM1 PE=1 SV=3	Phosphoglucomutase-1	PGM1	1	5	5	5	0	0	0	0	0	0	0	0	0	0	0	0	0	1	1	0	0	0	0	1	1	1	1	3	0	0	0	0	0	0	4	0	0	0	0	0	0	0
sp|P36873|PP1G_HUMAN	sp|P36873|PP1G_HUMAN	17	3	3	sp|P36873|PP1G_HUMAN Serine/threonine-protein phosphatase PP1-gamma catalytic subunit OS=Homo sapiens OX=9606 GN=PPP1CC PE=1 SV=1	Serine/threonine-protein phosphatase PP1-gamma catalytic subunit	PPP1CC	1	17	3	3	10	12	8	9	8	6	4	5	7	0	0	5	14	13	14	14	12	12	7	13	11	9	9	13	12	14	14	15	11	12	9	13	12	11	8	11	12	16
sp|P36894|BMR1A_HUMAN;sp|O00238|BMR1B_HUMAN	sp|P36894|BMR1A_HUMAN;sp|O00238|BMR1B_HUMAN	2;1	2;1	2;1	sp|P36894|BMR1A_HUMAN Bone morphogenetic protein receptor type-1A OS=Homo sapiens OX=9606 GN=BMPR1A PE=1 SV=2;sp|O00238|BMR1B_HUMAN Bone morphogenetic protein receptor type-1B OS=Homo sapiens OX=9606 GN=BMPR1B PE=1 SV=1	Bone morphogenetic protein receptor type-1A	BMPR1A	2	2	2	2	0	0	0	0	0	0	0	0	0	0	0	0	0	0	2	0	0	1	0	0	0	0	0	0	0	0	1	1	0	0	0	0	0	0	0	0	0	1
sp|P36896|ACV1B_HUMAN;sp|Q8NER5|ACV1C_HUMAN;sp|P36897|TGFR1_HUMAN	sp|P36896|ACV1B_HUMAN	6;2;2	6;2;2	6;2;2	sp|P36896|ACV1B_HUMAN Activin receptor type-1B OS=Homo sapiens OX=9606 GN=ACVR1B PE=1 SV=1	Activin receptor type-1B	ACVR1B	3	6	6	6	0	0	0	0	0	0	0	0	0	0	0	0	1	3	4	2	1	3	2	5	2	2	4	4	0	1	4	1	1	5	3	3	1	3	2	2	1	1
sp|P36941|TNR3_HUMAN	sp|P36941|TNR3_HUMAN	2	2	2	sp|P36941|TNR3_HUMAN Tumor necrosis factor receptor superfamily member 3 OS=Homo sapiens OX=9606 GN=LTBR PE=1 SV=1	Tumor necrosis factor receptor superfamily member 3	LTBR	1	2	2	2	0	0	0	0	0	0	0	0	0	0	0	0	2	2	2	1	1	1	0	2	1	1	1	2	1	2	2	2	0	1	1	1	0	2	1	2	1	1
sp|P36952|SPB5_HUMAN	sp|P36952|SPB5_HUMAN	15	15	15	sp|P36952|SPB5_HUMAN Serpin B5 OS=Homo sapiens OX=9606 GN=SERPINB5 PE=1 SV=2	Serpin B5	SERPINB5	1	15	15	15	0	0	0	0	0	0	0	0	0	0	0	0	2	2	0	0	6	0	3	1	4	5	1	0	2	0	0	10	5	2	0	0	6	4	2	0	5	0
sp|P37108|SRP14_HUMAN	sp|P37108|SRP14_HUMAN	1	1	1	sp|P37108|SRP14_HUMAN Signal recognition particle 14 kDa protein OS=Homo sapiens OX=9606 GN=SRP14 PE=1 SV=2	Signal recognition particle 14 kDa protein	SRP14	1	1	1	1	1	1	1	1	1	0	1	1	1	0	0	1	1	1	1	0	1	1	1	1	0	1	1	1	0	1	1	1	1	1	1	1	1	1	1	1	1	1
sp|P37173|TGFR2_HUMAN	sp|P37173|TGFR2_HUMAN	1	1	1	sp|P37173|TGFR2_HUMAN TGF-beta receptor type-2 OS=Homo sapiens OX=9606 GN=TGFBR2 PE=1 SV=2	TGF-beta receptor type-2	TGFBR2	1	1	1	1	0	0	0	0	0	0	0	0	0	0	0	0	0	0	0	0	0	0	0	0	0	0	0	0	0	0	0	0	0	0	0	0	0	0	0	0	0	0
sp|P37198|NUP62_HUMAN	sp|P37198|NUP62_HUMAN	10	10	10	sp|P37198|NUP62_HUMAN Nuclear pore glycoprotein p62 OS=Homo sapiens OX=9606 GN=NUP62 PE=1 SV=3	Nuclear pore glycoprotein p62	NUP62	1	10	10	10	8	8	9	8	9	6	8	8	6	0	0	6	1	0	1	0	0	2	0	0	0	0	0	0	0	0	0	1	0	0	0	0	0	0	0	0	0	0
sp|P37802|TAGL2_HUMAN	sp|P37802|TAGL2_HUMAN	17	17	16	sp|P37802|TAGL2_HUMAN Transgelin-2 OS=Homo sapiens OX=9606 GN=TAGLN2 PE=1 SV=3	Transgelin-2	TAGLN2	1	17	17	16	14	15	11	13	14	13	15	13	12	4	2	9	15	14	14	16	11	11	7	11	11	11	9	12	13	15	11	12	11	10	8	10	10	12	9	11	13	13
sp|P37837|TALDO_HUMAN	sp|P37837|TALDO_HUMAN	8	8	8	sp|P37837|TALDO_HUMAN Transaldolase OS=Homo sapiens OX=9606 GN=TALDO1 PE=1 SV=2	Transaldolase	TALDO1	1	8	8	8	5	6	4	1	2	2	2	2	2	0	0	2	2	4	4	3	4	3	0	6	3	5	1	4	2	2	1	2	2	6	3	3	2	2	3	1	3	2
sp|P37840|SYUA_HUMAN	sp|P37840|SYUA_HUMAN	3	3	3	sp|P37840|SYUA_HUMAN Alpha-synuclein OS=Homo sapiens OX=9606 GN=SNCA PE=1 SV=1	Alpha-synuclein	SNCA	1	3	3	3	2	2	0	2	1	0	1	1	0	0	0	0	2	2	1	3	0	0	0	0	0	0	0	1	1	2	1	3	1	0	0	0	0	1	0	0	0	2
sp|P38117|ETFB_HUMAN	sp|P38117|ETFB_HUMAN	9	9	9	sp|P38117|ETFB_HUMAN Electron transfer flavoprotein subunit beta OS=Homo sapiens OX=9606 GN=ETFB PE=1 SV=3	Electron transfer flavoprotein subunit beta	ETFB	1	9	9	9	4	6	2	6	6	2	5	6	2	5	3	4	7	7	6	8	2	3	1	6	4	6	4	5	7	8	6	6	6	4	2	4	4	6	4	6	4	6
sp|P38159|RBMX_HUMAN;sp|Q96E39|RMXL1_HUMAN;sp|O75526|RMXL2_HUMAN;sp|Q8N7X1|RMXL3_HUMAN	sp|P38159|RBMX_HUMAN;sp|Q96E39|RMXL1_HUMAN	11;8;2;1	11;8;2;1	11;8;2;1	sp|P38159|RBMX_HUMAN RNA-binding motif protein, X chromosome OS=Homo sapiens OX=9606 GN=RBMX PE=1 SV=3;sp|Q96E39|RMXL1_HUMAN RNA binding motif protein, X-linked-like-1 OS=Homo sapiens OX=9606 GN=RBMXL1 PE=1 SV=1	RNA-binding motif protein, X chromosome	RBMX	4	11	11	11	7	5	10	5	3	3	10	4	4	0	3	8	4	2	2	4	10	8	3	2	7	6	3	0	7	4	0	1	9	6	2	0	9	5	4	2	3	6
sp|P38398|BRCA1_HUMAN	sp|P38398|BRCA1_HUMAN	1	1	1	sp|P38398|BRCA1_HUMAN Breast cancer type 1 susceptibility protein OS=Homo sapiens OX=9606 GN=BRCA1 PE=1 SV=2	Breast cancer type 1 susceptibility protein	BRCA1	1	1	1	1	0	0	0	0	0	0	0	0	1	0	0	0	0	0	0	0	0	0	0	0	0	0	0	0	0	0	0	0	0	0	0	0	0	0	0	0	0	0
sp|P38432|COIL_HUMAN	sp|P38432|COIL_HUMAN	8	8	8	sp|P38432|COIL_HUMAN Coilin OS=Homo sapiens OX=9606 GN=COIL PE=1 SV=1	Coilin	COIL	1	8	8	8	0	0	0	0	0	0	0	0	0	0	0	0	1	1	0	0	1	4	2	0	0	2	0	0	4	0	0	0	3	0	0	0	4	2	7	3	5	5
sp|P38606|VATA_HUMAN	sp|P38606|VATA_HUMAN	15	15	15	sp|P38606|VATA_HUMAN V-type proton ATPase catalytic subunit A OS=Homo sapiens OX=9606 GN=ATP6V1A PE=1 SV=2	V-type proton ATPase catalytic subunit A	ATP6V1A	1	15	15	15	9	10	8	8	6	8	8	8	7	1	0	6	1	0	2	1	0	0	0	1	1	1	0	1	0	0	0	1	0	0	0	0	0	0	0	0	0	1
sp|P38646|GRP75_HUMAN	sp|P38646|GRP75_HUMAN	30	29	29	sp|P38646|GRP75_HUMAN Stress-70 protein, mitochondrial OS=Homo sapiens OX=9606 GN=HSPA9 PE=1 SV=2	Stress-70 protein, mitochondrial	HSPA9	1	30	29	29	10	13	11	13	14	15	11	17	13	15	10	15	12	15	16	16	16	22	17	22	12	11	19	22	17	13	11	15	16	24	18	22	15	19	14	20	13	20
sp|P38919|IF4A3_HUMAN	sp|P38919|IF4A3_HUMAN	8	5	5	sp|P38919|IF4A3_HUMAN Eukaryotic initiation factor 4A-III OS=Homo sapiens OX=9606 GN=EIF4A3 PE=1 SV=4	Eukaryotic initiation factor 4A-III	EIF4A3	1	8	5	5	3	3	1	2	3	1	1	1	0	1	1	2	4	6	4	3	4	6	5	6	3	5	5	4	3	4	2	2	4	5	2	2	3	4	2	6	1	5
sp|P39019|RS19_HUMAN	sp|P39019|RS19_HUMAN	7	7	7	sp|P39019|RS19_HUMAN 40S ribosomal protein S19 OS=Homo sapiens OX=9606 GN=RPS19 PE=1 SV=2	40S ribosomal protein S19	RPS19	1	7	7	7	0	0	0	0	0	2	0	0	0	1	0	4	1	1	0	0	2	0	0	7	2	1	1	5	1	1	1	1	1	5	3	0	1	0	0	0	0	0
sp|P39023|RL3_HUMAN;sp|Q92901|RL3L_HUMAN	sp|P39023|RL3_HUMAN	19;3	19;3	19;3	sp|P39023|RL3_HUMAN 60S ribosomal protein L3 OS=Homo sapiens OX=9606 GN=RPL3 PE=1 SV=2	60S ribosomal protein L3	RPL3	2	19	19	19	11	10	10	11	13	9	12	13	8	11	10	9	18	15	13	13	16	16	11	15	16	14	14	15	14	14	11	11	16	16	13	13	15	13	13	11	15	15
sp|P39656|OST48_HUMAN	sp|P39656|OST48_HUMAN	7	7	7	sp|P39656|OST48_HUMAN Dolichyl-diphosphooligosaccharide--protein glycosyltransferase 48 kDa subunit OS=Homo sapiens OX=9606 GN=DDOST PE=1 SV=4	Dolichyl-diphosphooligosaccharide--protein glycosyltransferase 48 kDa subunit	DDOST	1	7	7	7	5	5	3	5	5	5	3	5	5	3	4	6	1	1	1	1	0	1	0	5	0	2	0	0	2	1	0	0	1	1	0	1	2	2	0	1	3	1
sp|P39748|FEN1_HUMAN	sp|P39748|FEN1_HUMAN	3	3	3	sp|P39748|FEN1_HUMAN Flap endonuclease 1 OS=Homo sapiens OX=9606 GN=FEN1 PE=1 SV=1	Flap endonuclease 1	FEN1	1	3	3	3	3	3	2	3	2	2	2	2	0	1	1	2	1	2	1	2	2	2	1	2	0	1	1	2	1	2	0	1	2	3	0	3	2	2	0	1	1	3
sp|P39880|CUX1_HUMAN	sp|P39880|CUX1_HUMAN	5	1	1	sp|P39880|CUX1_HUMAN Homeobox protein cut-like 1 OS=Homo sapiens OX=9606 GN=CUX1 PE=1 SV=3	Homeobox protein cut-like 1	CUX1	1	5	1	1	1	1	2	3	2	2	1	2	2	0	0	2	0	0	2	0	0	0	0	0	0	0	0	0	0	0	0	0	0	0	0	0	0	0	0	0	0	2
sp|P40121|CAPG_HUMAN	sp|P40121|CAPG_HUMAN	5	5	5	sp|P40121|CAPG_HUMAN Macrophage-capping protein OS=Homo sapiens OX=9606 GN=CAPG PE=1 SV=2	Macrophage-capping protein	CAPG	1	5	5	5	4	4	0	0	0	0	1	1	0	0	0	0	1	0	1	0	0	0	0	0	1	0	0	0	0	1	0	1	0	1	0	0	0	0	0	0	0	0
sp|P40189|IL6RB_HUMAN	sp|P40189|IL6RB_HUMAN	17	17	17	sp|P40189|IL6RB_HUMAN Interleukin-6 receptor subunit beta OS=Homo sapiens OX=9606 GN=IL6ST PE=1 SV=2	Interleukin-6 receptor subunit beta	IL6ST	1	17	17	17	0	0	0	0	0	0	0	0	0	0	0	0	12	11	11	10	9	8	7	10	8	8	8	12	11	9	9	10	7	7	6	9	7	8	7	10	8	11
sp|P40222|TXLNA_HUMAN	sp|P40222|TXLNA_HUMAN	4	4	4	sp|P40222|TXLNA_HUMAN Alpha-taxilin OS=Homo sapiens OX=9606 GN=TXLNA PE=1 SV=3	Alpha-taxilin	TXLNA	1	4	4	4	1	1	1	1	2	0	1	1	0	0	0	0	0	0	0	0	0	0	0	3	0	0	0	0	0	0	1	2	0	0	0	1	0	0	1	0	0	0
sp|P40227|TCPZ_HUMAN;tr|Q2G052|Q2G052_STAA8	sp|P40227|TCPZ_HUMAN	16;1	16;1	15;1	sp|P40227|TCPZ_HUMAN T-complex protein 1 subunit zeta OS=Homo sapiens OX=9606 GN=CCT6A PE=1 SV=3	T-complex protein 1 subunit zeta	CCT6A	2	16	16	15	8	7	7	10	7	7	7	7	6	8	6	8	7	9	5	7	10	13	10	7	7	8	9	10	7	8	7	8	10	12	6	8	8	8	8	9	6	7
sp|P40261|NNMT_HUMAN	sp|P40261|NNMT_HUMAN	10	10	10	sp|P40261|NNMT_HUMAN Nicotinamide N-methyltransferase OS=Homo sapiens OX=9606 GN=NNMT PE=1 SV=1	Nicotinamide N-methyltransferase	NNMT	1	10	10	10	8	8	8	8	8	8	8	7	7	0	0	5	5	3	5	3	1	4	3	3	1	3	1	4	6	1	5	4	2	1	1	1	2	3	2	3	2	5
sp|P40429|RL13A_HUMAN;sp|Q6NVV1|R13P3_HUMAN	sp|P40429|RL13A_HUMAN	10;4	10;4	10;4	sp|P40429|RL13A_HUMAN 60S ribosomal protein L13a OS=Homo sapiens OX=9606 GN=RPL13A PE=1 SV=2	60S ribosomal protein L13a	RPL13A	2	10	10	10	4	5	4	5	4	6	5	5	5	4	4	6	9	9	10	10	9	7	9	10	8	10	8	10	9	9	10	9	9	9	6	9	9	9	5	8	8	9
sp|P40616|ARL1_HUMAN	sp|P40616|ARL1_HUMAN	5	5	5	sp|P40616|ARL1_HUMAN ADP-ribosylation factor-like protein 1 OS=Homo sapiens OX=9606 GN=ARL1 PE=1 SV=1	ADP-ribosylation factor-like protein 1	ARL1	1	5	5	5	2	2	3	2	2	2	2	3	2	3	2	3	2	3	3	2	2	3	1	5	2	3	2	1	3	3	2	3	2	3	2	3	2	3	2	2	2	4
sp|P40692|MLH1_HUMAN	sp|P40692|MLH1_HUMAN	7	7	7	sp|P40692|MLH1_HUMAN DNA mismatch repair protein Mlh1 OS=Homo sapiens OX=9606 GN=MLH1 PE=1 SV=1	DNA mismatch repair protein Mlh1	MLH1	1	7	7	7	1	3	0	4	3	4	4	5	6	0	0	4	0	0	0	0	0	0	0	0	0	0	0	1	0	0	0	0	0	0	0	0	0	0	0	0	0	0
sp|P40763|STAT3_HUMAN	sp|P40763|STAT3_HUMAN	18	18	18	sp|P40763|STAT3_HUMAN Signal transducer and activator of transcription 3 OS=Homo sapiens OX=9606 GN=STAT3 PE=1 SV=2	Signal transducer and activator of transcription 3	STAT3	1	18	18	18	11	10	9	13	15	11	12	13	8	2	3	6	7	5	6	4	8	7	4	7	1	3	4	3	7	7	7	3	5	4	2	2	4	7	4	5	6	9
sp|P40818|UBP8_HUMAN	sp|P40818|UBP8_HUMAN	10	10	10	sp|P40818|UBP8_HUMAN Ubiquitin carboxyl-terminal hydrolase 8 OS=Homo sapiens OX=9606 GN=USP8 PE=1 SV=1	Ubiquitin carboxyl-terminal hydrolase 8	USP8	1	10	10	10	7	9	5	8	6	6	2	6	4	1	0	4	1	2	1	0	0	0	0	0	0	0	0	0	2	1	0	1	0	0	0	0	0	0	0	0	0	0
sp|P40855|PEX19_HUMAN	sp|P40855|PEX19_HUMAN	2	2	2	sp|P40855|PEX19_HUMAN Peroxisomal biogenesis factor 19 OS=Homo sapiens OX=9606 GN=PEX19 PE=1 SV=1	Peroxisomal biogenesis factor 19	PEX19	1	2	2	2	1	0	0	1	2	1	0	0	0	0	0	0	0	0	0	0	0	0	0	0	0	0	0	0	0	0	0	0	0	0	0	0	0	0	0	0	0	0
sp|P40925|MDHC_HUMAN	sp|P40925|MDHC_HUMAN	7	7	7	sp|P40925|MDHC_HUMAN Malate dehydrogenase, cytoplasmic OS=Homo sapiens OX=9606 GN=MDH1 PE=1 SV=4	Malate dehydrogenase, cytoplasmic	MDH1	1	7	7	7	0	2	0	0	0	0	0	0	0	0	0	2	2	1	0	0	1	1	0	3	2	2	0	0	2	0	0	3	2	3	2	0	2	1	3	1	4	1
sp|P40926|MDHM_HUMAN	sp|P40926|MDHM_HUMAN	12	12	12	sp|P40926|MDHM_HUMAN Malate dehydrogenase, mitochondrial OS=Homo sapiens OX=9606 GN=MDH2 PE=1 SV=3	Malate dehydrogenase, mitochondrial	MDH2	1	12	12	12	0	1	1	0	0	3	1	0	0	3	0	7	4	3	0	1	6	3	3	4	4	7	2	2	7	5	1	1	4	5	4	2	5	2	5	2	6	3
sp|P40939|ECHA_HUMAN	sp|P40939|ECHA_HUMAN	9	9	9	sp|P40939|ECHA_HUMAN Trifunctional enzyme subunit alpha, mitochondrial OS=Homo sapiens OX=9606 GN=HADHA PE=1 SV=2	Trifunctional enzyme subunit alpha, mitochondrial	HADHA	1	9	9	9	2	3	0	3	4	0	2	3	0	1	1	3	0	0	1	1	0	3	1	3	0	0	0	1	1	0	0	1	1	2	0	0	0	1	0	1	1	0
sp|P41091|IF2G_HUMAN;sp|Q2VIR3|IF2GL_HUMAN	sp|P41091|IF2G_HUMAN;sp|Q2VIR3|IF2GL_HUMAN	14;11	14;11	14;11	sp|P41091|IF2G_HUMAN Eukaryotic translation initiation factor 2 subunit 3 OS=Homo sapiens OX=9606 GN=EIF2S3 PE=1 SV=3;sp|Q2VIR3|IF2GL_HUMAN Eukaryotic translation initiation factor 2 subunit 3B OS=Homo sapiens OX=9606 GN=EIF2S3B PE=2 SV=2	Eukaryotic translation initiation factor 2 subunit 3	EIF2S3	2	14	14	14	10	12	9	10	10	9	8	9	4	6	4	4	7	8	6	5	7	8	2	10	4	9	4	9	8	4	4	5	8	7	5	3	8	9	3	7	5	9
sp|P41219|PERI_HUMAN	sp|P41219|PERI_HUMAN	5	1	1	sp|P41219|PERI_HUMAN Peripherin OS=Homo sapiens OX=9606 GN=PRPH PE=1 SV=2	Peripherin	PRPH	1	5	1	1	4	4	4	4	4	4	4	4	4	1	0	3	3	3	3	2	2	3	2	2	3	4	3	1	4	2	1	2	2	1	4	3	3	3	4	3	4	3
sp|P41223|BUD31_HUMAN	sp|P41223|BUD31_HUMAN	5	5	5	sp|P41223|BUD31_HUMAN Protein BUD31 homolog OS=Homo sapiens OX=9606 GN=BUD31 PE=1 SV=2	Protein BUD31 homolog	BUD31	1	5	5	5	2	2	0	0	0	0	0	1	0	0	0	0	1	4	2	4	0	0	0	2	0	1	0	3	1	4	2	2	1	0	0	1	0	1	0	1	0	1
sp|P41227|NAA10_HUMAN	sp|P41227|NAA10_HUMAN	2	2	2	sp|P41227|NAA10_HUMAN N-alpha-acetyltransferase 10 OS=Homo sapiens OX=9606 GN=NAA10 PE=1 SV=1	N-alpha-acetyltransferase 10	NAA10	1	2	2	2	0	0	0	0	0	0	0	1	0	1	0	0	0	1	0	0	0	0	0	1	0	0	0	0	1	0	0	0	0	0	0	0	1	0	0	0	1	1
sp|P41231|P2RY2_HUMAN	sp|P41231|P2RY2_HUMAN	9	9	9	sp|P41231|P2RY2_HUMAN P2Y purinoceptor 2 OS=Homo sapiens OX=9606 GN=P2RY2 PE=1 SV=4	P2Y purinoceptor 2	P2RY2	1	9	9	9	0	0	0	0	0	0	0	0	0	0	0	0	6	5	3	7	3	4	2	2	1	1	2	5	5	7	4	5	4	4	3	3	4	5	1	4	5	7
sp|P41236|IPP2_HUMAN;sp|Q6NXS1|IPP2B_HUMAN	sp|P41236|IPP2_HUMAN;sp|Q6NXS1|IPP2B_HUMAN	5;3	5;3	5;3	sp|P41236|IPP2_HUMAN Protein phosphatase inhibitor 2 OS=Homo sapiens OX=9606 GN=PPP1R2 PE=1 SV=2;sp|Q6NXS1|IPP2B_HUMAN Protein phosphatase inhibitor 2 family member B OS=Homo sapiens OX=9606 GN=PPP1R2B PE=1 SV=2	Protein phosphatase inhibitor 2	PPP1R2	2	5	5	5	4	5	1	3	3	2	1	4	0	0	0	0	0	0	0	0	0	0	0	0	0	0	0	0	0	0	0	0	0	0	0	0	0	0	0	0	0	0
sp|P41250|GARS_HUMAN	sp|P41250|GARS_HUMAN	8	8	8	sp|P41250|GARS_HUMAN Glycine--tRNA ligase OS=Homo sapiens OX=9606 GN=GARS1 PE=1 SV=3	Glycine--tRNA ligase	GARS1	1	8	8	8	5	3	0	4	5	0	5	4	0	5	3	3	0	1	0	1	1	2	0	3	1	0	0	1	0	0	0	2	1	3	0	1	0	1	0	1	0	2
sp|P41252|SYIC_HUMAN	sp|P41252|SYIC_HUMAN	22	22	22	sp|P41252|SYIC_HUMAN Isoleucine--tRNA ligase, cytoplasmic OS=Homo sapiens OX=9606 GN=IARS1 PE=1 SV=2	Isoleucine--tRNA ligase, cytoplasmic	IARS1	1	22	22	22	7	9	5	10	11	7	8	12	3	11	8	11	2	1	7	1	1	8	5	6	0	1	5	4	7	0	0	3	6	5	3	2	5	5	6	6	8	7
sp|P41440|S19A1_HUMAN	sp|P41440|S19A1_HUMAN	11	11	11	sp|P41440|S19A1_HUMAN Reduced folate transporter OS=Homo sapiens OX=9606 GN=SLC19A1 PE=1 SV=3	Reduced folate transporter	SLC19A1	1	11	11	11	0	0	0	0	0	0	1	0	0	0	0	0	5	9	7	8	6	6	5	8	4	6	7	8	6	8	6	9	7	9	7	8	7	9	6	9	7	10
sp|P41567|EIF1_HUMAN;sp|O60739|EIF1B_HUMAN	sp|P41567|EIF1_HUMAN;sp|O60739|EIF1B_HUMAN	3;2	3;2	3;2	sp|P41567|EIF1_HUMAN Eukaryotic translation initiation factor 1 OS=Homo sapiens OX=9606 GN=EIF1 PE=1 SV=1;sp|O60739|EIF1B_HUMAN Eukaryotic translation initiation factor 1b OS=Homo sapiens OX=9606 GN=EIF1B PE=1 SV=2	Eukaryotic translation initiation factor 1	EIF1	2	3	3	3	0	1	0	0	0	0	0	0	0	0	0	0	3	3	2	3	1	0	0	1	0	0	0	2	2	2	0	3	0	1	0	1	1	2	1	1	1	2
sp|P41743|KPCI_HUMAN	sp|P41743|KPCI_HUMAN	6	6	6	sp|P41743|KPCI_HUMAN Protein kinase C iota type OS=Homo sapiens OX=9606 GN=PRKCI PE=1 SV=2	Protein kinase C iota type	PRKCI	1	6	6	6	0	0	0	0	0	0	0	0	0	0	0	0	3	5	2	2	1	4	1	1	1	1	2	2	2	3	3	1	1	1	1	1	1	2	1	1	1	3
sp|P42166|LAP2A_HUMAN	sp|P42166|LAP2A_HUMAN	21	11	11	sp|P42166|LAP2A_HUMAN Lamina-associated polypeptide 2, isoform alpha OS=Homo sapiens OX=9606 GN=TMPO PE=1 SV=2	Lamina-associated polypeptide 2, isoform alpha	TMPO	1	21	11	11	14	15	16	9	10	16	5	9	13	2	0	9	10	11	11	10	9	11	9	10	9	11	11	11	10	11	9	9	9	10	9	9	11	10	12	9	11	11
sp|P42167|LAP2B_HUMAN	sp|P42167|LAP2B_HUMAN	23	23	13	sp|P42167|LAP2B_HUMAN Lamina-associated polypeptide 2, isoforms beta/gamma OS=Homo sapiens OX=9606 GN=TMPO PE=1 SV=2	Lamina-associated polypeptide 2, isoforms beta/gamma	TMPO	1	23	23	13	16	17	13	13	14	15	8	11	16	3	1	12	22	23	22	23	20	21	20	22	19	22	21	21	23	23	22	21	22	21	21	22	22	21	20	22	21	23
sp|P42224|STAT1_HUMAN	sp|P42224|STAT1_HUMAN	22	22	22	sp|P42224|STAT1_HUMAN Signal transducer and activator of transcription 1-alpha/beta OS=Homo sapiens OX=9606 GN=STAT1 PE=1 SV=2	Signal transducer and activator of transcription 1-alpha/beta	STAT1	1	22	22	22	15	18	13	14	16	11	17	16	14	4	4	12	0	0	0	0	0	0	0	0	0	0	0	0	1	0	0	0	0	0	0	0	0	0	0	0	0	0
sp|P42285|MTREX_HUMAN	sp|P42285|MTREX_HUMAN	6	6	6	sp|P42285|MTREX_HUMAN Exosome RNA helicase MTR4 OS=Homo sapiens OX=9606 GN=MTREX PE=1 SV=3	Exosome RNA helicase MTR4	MTREX	1	6	6	6	3	3	5	1	1	5	2	3	3	0	1	4	0	0	0	0	1	2	0	2	0	1	0	1	4	0	0	0	2	1	0	0	1	2	3	0	0	1
sp|P42330|AK1C3_HUMAN	sp|P42330|AK1C3_HUMAN	19	19	12	sp|P42330|AK1C3_HUMAN Aldo-keto reductase family 1 member C3 OS=Homo sapiens OX=9606 GN=AKR1C3 PE=1 SV=4	Aldo-keto reductase family 1 member C3	AKR1C3	1	19	19	12	18	18	17	17	16	16	17	16	13	13	12	17	17	16	17	16	14	14	14	17	14	16	16	17	16	15	16	18	17	16	13	13	15	15	15	17	14	16
sp|P42356|PI4KA_HUMAN;sp|A4QPH2|PI4P2_HUMAN;sp|Q8N8J0|PI4P1_HUMAN	sp|P42356|PI4KA_HUMAN	18;5;2	18;5;2	18;5;2	sp|P42356|PI4KA_HUMAN Phosphatidylinositol 4-kinase alpha OS=Homo sapiens OX=9606 GN=PI4KA PE=1 SV=4	Phosphatidylinositol 4-kinase alpha	PI4KA	3	18	18	18	0	0	0	0	0	0	0	0	0	0	0	1	2	5	12	3	8	10	5	8	3	3	9	8	4	2	8	4	5	5	8	8	4	5	7	4	4	3
sp|P42357|HUTH_HUMAN;sp|Q2G2P7|HUTH_STAA8	sp|P42357|HUTH_HUMAN	22;1	22;1	22;1	sp|P42357|HUTH_HUMAN Histidine ammonia-lyase OS=Homo sapiens OX=9606 GN=HAL PE=1 SV=1	Histidine ammonia-lyase	HAL	2	22	22	22	1	0	1	1	1	1	0	0	1	0	0	2	11	7	3	7	11	10	10	5	14	15	5	2	12	10	9	6	14	8	10	8	11	12	13	6	15	6
sp|P42385|CH60_NEIMB	sp|P42385|CH60_NEIMB	2	2	2	sp|P42385|CH60_NEIMB Chaperonin GroEL OS=Neisseria meningitidis serogroup B (strain MC58) OX=122586 GN=groEL PE=1 SV=2	Chaperonin GroEL	groEL	1	2	2	2	0	0	0	0	0	0	0	0	0	0	1	0	0	0	0	0	0	0	0	0	0	0	0	0	0	0	0	0	0	0	0	0	0	0	0	0	0	0
sp|P42566|EPS15_HUMAN	sp|P42566|EPS15_HUMAN	11	11	11	sp|P42566|EPS15_HUMAN Epidermal growth factor receptor substrate 15 OS=Homo sapiens OX=9606 GN=EPS15 PE=1 SV=2	Epidermal growth factor receptor substrate 15	EPS15	1	11	11	11	3	2	4	4	3	7	3	7	7	0	0	3	0	1	4	1	3	4	2	2	1	0	1	1	2	2	5	2	3	4	3	1	4	4	2	2	1	2
sp|P42574|CASP3_HUMAN	sp|P42574|CASP3_HUMAN	1	1	1	sp|P42574|CASP3_HUMAN Caspase-3 OS=Homo sapiens OX=9606 GN=CASP3 PE=1 SV=2	Caspase-3	CASP3	1	1	1	1	1	1	0	1	1	0	0	1	0	0	0	0	0	0	0	0	0	0	0	0	0	0	0	0	0	0	0	0	0	0	0	0	0	0	0	0	0	0
sp|P42677|RS27_HUMAN	sp|P42677|RS27_HUMAN	5	5	3	sp|P42677|RS27_HUMAN 40S ribosomal protein S27 OS=Homo sapiens OX=9606 GN=RPS27 PE=1 SV=3	40S ribosomal protein S27	RPS27	1	5	5	3	4	3	3	4	4	3	4	4	3	4	4	3	5	5	5	5	4	5	5	5	4	4	5	5	4	4	5	4	3	4	4	5	4	5	5	5	5	5
sp|P42684|ABL2_HUMAN	sp|P42684|ABL2_HUMAN	10	10	8	sp|P42684|ABL2_HUMAN Tyrosine-protein kinase ABL2 OS=Homo sapiens OX=9606 GN=ABL2 PE=1 SV=1	Tyrosine-protein kinase ABL2	ABL2	1	10	10	8	0	0	0	0	0	0	0	1	0	0	0	0	4	5	4	5	1	3	0	3	0	1	0	5	5	7	5	5	1	1	0	2	0	3	0	1	3	7
sp|P42704|LPPRC_HUMAN	sp|P42704|LPPRC_HUMAN	23	23	23	sp|P42704|LPPRC_HUMAN Leucine-rich PPR motif-containing protein, mitochondrial OS=Homo sapiens OX=9606 GN=LRPPRC PE=1 SV=3	Leucine-rich PPR motif-containing protein, mitochondrial	LRPPRC	1	23	23	23	2	3	1	7	6	1	1	3	0	8	5	6	0	3	1	4	1	14	2	10	0	7	6	6	6	1	1	1	8	6	3	4	2	9	6	9	5	8
sp|P42765|THIM_HUMAN	sp|P42765|THIM_HUMAN	8	8	8	sp|P42765|THIM_HUMAN 3-ketoacyl-CoA thiolase, mitochondrial OS=Homo sapiens OX=9606 GN=ACAA2 PE=1 SV=2	3-ketoacyl-CoA thiolase, mitochondrial	ACAA2	1	8	8	8	2	2	0	2	0	0	0	1	0	1	0	0	0	1	3	0	0	0	4	7	0	0	3	5	0	0	0	2	1	0	0	3	0	0	0	3	0	2
sp|P42766|RL35_HUMAN	sp|P42766|RL35_HUMAN	3	3	3	sp|P42766|RL35_HUMAN 60S ribosomal protein L35 OS=Homo sapiens OX=9606 GN=RPL35 PE=1 SV=2	60S ribosomal protein L35	RPL35	1	3	3	3	1	1	1	0	0	1	2	0	0	1	1	1	3	3	1	1	3	2	0	2	3	3	2	2	3	3	0	1	3	3	1	2	3	1	2	2	2	3
sp|P42785|PCP_HUMAN	sp|P42785|PCP_HUMAN	2	2	2	sp|P42785|PCP_HUMAN Lysosomal Pro-X carboxypeptidase OS=Homo sapiens OX=9606 GN=PRCP PE=1 SV=1	Lysosomal Pro-X carboxypeptidase	PRCP	1	2	2	2	0	0	0	0	0	0	0	0	0	0	0	1	0	0	0	0	0	1	0	0	0	1	0	0	1	0	0	0	1	0	0	0	0	0	1	0	0	0
sp|P42892|ECE1_HUMAN	sp|P42892|ECE1_HUMAN	39	39	39	sp|P42892|ECE1_HUMAN Endothelin-converting enzyme 1 OS=Homo sapiens OX=9606 GN=ECE1 PE=1 SV=2	Endothelin-converting enzyme 1	ECE1	1	39	39	39	3	0	0	4	1	0	0	0	0	0	0	0	32	33	28	30	27	26	20	29	23	26	23	31	28	32	29	32	27	28	25	28	24	31	23	31	25	35
sp|P43003|EAA1_HUMAN	sp|P43003|EAA1_HUMAN	1	1	1	sp|P43003|EAA1_HUMAN Excitatory amino acid transporter 1 OS=Homo sapiens OX=9606 GN=SLC1A3 PE=1 SV=1	Excitatory amino acid transporter 1	SLC1A3	1	1	1	1	0	0	0	0	0	0	0	0	0	0	0	0	1	0	0	0	0	0	0	0	0	0	0	0	0	1	0	0	0	0	0	0	0	0	0	0	0	1
sp|P43007|SATT_HUMAN	sp|P43007|SATT_HUMAN	8	8	8	sp|P43007|SATT_HUMAN Neutral amino acid transporter A OS=Homo sapiens OX=9606 GN=SLC1A4 PE=1 SV=1	Neutral amino acid transporter A	SLC1A4	1	8	8	8	0	0	0	0	0	0	1	0	0	0	0	0	7	8	8	8	7	6	3	6	5	6	7	7	7	7	7	7	4	5	6	5	4	6	5	7	6	6
sp|P43034|LIS1_HUMAN	sp|P43034|LIS1_HUMAN	3	3	3	sp|P43034|LIS1_HUMAN Platelet-activating factor acetylhydrolase IB subunit beta OS=Homo sapiens OX=9606 GN=PAFAH1B1 PE=1 SV=2	Platelet-activating factor acetylhydrolase IB subunit beta	PAFAH1B1	1	3	3	3	0	0	0	0	1	0	0	1	0	0	0	0	0	0	0	1	1	2	0	2	2	1	1	0	2	2	0	2	2	0	0	0	1	2	1	1	2	0
sp|P43121|MUC18_HUMAN	sp|P43121|MUC18_HUMAN	21	21	21	sp|P43121|MUC18_HUMAN Cell surface glycoprotein MUC18 OS=Homo sapiens OX=9606 GN=MCAM PE=1 SV=2	Cell surface glycoprotein MUC18	MCAM	1	21	21	21	0	0	0	0	0	1	0	0	0	0	0	0	20	19	17	19	15	15	11	16	13	16	15	17	15	19	15	17	14	16	12	14	16	18	10	16	13	18
sp|P43243|MATR3_HUMAN	sp|P43243|MATR3_HUMAN	15	15	15	sp|P43243|MATR3_HUMAN Matrin-3 OS=Homo sapiens OX=9606 GN=MATR3 PE=1 SV=2	Matrin-3	MATR3	1	15	15	15	9	9	6	8	8	5	5	7	6	1	1	6	2	1	5	0	1	6	3	5	1	4	7	5	6	3	0	1	4	5	3	0	5	6	8	7	5	8
sp|P43307|SSRA_HUMAN	sp|P43307|SSRA_HUMAN	2	2	2	sp|P43307|SSRA_HUMAN Translocon-associated protein subunit alpha OS=Homo sapiens OX=9606 GN=SSR1 PE=1 SV=3	Translocon-associated protein subunit alpha	SSR1	1	2	2	2	0	0	0	0	0	0	0	0	0	0	0	1	2	2	1	2	1	1	1	1	2	1	1	1	1	2	1	2	1	1	1	1	1	1	1	1	2	2
sp|P43353|AL3B1_HUMAN;sp|P48448|AL3B2_HUMAN	sp|P43353|AL3B1_HUMAN	5;2	4;1	4;1	sp|P43353|AL3B1_HUMAN Aldehyde dehydrogenase family 3 member B1 OS=Homo sapiens OX=9606 GN=ALDH3B1 PE=1 SV=1	Aldehyde dehydrogenase family 3 member B1	ALDH3B1	2	5	4	4	1	1	1	1	1	1	1	1	1	0	0	1	0	0	2	0	0	0	1	0	0	0	1	0	1	1	0	0	0	1	2	0	1	1	2	2	2	2
sp|P43378|PTN9_HUMAN	sp|P43378|PTN9_HUMAN	3	3	3	sp|P43378|PTN9_HUMAN Tyrosine-protein phosphatase non-receptor type 9 OS=Homo sapiens OX=9606 GN=PTPN9 PE=1 SV=1	Tyrosine-protein phosphatase non-receptor type 9	PTPN9	1	3	3	3	0	0	0	0	0	0	0	0	0	0	0	0	2	0	0	0	0	0	0	0	0	0	0	0	2	0	0	0	0	0	0	0	0	0	0	0	0	0
sp|P43487|RANG_HUMAN	sp|P43487|RANG_HUMAN	5	5	5	sp|P43487|RANG_HUMAN Ran-specific GTPase-activating protein OS=Homo sapiens OX=9606 GN=RANBP1 PE=1 SV=1	Ran-specific GTPase-activating protein	RANBP1	1	5	5	5	3	4	3	3	2	1	3	4	2	1	1	2	2	3	2	2	2	2	0	3	0	0	2	3	3	3	2	3	2	3	1	3	3	3	1	3	3	2
sp|P43490|NAMPT_HUMAN	sp|P43490|NAMPT_HUMAN	16	16	16	sp|P43490|NAMPT_HUMAN Nicotinamide phosphoribosyltransferase OS=Homo sapiens OX=9606 GN=NAMPT PE=1 SV=1	Nicotinamide phosphoribosyltransferase	NAMPT	1	16	16	16	10	8	1	10	8	1	7	8	0	5	3	1	10	14	12	10	11	13	7	13	11	9	9	12	10	11	12	12	13	12	7	7	13	12	11	9	8	12
sp|P43686|PRS6B_HUMAN	sp|P43686|PRS6B_HUMAN	6	6	6	sp|P43686|PRS6B_HUMAN 26S proteasome regulatory subunit 6B OS=Homo sapiens OX=9606 GN=PSMC4 PE=1 SV=2	26S proteasome regulatory subunit 6B	PSMC4	1	6	6	6	1	3	2	1	2	1	3	3	1	2	1	0	0	0	1	0	0	2	1	6	0	1	1	1	2	1	0	0	1	0	0	0	0	1	2	2	0	2
sp|P45378|TNNT3_HUMAN	sp|P45378|TNNT3_HUMAN	1	1	1	sp|P45378|TNNT3_HUMAN Troponin T, fast skeletal muscle OS=Homo sapiens OX=9606 GN=TNNT3 PE=1 SV=3	Troponin T, fast skeletal muscle	TNNT3	1	1	1	1	0	0	0	0	0	0	0	0	0	0	0	0	0	0	0	0	0	0	0	0	0	0	0	0	0	0	0	0	0	0	1	0	0	0	0	0	0	0
sp|P45880|VDAC2_HUMAN	sp|P45880|VDAC2_HUMAN	12	12	12	sp|P45880|VDAC2_HUMAN Voltage-dependent anion-selective channel protein 2 OS=Homo sapiens OX=9606 GN=VDAC2 PE=1 SV=2	Voltage-dependent anion-selective channel protein 2	VDAC2	1	12	12	12	9	10	10	11	11	12	10	11	12	8	10	9	8	10	7	11	10	9	7	10	7	7	7	9	10	9	8	8	8	9	6	9	8	8	7	11	8	10
sp|P45973|CBX5_HUMAN	sp|P45973|CBX5_HUMAN	5	4	4	sp|P45973|CBX5_HUMAN Chromobox protein homolog 5 OS=Homo sapiens OX=9606 GN=CBX5 PE=1 SV=1	Chromobox protein homolog 5	CBX5	1	5	4	4	1	0	0	0	1	0	0	0	0	0	0	0	0	2	2	0	0	5	0	2	0	1	3	1	4	1	0	0	3	2	0	1	5	4	2	3	4	4
sp|P45974|UBP5_HUMAN	sp|P45974|UBP5_HUMAN	14	14	14	sp|P45974|UBP5_HUMAN Ubiquitin carboxyl-terminal hydrolase 5 OS=Homo sapiens OX=9606 GN=USP5 PE=1 SV=2	Ubiquitin carboxyl-terminal hydrolase 5	USP5	1	14	14	14	3	6	11	8	7	13	9	11	11	0	0	12	0	0	0	0	0	1	1	3	1	1	0	0	3	1	0	1	0	0	2	0	1	2	1	2	4	2
sp|P46013|KI67_HUMAN	sp|P46013|KI67_HUMAN	62	62	62	sp|P46013|KI67_HUMAN Proliferation marker protein Ki-67 OS=Homo sapiens OX=9606 GN=MKI67 PE=1 SV=2	Proliferation marker protein Ki-67	MKI67	1	62	62	62	26	28	22	25	19	22	12	18	25	1	0	25	7	2	8	5	2	41	9	5	1	14	14	2	28	2	11	5	11	1	3	3	28	24	38	22	18	31
sp|P46060|RAGP1_HUMAN	sp|P46060|RAGP1_HUMAN	17	17	17	sp|P46060|RAGP1_HUMAN Ran GTPase-activating protein 1 OS=Homo sapiens OX=9606 GN=RANGAP1 PE=1 SV=1	Ran GTPase-activating protein 1	RANGAP1	1	17	17	17	10	11	9	7	9	11	8	12	8	0	0	5	1	2	4	4	3	8	3	8	1	5	5	4	3	0	1	3	4	4	1	3	5	6	8	9	7	4
sp|P46063|RECQ1_HUMAN	sp|P46063|RECQ1_HUMAN	13	13	13	sp|P46063|RECQ1_HUMAN ATP-dependent DNA helicase Q1 OS=Homo sapiens OX=9606 GN=RECQL PE=1 SV=3	ATP-dependent DNA helicase Q1	RECQL	1	13	13	13	12	11	8	8	6	6	8	10	7	0	0	5	0	0	0	0	0	1	0	1	2	0	0	0	3	1	0	1	0	1	0	1	2	2	1	2	1	1
sp|P46087|NOP2_HUMAN	sp|P46087|NOP2_HUMAN	15	15	15	sp|P46087|NOP2_HUMAN Probable 28S rRNA (cytosine(4447)-C(5))-methyltransferase OS=Homo sapiens OX=9606 GN=NOP2 PE=1 SV=2	Probable 28S rRNA (cytosine(4447)-C(5))-methyltransferase	NOP2	1	15	15	15	8	7	11	4	3	8	3	4	7	0	0	4	0	4	5	1	1	9	5	10	0	3	4	6	6	1	1	2	2	5	0	2	7	5	5	6	5	8
sp|P46100|ATRX_HUMAN	sp|P46100|ATRX_HUMAN	2	2	2	sp|P46100|ATRX_HUMAN Transcriptional regulator ATRX OS=Homo sapiens OX=9606 GN=ATRX PE=1 SV=5	Transcriptional regulator ATRX	ATRX	1	2	2	2	1	1	0	0	0	1	0	0	1	0	0	0	0	0	0	0	0	1	0	0	0	0	0	0	0	0	0	0	0	0	0	0	0	0	1	0	0	0
sp|P46459|NSF_HUMAN	sp|P46459|NSF_HUMAN	10	10	10	sp|P46459|NSF_HUMAN Vesicle-fusing ATPase OS=Homo sapiens OX=9606 GN=NSF PE=1 SV=3	Vesicle-fusing ATPase	NSF	1	10	10	10	8	9	6	8	6	1	5	8	2	0	0	2	0	0	1	0	0	3	0	3	0	0	0	0	0	0	1	1	3	3	0	0	0	1	0	1	1	2
sp|P46531|NOTC1_HUMAN	sp|P46531|NOTC1_HUMAN	5	5	5	sp|P46531|NOTC1_HUMAN Neurogenic locus notch homolog protein 1 OS=Homo sapiens OX=9606 GN=NOTCH1 PE=1 SV=4	Neurogenic locus notch homolog protein 1	NOTCH1	1	5	5	5	0	0	0	0	0	0	0	0	0	0	0	0	2	3	3	4	3	2	2	3	1	0	3	2	3	3	2	4	2	1	3	3	3	2	1	3	0	3
sp|P46734|MP2K3_HUMAN	sp|P46734|MP2K3_HUMAN	3	3	2	sp|P46734|MP2K3_HUMAN Dual specificity mitogen-activated protein kinase kinase 3 OS=Homo sapiens OX=9606 GN=MAP2K3 PE=1 SV=2	Dual specificity mitogen-activated protein kinase kinase 3	MAP2K3	1	3	3	2	0	1	0	0	0	1	0	0	0	0	1	0	1	1	2	1	1	1	1	2	1	1	1	1	1	1	1	1	1	2	1	1	1	1	1	1	1	1
sp|P46736|BRCC3_HUMAN	sp|P46736|BRCC3_HUMAN	9	9	9	sp|P46736|BRCC3_HUMAN Lys-63-specific deubiquitinase BRCC36 OS=Homo sapiens OX=9606 GN=BRCC3 PE=1 SV=2	Lys-63-specific deubiquitinase BRCC36	BRCC3	1	9	9	9	6	7	7	6	7	5	6	8	6	1	0	5	0	1	0	0	1	1	0	0	2	1	0	0	1	1	1	1	1	1	0	0	1	2	1	2	1	0
sp|P46776|RL27A_HUMAN	sp|P46776|RL27A_HUMAN	6	6	6	sp|P46776|RL27A_HUMAN 60S ribosomal protein L27a OS=Homo sapiens OX=9606 GN=RPL27A PE=1 SV=2	60S ribosomal protein L27a	RPL27A	1	6	6	6	4	5	3	4	4	3	4	4	2	4	4	3	4	5	4	5	3	4	3	4	4	5	4	4	4	5	4	5	5	4	3	4	6	5	4	5	3	3
sp|P46777|RL5_HUMAN	sp|P46777|RL5_HUMAN	10	10	10	sp|P46777|RL5_HUMAN 60S ribosomal protein L5 OS=Homo sapiens OX=9606 GN=RPL5 PE=1 SV=3	60S ribosomal protein L5	RPL5	1	10	10	10	4	7	5	4	4	4	4	5	5	6	5	4	7	8	6	7	7	9	6	9	8	8	9	9	7	8	6	9	8	9	6	7	8	8	5	8	8	5
sp|P46778|RL21_HUMAN	sp|P46778|RL21_HUMAN	5	5	5	sp|P46778|RL21_HUMAN 60S ribosomal protein L21 OS=Homo sapiens OX=9606 GN=RPL21 PE=1 SV=2	60S ribosomal protein L21	RPL21	1	5	5	5	3	4	3	4	4	4	4	3	2	3	2	3	4	4	4	4	5	5	3	4	3	5	4	4	4	4	4	4	5	4	3	5	4	4	5	4	5	5
sp|P46779|RL28_HUMAN	sp|P46779|RL28_HUMAN	7	7	7	sp|P46779|RL28_HUMAN 60S ribosomal protein L28 OS=Homo sapiens OX=9606 GN=RPL28 PE=1 SV=3	60S ribosomal protein L28	RPL28	1	7	7	7	4	6	4	5	5	4	4	5	4	5	6	4	7	7	7	6	6	7	7	6	6	7	6	6	6	6	6	7	7	6	7	7	7	7	7	7	6	6
sp|P46781|RS9_HUMAN	sp|P46781|RS9_HUMAN	17	17	17	sp|P46781|RS9_HUMAN 40S ribosomal protein S9 OS=Homo sapiens OX=9606 GN=RPS9 PE=1 SV=3	40S ribosomal protein S9	RPS9	1	17	17	17	12	13	10	13	12	10	14	13	10	12	9	11	16	16	15	16	15	16	12	15	15	15	14	16	15	15	13	15	16	17	11	15	16	16	12	15	14	15
sp|P46782|RS5_HUMAN	sp|P46782|RS5_HUMAN	11	11	11	sp|P46782|RS5_HUMAN 40S ribosomal protein S5 OS=Homo sapiens OX=9606 GN=RPS5 PE=1 SV=4	40S ribosomal protein S5	RPS5	1	11	11	11	3	4	1	3	2	3	2	2	2	4	1	3	7	8	6	8	6	9	6	10	6	7	8	8	5	6	7	8	5	6	4	7	6	6	2	7	5	8
sp|P46783|RS10_HUMAN;sp|Q9NQ39|RS10L_HUMAN	sp|P46783|RS10_HUMAN;sp|Q9NQ39|RS10L_HUMAN	2;1	2;1	2;1	sp|P46783|RS10_HUMAN 40S ribosomal protein S10 OS=Homo sapiens OX=9606 GN=RPS10 PE=1 SV=1;sp|Q9NQ39|RS10L_HUMAN Putative 40S ribosomal protein S10-like OS=Homo sapiens OX=9606 GN=RPS10P5 PE=5 SV=1	40S ribosomal protein S10	RPS10	2	2	2	2	2	1	2	1	2	2	2	2	1	1	1	2	1	1	2	1	1	1	0	2	2	1	1	2	1	1	1	1	1	2	2	1	1	1	1	1	1	1
sp|P46821|MAP1B_HUMAN	sp|P46821|MAP1B_HUMAN	90	90	88	sp|P46821|MAP1B_HUMAN Microtubule-associated protein 1B OS=Homo sapiens OX=9606 GN=MAP1B PE=1 SV=2	Microtubule-associated protein 1B	MAP1B	1	90	90	88	58	61	53	63	65	68	59	60	69	7	0	69	30	8	33	16	42	59	37	46	21	34	39	28	48	6	30	22	42	37	29	23	57	44	55	53	39	36
sp|P46934|NEDD4_HUMAN	sp|P46934|NEDD4_HUMAN	12	12	11	sp|P46934|NEDD4_HUMAN E3 ubiquitin-protein ligase NEDD4 OS=Homo sapiens OX=9606 GN=NEDD4 PE=1 SV=4	E3 ubiquitin-protein ligase NEDD4	NEDD4	1	12	12	11	1	4	4	2	2	1	1	2	0	0	0	1	3	4	9	5	3	3	2	5	1	2	3	6	7	5	6	3	3	3	3	4	4	2	3	4	4	6
sp|P46937|YAP1_HUMAN	sp|P46937|YAP1_HUMAN	7	7	7	sp|P46937|YAP1_HUMAN Transcriptional coactivator YAP1 OS=Homo sapiens OX=9606 GN=YAP1 PE=1 SV=2	Transcriptional coactivator YAP1	YAP1	1	7	7	7	6	7	3	7	6	7	6	7	4	0	0	3	0	1	0	2	0	0	0	1	0	0	0	0	1	2	0	1	0	0	0	0	0	0	0	0	2	2
sp|P46939|UTRN_HUMAN	sp|P46939|UTRN_HUMAN	20	20	20	sp|P46939|UTRN_HUMAN Utrophin OS=Homo sapiens OX=9606 GN=UTRN PE=1 SV=2	Utrophin	UTRN	1	20	20	20	0	0	0	0	0	0	0	0	0	0	0	2	0	5	7	2	4	5	8	6	1	1	10	5	1	0	5	0	3	1	10	4	4	1	11	3	2	2
sp|P46940|IQGA1_HUMAN	sp|P46940|IQGA1_HUMAN	80	80	77	sp|P46940|IQGA1_HUMAN Ras GTPase-activating-like protein IQGAP1 OS=Homo sapiens OX=9606 GN=IQGAP1 PE=1 SV=1	Ras GTPase-activating-like protein IQGAP1	IQGAP1	1	80	80	77	14	17	9	15	20	8	13	22	6	14	7	15	53	56	69	45	58	66	48	63	50	51	58	67	55	46	67	50	60	69	56	66	62	68	56	66	58	57
sp|P46977|STT3A_HUMAN	sp|P46977|STT3A_HUMAN	3	3	3	sp|P46977|STT3A_HUMAN Dolichyl-diphosphooligosaccharide--protein glycosyltransferase subunit STT3A OS=Homo sapiens OX=9606 GN=STT3A PE=1 SV=2	Dolichyl-diphosphooligosaccharide--protein glycosyltransferase subunit STT3A	STT3A	1	3	3	3	0	1	0	0	0	1	0	0	1	2	0	0	0	1	1	1	1	2	0	1	1	1	1	1	1	1	1	1	1	2	1	2	1	1	1	1	1	1
sp|P47712|PA24A_HUMAN	sp|P47712|PA24A_HUMAN	4	4	4	sp|P47712|PA24A_HUMAN Cytosolic phospholipase A2 OS=Homo sapiens OX=9606 GN=PLA2G4A PE=1 SV=2	Cytosolic phospholipase A2	PLA2G4A	1	4	4	4	4	4	2	4	4	3	4	3	3	1	1	3	0	0	0	0	0	0	0	0	0	0	0	0	0	0	0	0	0	0	0	0	0	0	0	0	0	0
sp|P47736|RPGP1_HUMAN	sp|P47736|RPGP1_HUMAN	7	7	7	sp|P47736|RPGP1_HUMAN Rap1 GTPase-activating protein 1 OS=Homo sapiens OX=9606 GN=RAP1GAP PE=1 SV=2	Rap1 GTPase-activating protein 1	RAP1GAP	1	7	7	7	2	1	4	1	0	4	1	0	4	0	0	3	1	2	3	4	3	1	1	3	1	2	3	4	2	0	3	2	1	2	3	3	1	3	1	5	2	2
sp|P47755|CAZA2_HUMAN	sp|P47755|CAZA2_HUMAN	5	4	4	sp|P47755|CAZA2_HUMAN F-actin-capping protein subunit alpha-2 OS=Homo sapiens OX=9606 GN=CAPZA2 PE=1 SV=3	F-actin-capping protein subunit alpha-2	CAPZA2	1	5	4	4	1	2	1	3	2	0	2	1	1	0	1	0	2	1	1	1	1	2	0	2	1	2	0	1	3	1	2	2	1	1	1	1	2	2	2	1	4	1
sp|P47756|CAPZB_HUMAN	sp|P47756|CAPZB_HUMAN	15	15	15	sp|P47756|CAPZB_HUMAN F-actin-capping protein subunit beta OS=Homo sapiens OX=9606 GN=CAPZB PE=1 SV=4	F-actin-capping protein subunit beta	CAPZB	1	15	15	15	6	5	6	5	4	6	6	6	8	2	1	5	13	14	12	13	14	14	9	12	13	13	10	10	14	14	14	13	14	14	9	11	13	13	10	15	13	14
sp|P47768|RPOB_STAA8;sp|Q59622|RPOB_NEIMB	sp|P47768|RPOB_STAA8	29;1	29;1	29;1	sp|P47768|RPOB_STAA8 DNA-directed RNA polymerase subunit beta OS=Staphylococcus aureus (strain NCTC 8325 / PS 47) OX=93061 GN=rpoB PE=3 SV=2	DNA-directed RNA polymerase subunit beta	rpoB	2	29	29	29	1	0	1	0	0	0	0	0	0	0	0	0	0	0	0	0	0	0	0	0	0	0	0	0	0	2	0	5	0	0	0	0	0	21	28	15	1	0
sp|P47897|SYQ_HUMAN	sp|P47897|SYQ_HUMAN	5	5	5	sp|P47897|SYQ_HUMAN Glutamine--tRNA ligase OS=Homo sapiens OX=9606 GN=QARS1 PE=1 SV=1	Glutamine--tRNA ligase	QARS1	1	5	5	5	3	4	3	2	3	1	3	4	2	4	4	3	0	1	0	0	1	2	1	4	2	1	2	1	2	0	0	1	2	2	0	2	2	3	2	3	1	1
sp|P47914|RL29_HUMAN	sp|P47914|RL29_HUMAN	3	3	3	sp|P47914|RL29_HUMAN 60S ribosomal protein L29 OS=Homo sapiens OX=9606 GN=RPL29 PE=1 SV=2	60S ribosomal protein L29	RPL29	1	3	3	3	2	2	3	2	3	3	2	3	3	1	1	2	1	1	1	1	1	1	0	0	1	1	0	0	2	1	1	1	2	2	2	2	2	2	2	1	2	2
sp|P47929|LEG7_HUMAN	sp|P47929|LEG7_HUMAN	10	10	10	sp|P47929|LEG7_HUMAN Galectin-7 OS=Homo sapiens OX=9606 GN=LGALS7 PE=1 SV=2	Galectin-7	LGALS7	1	10	10	10	0	0	0	0	0	0	0	0	0	0	0	1	6	7	4	5	7	5	8	5	6	8	5	5	7	7	6	8	8	8	5	6	7	5	7	6	8	5
sp|P48047|ATPO_HUMAN	sp|P48047|ATPO_HUMAN	5	5	5	sp|P48047|ATPO_HUMAN ATP synthase subunit O, mitochondrial OS=Homo sapiens OX=9606 GN=ATP5PO PE=1 SV=1	ATP synthase subunit O, mitochondrial	ATP5PO	1	5	5	5	0	1	0	0	1	0	0	0	0	2	0	2	2	2	3	4	1	2	0	5	1	2	1	3	3	3	1	2	4	4	1	2	1	3	0	0	2	3
sp|P48059|LIMS1_HUMAN;sp|Q7Z4I7|LIMS2_HUMAN	sp|P48059|LIMS1_HUMAN	10;4	10;4	10;4	sp|P48059|LIMS1_HUMAN LIM and senescent cell antigen-like-containing domain protein 1 OS=Homo sapiens OX=9606 GN=LIMS1 PE=1 SV=4	LIM and senescent cell antigen-like-containing domain protein 1	LIMS1	2	10	10	10	1	3	1	0	1	1	2	1	0	1	1	0	5	6	7	7	5	5	3	7	1	1	1	5	5	7	7	8	3	5	1	6	4	5	2	5	2	5
sp|P48067|SC6A9_HUMAN	sp|P48067|SC6A9_HUMAN	5	5	5	sp|P48067|SC6A9_HUMAN Sodium- and chloride-dependent glycine transporter 1 OS=Homo sapiens OX=9606 GN=SLC6A9 PE=1 SV=3	Sodium- and chloride-dependent glycine transporter 1	SLC6A9	1	5	5	5	0	0	0	0	0	0	0	0	0	0	0	0	3	4	4	4	1	3	1	4	0	4	2	4	3	4	4	4	0	4	3	3	2	4	3	3	3	5
sp|P48147|PPCE_HUMAN	sp|P48147|PPCE_HUMAN	3	3	3	sp|P48147|PPCE_HUMAN Prolyl endopeptidase OS=Homo sapiens OX=9606 GN=PREP PE=1 SV=2	Prolyl endopeptidase	PREP	1	3	3	3	0	0	0	0	1	0	0	0	0	0	0	0	0	0	0	0	0	0	0	0	0	0	0	0	0	1	0	0	1	0	0	0	0	1	0	0	0	0
sp|P48163|MAOX_HUMAN	sp|P48163|MAOX_HUMAN	5	5	5	sp|P48163|MAOX_HUMAN NADP-dependent malic enzyme OS=Homo sapiens OX=9606 GN=ME1 PE=1 SV=1	NADP-dependent malic enzyme	ME1	1	5	5	5	0	0	0	0	0	0	0	0	0	0	0	0	1	0	0	0	1	0	0	1	3	0	1	0	1	0	0	1	1	3	1	1	2	1	1	0	2	0
sp|P48444|COPD_HUMAN	sp|P48444|COPD_HUMAN	13	13	13	sp|P48444|COPD_HUMAN Coatomer subunit delta OS=Homo sapiens OX=9606 GN=ARCN1 PE=1 SV=1	Coatomer subunit delta	ARCN1	1	13	13	13	9	10	9	7	8	7	8	9	8	2	2	5	9	9	6	11	4	6	1	7	3	6	5	8	9	8	8	7	7	7	3	5	7	7	4	8	7	8
sp|P48506|GSH1_HUMAN	sp|P48506|GSH1_HUMAN	5	5	5	sp|P48506|GSH1_HUMAN Glutamate--cysteine ligase catalytic subunit OS=Homo sapiens OX=9606 GN=GCLC PE=1 SV=2	Glutamate--cysteine ligase catalytic subunit	GCLC	1	5	5	5	2	3	1	2	1	1	1	2	0	0	0	0	0	0	0	0	0	0	0	0	0	0	0	0	0	0	0	0	0	0	0	0	0	0	0	0	0	0
sp|P48507|GSH0_HUMAN	sp|P48507|GSH0_HUMAN	6	6	6	sp|P48507|GSH0_HUMAN Glutamate--cysteine ligase regulatory subunit OS=Homo sapiens OX=9606 GN=GCLM PE=1 SV=1	Glutamate--cysteine ligase regulatory subunit	GCLM	1	6	6	6	2	3	0	1	2	1	1	2	0	2	2	0	0	1	1	1	0	2	1	1	0	0	1	1	0	0	0	1	0	1	0	0	0	0	0	2	2	2
sp|P48509|CD151_HUMAN	sp|P48509|CD151_HUMAN	5	5	5	sp|P48509|CD151_HUMAN CD151 antigen OS=Homo sapiens OX=9606 GN=CD151 PE=1 SV=3	CD151 antigen	CD151	1	5	5	5	1	0	0	3	2	3	1	2	0	0	0	1	3	4	5	5	3	3	4	5	3	3	3	5	3	3	4	5	4	3	4	5	4	3	4	5	4	4
sp|P48556|PSMD8_HUMAN	sp|P48556|PSMD8_HUMAN	5	5	5	sp|P48556|PSMD8_HUMAN 26S proteasome non-ATPase regulatory subunit 8 OS=Homo sapiens OX=9606 GN=PSMD8 PE=1 SV=2	26S proteasome non-ATPase regulatory subunit 8	PSMD8	1	5	5	5	0	1	0	0	0	0	0	1	0	0	0	0	1	1	0	1	0	0	0	0	0	0	0	0	0	0	0	0	0	1	0	0	1	0	0	0	0	1
sp|P48594|SPB4_HUMAN	sp|P48594|SPB4_HUMAN	15	5	5	sp|P48594|SPB4_HUMAN Serpin B4 OS=Homo sapiens OX=9606 GN=SERPINB4 PE=1 SV=2	Serpin B4	SERPINB4	1	15	5	5	2	1	1	1	1	2	2	1	1	0	0	4	5	6	4	5	6	5	5	6	7	7	5	2	6	5	5	5	5	14	8	6	6	6	6	3	12	2
sp|P48634|PRC2A_HUMAN	sp|P48634|PRC2A_HUMAN	18	17	17	sp|P48634|PRC2A_HUMAN Protein PRRC2A OS=Homo sapiens OX=9606 GN=PRRC2A PE=1 SV=3	Protein PRRC2A	PRRC2A	1	18	17	17	15	14	9	12	13	10	9	13	9	0	0	6	1	0	1	0	0	0	0	0	1	0	0	1	0	0	1	1	0	0	0	0	0	1	1	0	0	1
sp|P48643|TCPE_HUMAN	sp|P48643|TCPE_HUMAN	14	14	14	sp|P48643|TCPE_HUMAN T-complex protein 1 subunit epsilon OS=Homo sapiens OX=9606 GN=CCT5 PE=1 SV=1	T-complex protein 1 subunit epsilon	CCT5	1	14	14	14	9	7	8	9	10	8	8	8	8	8	7	7	6	9	9	7	8	12	8	9	8	10	8	6	11	6	7	9	8	8	7	8	7	9	8	10	8	9
sp|P48651|PTSS1_HUMAN	sp|P48651|PTSS1_HUMAN	2	2	2	sp|P48651|PTSS1_HUMAN Phosphatidylserine synthase 1 OS=Homo sapiens OX=9606 GN=PTDSS1 PE=1 SV=1	Phosphatidylserine synthase 1	PTDSS1	1	2	2	2	0	0	1	0	0	1	1	1	0	0	0	0	1	1	1	1	0	1	0	1	0	1	1	1	1	1	1	1	1	1	0	0	0	1	0	1	2	0
sp|P48729|KC1A_HUMAN;sp|Q8N752|KC1AL_HUMAN	sp|P48729|KC1A_HUMAN	7;2	7;2	7;2	sp|P48729|KC1A_HUMAN Casein kinase I isoform alpha OS=Homo sapiens OX=9606 GN=CSNK1A1 PE=1 SV=2	Casein kinase I isoform alpha	CSNK1A1	2	7	7	7	3	3	3	1	1	0	0	0	0	1	0	1	2	4	2	5	5	4	0	1	4	2	2	2	5	5	3	5	3	5	1	1	3	4	2	3	4	6
sp|P48730|KC1D_HUMAN;sp|P49674|KC1E_HUMAN	sp|P48730|KC1D_HUMAN;sp|P49674|KC1E_HUMAN	4;2	4;2	4;2	sp|P48730|KC1D_HUMAN Casein kinase I isoform delta OS=Homo sapiens OX=9606 GN=CSNK1D PE=1 SV=2;sp|P49674|KC1E_HUMAN Casein kinase I isoform epsilon OS=Homo sapiens OX=9606 GN=CSNK1E PE=1 SV=1	Casein kinase I isoform delta	CSNK1D	2	4	4	4	1	1	0	1	0	0	0	0	0	0	0	0	1	1	0	0	0	0	0	0	0	0	0	0	3	2	1	1	1	1	1	1	2	0	0	1	2	4
sp|P48735|IDHP_HUMAN	sp|P48735|IDHP_HUMAN	5	4	4	sp|P48735|IDHP_HUMAN Isocitrate dehydrogenase [NADP], mitochondrial OS=Homo sapiens OX=9606 GN=IDH2 PE=1 SV=2	Isocitrate dehydrogenase [NADP], mitochondrial	IDH2	1	5	4	4	1	1	0	1	1	0	0	0	0	0	0	1	0	1	1	1	1	1	1	3	1	0	0	0	1	1	1	1	1	1	1	0	1	1	1	1	1	1
sp|P48860|RL7_STAA8	sp|P48860|RL7_STAA8	11	11	11	sp|P48860|RL7_STAA8 50S ribosomal protein L7/L12 OS=Staphylococcus aureus (strain NCTC 8325 / PS 47) OX=93061 GN=rplL PE=3 SV=2	50S ribosomal protein L7/L12	rplL	1	11	11	11	0	0	0	0	1	0	0	0	0	1	1	1	0	0	0	0	0	0	0	0	1	0	0	0	0	8	1	11	0	6	5	3	0	9	11	10	0	0
sp|P48940|RS7_STAA8	sp|P48940|RS7_STAA8	6	6	6	sp|P48940|RS7_STAA8 30S ribosomal protein S7 OS=Staphylococcus aureus (strain NCTC 8325 / PS 47) OX=93061 GN=rpsG PE=1 SV=2	30S ribosomal protein S7	rpsG	1	6	6	6	0	0	0	0	0	0	0	0	0	0	0	0	0	0	0	0	0	0	0	0	0	0	0	0	0	4	0	3	0	3	3	0	0	6	6	6	0	0
sp|P49006|MRP_HUMAN	sp|P49006|MRP_HUMAN	7	7	7	sp|P49006|MRP_HUMAN MARCKS-related protein OS=Homo sapiens OX=9606 GN=MARCKSL1 PE=1 SV=2	MARCKS-related protein	MARCKSL1	1	7	7	7	3	3	3	3	3	2	2	2	2	0	0	1	6	6	7	6	5	5	5	7	3	4	4	6	6	6	6	6	5	6	6	6	6	6	4	6	4	7
sp|P49023|PAXI_HUMAN	sp|P49023|PAXI_HUMAN	11	11	11	sp|P49023|PAXI_HUMAN Paxillin OS=Homo sapiens OX=9606 GN=PXN PE=1 SV=3	Paxillin	PXN	1	11	11	11	6	8	4	4	6	5	4	6	4	0	0	2	7	5	5	7	1	2	0	1	0	2	1	3	6	6	2	4	2	3	0	2	2	4	0	4	4	5
sp|P49069|CAMLG_HUMAN	sp|P49069|CAMLG_HUMAN	5	5	5	sp|P49069|CAMLG_HUMAN Guided entry of tail-anchored proteins factor CAMLG OS=Homo sapiens OX=9606 GN=CAMLG PE=1 SV=1	Guided entry of tail-anchored proteins factor CAMLG	CAMLG	1	5	5	5	0	0	0	0	0	0	0	0	0	0	0	0	4	3	4	3	0	0	0	0	0	0	0	1	2	5	0	2	0	0	0	0	0	0	0	0	0	3
sp|P49189|AL9A1_HUMAN	sp|P49189|AL9A1_HUMAN	12	12	12	sp|P49189|AL9A1_HUMAN 4-trimethylaminobutyraldehyde dehydrogenase OS=Homo sapiens OX=9606 GN=ALDH9A1 PE=1 SV=3	4-trimethylaminobutyraldehyde dehydrogenase	ALDH9A1	1	12	12	12	0	1	1	0	0	0	0	0	0	0	0	0	5	3	0	3	7	4	4	5	7	8	1	0	5	6	3	8	9	9	5	5	9	7	5	1	7	5
sp|P49207|RL34_HUMAN	sp|P49207|RL34_HUMAN	7	7	7	sp|P49207|RL34_HUMAN 60S ribosomal protein L34 OS=Homo sapiens OX=9606 GN=RPL34 PE=1 SV=3	60S ribosomal protein L34	RPL34	1	7	7	7	5	5	5	6	5	5	6	5	5	6	3	5	4	4	7	6	4	4	5	5	5	4	6	6	5	5	6	6	5	4	5	5	4	4	5	6	5	5
sp|P49257|LMAN1_HUMAN	sp|P49257|LMAN1_HUMAN	4	4	4	sp|P49257|LMAN1_HUMAN Protein ERGIC-53 OS=Homo sapiens OX=9606 GN=LMAN1 PE=1 SV=2	Protein ERGIC-53	LMAN1	1	4	4	4	0	0	0	0	0	0	1	0	0	0	0	0	2	2	4	0	2	1	0	2	1	0	2	2	1	3	4	0	2	3	0	1	2	2	1	1	2	3
sp|P49321|NASP_HUMAN	sp|P49321|NASP_HUMAN	5	5	5	sp|P49321|NASP_HUMAN Nuclear autoantigenic sperm protein OS=Homo sapiens OX=9606 GN=NASP PE=1 SV=2	Nuclear autoantigenic sperm protein	NASP	1	5	5	5	2	2	2	4	2	4	4	3	1	0	0	0	0	0	0	0	0	0	0	0	0	0	0	0	0	0	0	0	0	0	0	0	0	0	0	0	0	0
sp|P49327|FAS_HUMAN	sp|P49327|FAS_HUMAN	90	90	90	sp|P49327|FAS_HUMAN Fatty acid synthase OS=Homo sapiens OX=9606 GN=FASN PE=1 SV=3	Fatty acid synthase	FASN	1	90	90	90	65	66	56	75	71	76	73	74	68	66	64	73	37	33	45	35	38	56	43	52	29	46	48	43	45	23	41	38	47	45	42	34	48	57	54	54	48	55
sp|P49368|TCPG_HUMAN	sp|P49368|TCPG_HUMAN	18	18	18	sp|P49368|TCPG_HUMAN T-complex protein 1 subunit gamma OS=Homo sapiens OX=9606 GN=CCT3 PE=1 SV=4	T-complex protein 1 subunit gamma	CCT3	1	18	18	18	10	8	3	9	10	3	10	10	2	8	7	7	13	14	14	14	10	14	9	15	7	11	12	13	12	12	8	13	11	12	6	11	10	13	9	14	9	13
sp|P49411|EFTU_HUMAN	sp|P49411|EFTU_HUMAN	27	27	27	sp|P49411|EFTU_HUMAN Elongation factor Tu, mitochondrial OS=Homo sapiens OX=9606 GN=TUFM PE=1 SV=2	Elongation factor Tu, mitochondrial	TUFM	1	27	27	27	11	11	6	14	12	6	8	12	6	13	9	11	17	21	23	22	18	22	20	24	10	19	23	25	19	21	14	22	21	23	17	22	21	21	18	24	12	20
sp|P49419|AL7A1_HUMAN	sp|P49419|AL7A1_HUMAN	6	6	6	sp|P49419|AL7A1_HUMAN Alpha-aminoadipic semialdehyde dehydrogenase OS=Homo sapiens OX=9606 GN=ALDH7A1 PE=1 SV=5	Alpha-aminoadipic semialdehyde dehydrogenase	ALDH7A1	1	6	6	6	2	1	1	1	1	0	0	1	0	0	0	0	3	0	0	0	2	3	0	2	1	2	0	1	2	1	1	0	3	2	1	1	3	3	4	1	4	0
sp|P49454|CENPF_HUMAN	sp|P49454|CENPF_HUMAN	7	7	7	sp|P49454|CENPF_HUMAN Centromere protein F OS=Homo sapiens OX=9606 GN=CENPF PE=1 SV=3	Centromere protein F	CENPF	1	7	7	7	1	0	1	0	1	0	1	0	0	0	0	0	2	2	3	3	2	2	2	2	2	2	1	2	2	3	3	2	2	2	1	2	2	2	2	2	2	2
[truncated: 2,981 more rows]
[truncated: 453 more columns]

## Sheet: groups
Name	New grouping
LFQ intensity Cyto_UI+Biotin240-R1	Cyto_UI+Biotin240
LFQ intensity Cyto_UI+Biotin240-R2	Cyto_UI+Biotin240
LFQ intensity Cyto_UI+Biotin240-R3	Cyto_UI+Biotin240
LFQ intensity Cyto_UI+Biotin30-R1	Cyto_UI+Biotin30
[truncated: 48 more rows]

## Sheet: correlations
LFQ intensity Cyto_UI+Biotin240-R1	LFQ intensity Cyto_UI+Biotin240-R2	LFQ intensity Cyto_UI+Biotin240-R3	LFQ intensity Cyto_UI+Biotin30-R1	LFQ intensity Cyto_UI+Biotin30-R2	LFQ intensity Cyto_UI+Biotin30-R3	LFQ intensity Cyto_UI+Biotin60-R1	LFQ intensity Cyto_UI+Biotin60-R2	LFQ intensity Cyto_UI+Biotin60-R3	LFQ intensity Cyto_UI-Biotin-R1	LFQ intensity Cyto_UI-Biotin-R2	LFQ intensity Cyto_UI-Biotin-R3	LFQ intensity NM+Biotin240-R1	LFQ intensity NM+Biotin240-R2	LFQ intensity NM+Biotin240-R3	LFQ intensity NM+Biotin240-R4	LFQ intensity NM+Biotin30-R1	LFQ intensity NM+Biotin30-R2	LFQ intensity NM+Biotin30-R3	LFQ intensity NM+Biotin30-R4	LFQ intensity NM+Biotin60-R1	LFQ intensity NM+Biotin60-R2	LFQ intensity NM+Biotin60-R3	LFQ intensity NM+Biotin60-R4	LFQ intensity SA+Biotin240-R1	LFQ intensity SA+Biotin240-R2	LFQ intensity SA+Biotin240-R3	LFQ intensity SA+Biotin240-R4	LFQ intensity SA+Biotin30-R1	LFQ intensity SA+Biotin30-R2	LFQ intensity SA+Biotin30-R3	LFQ intensity SA+Biotin30-R4	LFQ intensity SA+Biotin60-R1	LFQ intensity SA+Biotin60-R2	LFQ intensity SA+Biotin60-R3	LFQ intensity SA+Biotin60-R4	LFQ intensity UI+Biotin240-R1	LFQ intensity UI+Biotin240-R2	LFQ intensity UI+Biotin240-R3	LFQ intensity UI+Biotin240-R4	LFQ intensity UI+Biotin30-R1	LFQ intensity UI+Biotin30-R2	LFQ intensity UI+Biotin30-R3	LFQ intensity UI+Biotin30-R4	LFQ intensity UI+Biotin60-R1	LFQ intensity UI+Biotin60-R2	LFQ intensity UI+Biotin60-R3	LFQ intensity UI+Biotin60-R4	LFQ intensity UI-Biotin-R1	LFQ intensity UI-Biotin-R2
[truncated: 52 more rows]
[truncated: 3 more columns]

[truncated: 3 more sheets: all vs cyto control, all vs cyto control significant, Infection stats]
